# Supplementary material for: Compound osteoderms preserved in amber reveal the oldest known skink
Source: Sci Rep. 2024 Jul 8;14:15662. doi: 10.1038/s41598-024-66451-w (PMC11231356; doi:10.1038/s41598-024-66451-w)
Supplement: Supplementary file 1 — Supplementary Information 1. [file 41598_2024_66451_MOESM1_ESM.nex]

#NEXUS
[written Thu Mar 07 20:42:22 CST 2024 by Mesquite  version 3.51 (build 898) at L150677/192.168.86.28]

BEGIN TAXA;
	TITLE Taxa;
	DIMENSIONS NTAX=114;
	TAXLABELS
		Acontias_percivali Aeluroscalabotes_felinus Agama_agama Agkistrodon_contortrix Amphiglossus_splendidus Amphisbaena_fuliginosa Anilius_scytale Anniella_pulchra Anolis_carolinensis Anomochilus_leonardi Aspidoscelis_tigris Basiliscus_basiliscus Boa_constrictor Brachymeles_gracilis Brookesia_brygooi Calabaria_reinhardtii Carusia_intermedia Catactegenys_solaster Celestus_enneagrammus Chamaeleo_laevigatus Colobosaura_modesta Coluber_constrictor Cordylosaurus_subtessellatus Cricosaura_typica Crotaphytus_collaris Ctenomastax_parva Cylindrophis_ruffus Delma_borea Dibamus_novaeguineae Dinilysia_patagonica Dipsosaurus_dorsalis Elgaria_multicarinata Enyalioides_laticeps Eoxanta_lacertifrons Estesia_mongoliensis Eublepharis_macularius Eugongylus_rufescens Eupodophis_descouensis Feylinia_polylepis Gekko_gecko Geocalamus_acutus Globaura_venusta Gobiderma_pulchrum Gobinatus_arenosus Gonatodes_albogularis Haasiophis_terrasanctus Heloderma_horridum Helodermoides_tuberculatus Hymenosaurus_clarki Lacerta_viridis Lampropeltis_getula Lanthanotus_borneensis Leiocephalus_barahonensis Leiosaurus_catamarcensis Lepidophyma_flavimaculatum Leptotyphlops_nigroterminus Liolaemus_bellii Liotyphlops_albirostris Loxocemus_bicolor Lycophidion_capense Myrmecodaptria_microphagosa Naja_naja Najash_rionegrina Oplurus_cyclurus Pachyrhachis_problematicus Palaeoxantusia_Wyoming Palepidophyma_kyrentos Pareas_hamptoni Parmeosaurus_scutatus Peltosaurus_granulosus Phelsuma_lineata Pholidobolus_montium Platysaurus_pungweensis Plestiodon_fasciatus Plica_plica Polychrus_marmoratus Priscagama_gobiensis Pseudopus_apodus Python_molurus Retinosaurus Rhacodactylus_auriculatus Rhineura_floridana Saichangurvel_davidsoni Saltuarius_cornutus Saniwa Sceloporus_variabilis Scincus_scincus Shinisaurus_crocodilurus Smaug_mossambicus Sphenodon_punctatus Sphenomorphus_solomonis Strophurus_ciliaris Takydromus_sexlineatus Tchingisaurus_multivagus Temujinia_ellisoni Tepexisaurus_tepexii Tiliqua_scincoides Trachylepis_quinquetaeniata Tropidophis_haetianus Tupinambis_teguixin Typhlophis_squamosus Typhlops_jamaicensis Uromastyx_aegyptia Uropeltis_melanogaster Varanus_exanthematicus Xantusia_vigilis Xenopeltis_unicolor Xenophidion_schaeferi Xenosaurus_grandis Zonosaurus_ornatus Electroscincus_zedi Becklesius_cataphractus Microteras_borealis Eoscincus_ornatus 
	;

END;


BEGIN CHARACTERS;
	TITLE  Character_Matrix;
	DIMENSIONS  NCHAR=691;
	FORMAT DATATYPE = STANDARD GAP = - MISSING = ? SYMBOLS = "  0 1 2 3 4";
	MATRIX
	Acontias_percivali            000100100000000?01?00100000000000??01230000?0?0??1000001110??00001?1?0?????????????????101??0210000?11100002000013011000?00000032000000002000020?????0?0012?0?00?1?01020020?0000111112000022001102000011100011?21?0010111???00?000020120000?0??220?010002310??1?131?0000?01??0011?1001?0??2?21?0?010011210000000102??0120010?0?00?01?0?2??0011010??01000110?0101010000?240?00010200300000?0010011010000010?00010?100000001000?000122200000000000?00000100??001???????0430030111?0?10000??????001??????02??????????1?????1????0?????0???0?000???1???????????????????1?????????????????????10000202222110?0?100112011000011001100??1100010??01001101100000110000000?1011?0101?0?02000200001000100?0101000110001??????
	Aeluroscalabotes_felinus      100000200000100?00?00000000000000??1131000100?0300000001110??0000?01?1??0??????????????102??0000000?0111?000000013010100000000040000001?1?001001?00000?2????010011001020020?00001210120040?201000000001110011??11?0010100??000?010000100010?0??030?000000221?01?131?0000?01??0011?0000?0??2?20?0?001001200000000100120000000???00?0000?2??00010100000?0001100011010000?240?0000010?300000?001003101002001100000011000000000010000044400000000000?000001101(0 1)01000010200200000012?0?11020???0?10000?2002001000121010001011001020001010010010001?0010(0 1)01120110000000100000000(0 1)10001000000000??0000?0000?00010110100100011010001100??01001001120000?0000?000?0000000000001100000000200100000000000000001000000100000001
	Agama_agama                   1020004200?0000?01000?11100010000??10000000?0?0300000001120??32000000?2?0?000?00100???0100??0100000?011010100020110200030000000?0100000100100000?00010001210000000000000000?000010101200102010000000001000000??01?0000000??000?000000100000?0??010?0010001?0?01?111?0000?11??0000?0000?0?00100?0?0101?121000000101000000000100?00?0000?0??00010100000001010100010100000130?20200100000?0???010010010000110?0000000000010001?0?1010032010000??1???001000100?00011000001000000103?0?10030???0?100011100200101011100100000000100000100001100000000010001120111000000100001010011001000000000??1000?0000?002001001000000?00?0?0010???01000000041100?1100010001000000000000000000000000011001100010001001110000000000100
	Agkistrodon_contortrix        100??0101?14001002111????0000?0?2210?2?110003?3??02110011?0111?????00?31?010????0??0?0?100100??100002??1?0??2?0?0?????4?????00??0010?12?1?0021????????????????1??????0020310010???0113024020300113100111002211001110??003113??12?0(0 1)??10?0???00?0421???12????1?02131100201?0200011?021000??2?200111?????0002201000????11?0010??011?1212300012???10?00002102012101111101101?2?0?0??00310??1??01200?1??2??????2130?1?001000000???????0121100111101?0020001?00??01???????0442030312?111303000021?001??????02??????????1?????1????1?????1???1???????1???????????????????1???????????????????????0000?0000?00??11024???????01?04?11????11001001121001?01110?00?01101001???1??001001012000210001011100?0001010010021??????
	Amphiglossus_splendidus       000000100000000?02?00120000000000??01030000?0?0400000001110??0000130100?0?010100022?0?0101??0110100?01100002000014011000001000032000000002000000?00000000110?00111001020020?0000111012001022000000000011100010?21?0110101??100?00002?100000?0??120?010002310?11?131?0000?01??0010?1001?0??2?20?0?00000121000000010000000001110?00?0000?0??0001010001000011001001010000?240?00010200000100?0010021011020010?00010?1000000010010000133300000000000?000001101001000000300410000?02???1?000?????1000(0 1)?101210000010101002111100111011101002?010000000100011101110030001000000001100010100000001021020222211010010????????????????100???1001111101001101100010?1000000010000000010000200020000100010000001000100000000000
	Amphisbaena_fuliginosa        100000200100000?01001001100100000??0024100000????0000004??0??1?????1???????????????????1?0??1?00000?02?1?0??2?001401?000?0010011200000??1?0001???00???????????1??????1????????????011200?024001112000011100011?21?0010111??112?000000100000?0??220?0000013?0??1?111?1001?01??0211?42???01?2?20?0?1?????200300000102???210??2?1022?01?0?1??02???13?021?0?01013231010100?240?0?0103000?1?????000010001010?10?202?110?1??????0012000221100000010000?00000110??01000????0?4200?0?12???100?0???3??00???????????????????1?????1??????????????????????1????????????????????????????????????????????000?0000?00??100041200110?01000???1??01000001101001?00?0??00?00000011???1??000100002100300001001101?1101001100001??????
	Anilius_scytale               1100??0110110000010111?100010001000002311000301??01010023?0001?????1???????????????????100001?01000001?1?2??2?000?1??123000000?2000010201?0021????????????????1??????000000?0000?111130000210011121001110002111310101?0020020101?000010?030001004200100003?00?01131000000?01000100100?10??2?200001?????0001101000????11?0010??011111?1100012???11?00100002012121111011101?00?02?1000?1?????1?1?0?000100?00?211011?01??????010?22002221000111101?1000001??0??01???????0444230311?1013030000???001??????02??????????1?????1??????????0???01??????1???????????????????0???????????????????????0000?0000?00??11024????????1?0???101??110010(0 1)1101001101110?10?10001011??01??00010(0 1)002000200001011100?0101000010021??????
	Anniella_pulchra              100000100000?00000?00000000100000??0124000000?0??0000001120??0000??0?00?0?1???????2?0??100??1?02000?0111?0??2?0013011000?00000012000000?01000001?00020?100??001?????100?010?0000111111001022001111000011100010?21?0010111??001?000000101020?0??020?0100023?0?01?121?0000?01??0011?22?0?11??020?0?11???12100000001020??1200?0???00?01?0?1??0010010?000?01010021110100010030?011110010000001001012001002001100000010000100010110000112110000110000?000001100?001???????0430030213???10001???2??001??????0(1 2)??????????1?????1????1?????1???01001???1???????????????????1?????????????????????102100?01110103010012000000?0010?11101??11000001121001101100010?10000000?001??000000002000200001000100?0101000000001??????
	Anolis_carolinensis           10000?000200000?01?00001000010000??11000000?0?0?10000001120??0200000002?0?000110000?0?0100??1200000?01101000001113020000000000000100000000000001010120000010000000000002000?000010101200002000000000001000010??01?0000000??000?000000100000?0??010?0000001?0?21?101?0000?01?00000?0000?0000010?0?0100112100000000100000000?100?00?0000?0??00010100000?0101001001010000?140?2000010?3?000?1?1???21012020012000000?0000000001010000033300000000000?200000101?01011000000000000013?0?12020???101000(0 1)?(1 2)00(2 3)10100011101100001000(0 1)?(0 2)000100000100000000010001120111000000100000010011001000000000??2000?0000?0010011010000000000000010?0101000000041100?1100010011000000000001011000000200001002000111000001110001000010000
	Anomochilus_leonardi          11000?0110110000010111?100010001000002311000121??01010013?0001?????1???????????????????100000?01000011?1?2??2?000?1??020000100?2000010201?0011????????????????1??????1??????0?????11130000220?1112100011000211111010100021120101?000010?0000010041?0100003?00?1?131000000?1??001???00000??2?20?0?1?????0001101000????11?0000??011111?0010012???11??0100002012121111111101?000?0?000010?13??01101200010?200?210011?000000000???02000111000111?00??0000????????????????0????30311???1?0?0000???0????????0??????????????????????0?????0???01??????1???????????????????1???????????????????????0000?0000?00??110?????????????????????0?????????????????????????????????????????????????????????????????????????????????
	Aspidoscelis_tigris           10000?000000100?01000100000010000??10000000?0?0300000002110??2??0?000?0?0?000200012???0110??0003000?0111?00010001401100000000003010000000000000010012000012?100000000000000?0000111011001022000000000011100010?01?0010111??102?000000110100?0??020?0000003?0?01?101?1000?00100111?2000?0101020?0?01001121000000010000000011100?00?0000?0??0001110000000001000001010000?140?000010000001000101021001102001200001010100000000110000133300000000000?100001111101000111000200000012?0?13002???0?100010100200000110110102101100101000111000100000010011101110111000000100000001110001010000000??2000?0000?00100100402010100010301101??0100000110100101100000111000000010000000010000000000000000110110001111100000000000
	Basiliscus_basiliscus         100000200000000?00000001000010000??10000000?0?0300000001120??2??0?000?2?0?000110000???0100??22?0000?0110200000111202000000000000010000000000000101002000002?00000000000?000?00001010120000?000000000001000000??01?0000000??000?000000110000?0??010?0000001?0?01?101?0000?00000000?0000?0000010?0?0100012100000000200000000?100?00?0000?0??00010100000001010000010100000140?0?00000030010?00010010012000010?0000000000000001010000033300000000000020000010??01001000000000000012?0?130?0?????100010(0 1)003010010111011021011000?10001000011000000(0 1)0010?0112011?00000010000?0?0011001(0 1)?0000000??1000?0000?0010010?????????0??????10?0101000001141100?1100010011000000010000000000001000031012100110000002111000000000000
	Boa_constrictor               1100??001?12001002011????001000?220002?11000213??01010012?0001?????00?31?010????0??4?1?100001??1000111?1?00?2?000?2???23000000??0003102?1?0011????????????????1??????002030?010???01130?20203001131001110012111011100?002012??02?00?010?0???001042101012????1?02131100201?02000101011010??2?201001?????000?202000????11?0010??01111201100111???10?00011002012101111101101?100?0?000010?11?1011012000100100?211011?01??????0???23000321100111101?100001???0??01???????04442?0311?101303000021?001??????02??????????1?????1????0?1???0???0???????1???????????????????0???????????????????????0000?0000?00??11024???????01?04?11?1??11001000040000?0000??00?00001001???1??000000012000200001011100?00010000100200?????
	Brachymeles_gracilis          00000?000000000?02?00120000000000??01030000?0?0??0000001110??2??0?201???0?0?0100022???0101??0110100?01110002000014011000001000022000000002000000?00000000110?00111001020020?0000111012002022000000000011100010?21?0010101??100?000020110000?0??120?010002310?11?131?0000?01??0010?1001?0??2?20?0?000001210000000100000000011?0?00?0000?1??0001010000000001010001010000?240?00010200000100?0010021011020010?0001011000000010010000133300000000000?000001101001000000100400000102?0?10010???2010000?100(2 3 4)11000011101102111100111011001002?010001?00000011201110011000000000001100010100(0 1)2000102102022221102001001120010??011?0?100???1000?01131001?01100010010000000??001100010000200020000100010000001000100000000000
	Brookesia_brygooi             10200??200?0000?10010??1100000000??10000000?0?0??1000002300???????000???0?000400100????100??0200011?00?0100?0?20100000020000000?2203?1011?100000?00010001120000?0000000???0?10?02001131000240000?2?1???????????????10000????00?00?000110000?0??110?0000001?0?01?111?000??11??0000?0000?0?001?0?0?1?????2000020000010?01100?100?00?0000?2??00010101000?00010101010100000030?202001000?1??0??0?0112010010?10?000001001??????110?1000132010000??1???201002200?031??011002000010002?0?10030?????00000?210?2110100?00111?????1????000010012?01110000011111121110101001010111012011101011001011??3000?0000?00?0012????????????????100??000?0??0041100?0000?0000000000000011??0?0?0000200100000000001?00001110(0 1)00000000110
	Calabaria_reinhardtii         1100?0211??201?102011????0010?010000?2311000302??01010012?0001?????00?3??010????0??4?0?100?10??1000011?1?00?2?000?2???23000000??0000102?1?0011????????????????1??????002030?010???01130110200001131001110002111010100?002012??02?00?010?0300011041?010110???0?1?131100101?1??00101000000??2?201001?????0002201000????11?0010??01111211100111???10?00101002012101111111101?100?0?000010?13?1011012000100200?011011?01??????0???23000321100111101??00001???0??01???????04442?0311?101303001020?001??????02??????????1?????1????0?1???0???0???????1???????????????????0???????????????????????0010?0000?00??11024???????01?04?11?1??01000001121001?01100?10?10001001???1??000011012000200001011100?01010000(0 1)0022??????
	Carusia_intermedia            0000012?0000000?01?00000000000000??11010010?0?010000000?1?0??2????10000?0?0001?0022???01?2??0200000?011000020000?301?00000100001000000001?000001?00000000010000101001???????????1?101?0??0??????????0????000????????????1??????0?0?????00????????0??1?0003?0?2???3???000?0???0?10??000?000102??0?0?0??12?00000???????0??????????0?0000?????001???00???0????????1??000??2???00?1?1000?0200??0?011101?020?1????00?1010???0?000??0000433?00000?0?????000???????????????????????0???0?1????????????????????????????????????????????????????????????????????????????????????????????????????????3000?00??0??????????????????????????????????????????????????????????????????????????????????????????????????????????????
	Catactegenys_solaster         ??????????????????????????????????????????????????????????????????????????????????????????????????????????????????????????????????????????????????????????????????????????????????????????????????????????????????????????????????????????????????????????????????????????????????????????????????????????????????????????????????????????????????????????????????0000?24?????1????302?1???????????00?0??0??????????????????????????200000000000?1?00??????????????????????????????????????????????????????????????????????????????????????????????????????????????????????????????????????????????????????????????????????????????????????????????????????????????????????????????????????????????????????????????
	Celestus_enneagrammus         100010110020100000?00100000000000??01040000?0?0?20000002120??0000000000?0?001100012?0?0102??0010000?01100001000013011000000000010000000001000001200020000110000111001010010?0000111011001023000000000011100010?21?0010101??101?000010100020?0??020?010001200?01?111?0000?00000010?2000?0001020?0?00000121000000010000000001110?00?0000?0??00010110010?00010000010100000140?001120010003001001021001002001102000010001100010010000032200000010000?1000011010011??000110410000202???10010???2?10001110020000011(0 1)1001000111001110111010000010000000101011(0 1)0111002000100000000110001(0 1)10002000102101111110101000012???????0??????100??1100000112100110110000111000000010001000010000200020100100010000001000100000000001
	Chamaeleo_laevigatus          102000320??0000?00010??1100010000??10000000?0?0??10000023?0???????000???0?000400100????100??12?0011?2??1?00?002?100000020000000?2200?1011?100000?10020000020000?0000000???0?10?020011310?0?100000201???????????????10000????00?00?000?10000?0??110?0000001?0?01?111?000??11??0000?0000?0?00100?0?1?????2?0002000010000100??110?00?0000?2??0001010100110?010101010100000030?2?2001000?1?????01010?010010?10??0000?001??????01??1000032010000??1???20100220(0 1)?031??0????2000030002?0?10030?????00000?300(3 4)2110100?00111?????1????000010012?011101?0021111121??01020010101?1???0111110?1002011??1000?0000?0030010????????????????10???000?100?041000?0000?000?000000000011??1?00?00020000001100000000000200000000000?010
	Colobosaura_modesta           100110100120100?00?00121000010000??11020000?0?0?20000000?00??00001001?0?0?010100012?0?0112??0100000?0111?002000013011000000000030000001003000000?00010000110100011001001000?0000111011001021000000000011100010?01?0010101??102?001000110000?0??020?000001301?01?111?0000?00??0010?2000?00?2?20?0?0000012100000001000000001?110?00?0000?1??00011101?00?0001000001010000?240?100001000002000101023101002001200001010100000000010000043300000000000?1000021???020001110?0200000102?0?13002?????10001?1???????????11??0???????1??01????0???0??0???00????11?0???0???????0??????11?001??00???0???2000?0000?00?0?10041231110?01020?11????100000111100100110000011000000011000000010000210011000100110000001011100000000001
	Coluber_constrictor           1100??001??4000002111????0000?0?2200?2212001323??02010024?0121?????00?31?010????0??3?0?100101??200002??1?00?2?000?2???23100000??0011212?1?0021????????????????1??????0020311010???01130240203001131001110032110011101?003113??22?00?010?0???0000420010100???0?02131200201?02100101021010??2?200211?????0002201000????11?0010??01301210001012???10?00001102013101111111101?2?0?0??00310?1??101201?1??2??????2130?1?000000000???24000221100111101?1000002000??01???????04430?0312?101303000021?001??????02??????????1?????1????1?????1???1???????1???????????????????1???????????????????????0000?0000?00??11024???????01?04?113???01001001121001?01110?10?01001001???1??001001012000200001011100?0001000000001??????
	Cordylosaurus_subtessellatus  100000100000000?01?00120000000000??00030000?0?0400000001010??00000000???0?021100012?0?0102??0110202?11110000?0001401100000010003000000000200000020000000?11010001120?020020?000010101200?023000000000011100010?21?0010101??100?000000100000?0??020?0100003?1?11?131?0000?00000011?2000?0??2?21?0?010001210001000100000000?1110?00?0010?0??0001010001000?11000001010000?240?00010100000100000101110100201110200?01000000001000?000133300000000000?00000120??011?00001?0400000?02?0?1?002?????10?0???????0??????1???0??????0???0?????0???0??00??00????11?0???0???????0??????11?001??00???0?10?101?2222010?0000011220110001000?101??01001011101001101100010?1000000011000200000000210031100010110110001111100000000100
	Cricosaura_typica             10000?000200000??200012??00010000??1133000000?0?30000001110??2??0??00?0???021100012???0102??0000001?11110002000013011000000000011000001?1?002020?0000000012?00000100102?020?0000101012102023000000000011100010?21?0200101??000?000000110000?0??120?1000003?0?01?131?0000?01??0111?3000?0010020?0?0100012100000001011000000?0???00?0100?2??00000100001?00110?0001010000?240?0?01020?302?1???1???11010010?10?1001010000000000000000132300000000000?000001101101010000300200000002?0?10000???1?10000?100200000011100101111100101011001002?010000000100011101110120001000000001100010(0 1)0010000??2000?0000?001001001122??1?1010?0?101??01001001101001101100000?10000001???00000010000000000000000110110001001100000001001
	Crotaphytus_collaris          10000?000000000000000101100010000??10000000?0?0000000001120??1????000?2?0?000110000???0100??0000000?01101000001111020000000000000100000000000001010020000020000000000000100?000010101200102100000000001000000??01?0000000??000?000000110000?0??010?0000001?0?01?111?0000?00000000?0000?0000010?0?01001121000000001000000000100?00?0000?0??00010100000000010000010100000140?10?0110020010011010010012020110?000000000000000100?0000232200000?00000200000101001001000400000000012?0?13030???1010000?0002000001111101000011000?2000100000100000000010001120111000000100000010011001010000000??2000?0000?001001001000000?00?0?00100010100000004100101100010000(0 1)0000000000000000000(0 1)000000000000110010001111001000000100
	Ctenomastax_parva             10000?000000000?0000000?000010000??10000000?0?0100000001120??2110000000?0?0001?0000?0?0100??0?0?000?01101000?01??202000000000000010000000000000100002000002?000000000000000?00001?101?0??0?00?????????????????????0?????????0?????0??1?00??????010?000?001?0?01??????00???1??0000?0000?0?00010?0?0??0?1???00?0????????????????????0000???????????00???0???????????00000130?000000000001??0??1?01001?02??10?000?00000000000100?001023200000000000??010?????????????????????????????1????????????????????????????????????????????????????????????????????????????????????????????????????????1000?0000???????????????????????????????????????????????????????????????????????????????????????????????????????????????
	Cylindrophis_ruffus           1100??011011000001011????0010001000002311000121??010100?3?0001?????00?31?010????0??1?0?100001??1000001?1?20?2?000?1??123000000??000110201?0011????????????????1??????002010?0000??1113000020101?12100111000211131010100020120101?00?010?030001004200100003?00?01131000000?01000100011010??2?200001?????0001101000????11?0000??011011010?0012???11?00011002012121111011101?000?1?000010?11?1011012000000200?211011?01??????0???22000221000111101?000001???0??01???????0444030311?1013030000???001??????02??????????1?????1????0?1???0???0100????1???????????????????0???????????????????????0000?0000?00??11024???????01?04?110???11000001101001?01110?10?00001001???1??000?01012000200001000100?0101000000001??????
	Delma_borea                   100000100100100?00000120000000000??1033000000?0?20000101410??0000?01?1?????????????????002??0210000?11?1?002000013010000000100032000001?1?001010?00010?2????011??????1??00??00???2101200401300000000001100011??01?0000000??100?000000100010?1??030?0000002?0?01?121?0000?01??0011??000?0??2?21?0?000011200000000101000010??0???00?0000?0??00000100000?0?01200001010000?230?2000020030000?001???0?0100200110000001000000000000?0001?3?10000100000??0000110??01000???????????00???0?1?020??????01???????????????????0?????1??????????????????????????????????????????????????????????????????0000?0000?0011?11????????????????10???01001011101001?01100000100000001???010000101002000200001001100000011000000001?????
	Dibamus_novaeguineae          100000220010100002?00121200100000??01040000?0?1??00001011?0??1?????1???????????????????100??0?11000?11?1?1?02?0014011000?00100000000000?1?0001????????????????1???????????????????1112002024011112000011100010?21?0010122??200?00000010?0?0?0??2?0?000003320??1?111?1000?01??0111??2???00?2?21?0?1?????2000000000?2???2200?0??1?0?01?0?2??0010013??11?01110122?0010000?240?0?01020?3?1?????1???2101?021?10?0001011000000000011000132110000110000?000001100?101???????0441020210???1?010??????0000?31??41?0100?00??1?????1????0?????01??01000??01???????????????????0101112011?110??????????0000?0000?00??01000023??10?01000?100??010011???01001?00?0???0??0000011???1??000110102000200001000100001010000000021?????
	Dinilysia_patagonica          ????????10??????02011????001?0?10??00120000???1??01100022?000000??0000300010???00??40??100001?0100000111?00?2?00?11??11300000002000010201?0011????????????????1??????002000?00?0?1111300?0??0?1112?0??1????????????01??????????????0?10???0?0?0020?01000?3?0?0011?1000000?0100?100200000?0101?1001?????0?011010??????01?00?0??011?01000000?1???10?000000??0?210111???1102??0000?000010?13?101101202?020?10??00?01001??????0???2?00?2?110011?????0000?????????????????0??????2??01?130?????20?0?????????????????????????????????????????????????????????????????????????????????????????????0?00?0000???????????????????????????????????????????????????????????????????????????????????????????????????????????????
	Dipsosaurus_dorsalis          100000(1 2)00010000?00000001100010000??10000000?0?0200000001120??0200000002?0?000111000?0?0100??0000000?011020000011120100000000000?0100000100000001000020000020000000000000000?000110101200202100000000001000000??01?0000000??000?000000111000?0??210?0010001?0?01?111?0000?01??0001?0000?0000010?0?01000121000000001000000000100?00?0000?0??00010100010000010000010100000140?1000000?30000010010111011020012000000?000000000100?000023300000000000?200000101001011000000000000013?0?13002???101000100002000001111001000011000?2000110000000000010010001120111000000100000012011001010000000??1000?0000?0010010010000000000000010?0001000000041000?0000?1010000000000000000000000100000101100011001000(1 2)111000000000100
	Elgaria_multicarinata         100000100000000?00000100000000000??10040000?0?0?10000002120??0000200000?0?000100012?0?0102??0100000?01100000000013011000000000030000000001000001200020000110000111001000010?0000111011001023000000000011100010?21?0010101??101?000010110020?0??020?010001200?01?111?0000?00000010?2000?0001020?0?00000121000000010000000001110?00?0000?0??00010110010?0001000001010000?140?01102001000300100102120100200110200101000110001001?000033300000000000?1000011010011??00001040000000200?10001???2010000?10020000001110010001110011101110100010000000001010111011100000010000000011000101000000010210111111010100101200000000010011101000100000(0 1)1310011010000011100000001000?000000000200021000110010000001011000000000001
	Enyalioides_laticeps          100000200020100?00000001000011000??10000000?0?0200000001120??0200000002?0?000111000?0?0100??0200000?0110100000111101000000000000010000000000000100002000002?000000000000000?000011101200102200000000001000000??01?0000000??000?000000100000?0??010?0010001?0?11?131?0000?00000000?0000?0000010?0?0100112100000000100000000?100?00?0000?0??00010100000?01010000010100000140?0000000010010000010010012020012000000000000000010100000433000000000000200000101001011000000000000012?0?12020?????1000100002100000111001000011000?2000100000100000000010001120111000000100000000011001(0 1)10000000??20010110000110010????????????????10?0101001000040100?0000?00000000000000000000000000200011011000111010002111000000000100
	Eoxanta_lacertifrons          0?000?0?0000000?01?00121000010000??01110000?0?0?2?000002110??0000120000?0?01?1?00?2?0?0102??0000000?0110000?0000130110000011000200000000020000012000000000110001010?1???0???00??1??0?200002??????0?00011?0001??2??00?0??1??100?000?20??0000?0??120?010001300?01?131??000?01??0011?1000?000102??0?0??0?12?000000???0000??00??????0?000??????00101000?1000110?00?101?0000240?00010000000100010100110?1020010?00010?000???0?1000?000122200000000000?2000???????????????????????00????1??????????0?????????0???????????????????????????????????????????????????????????????????????????????????2?0?????????????????????????????????????????????????????????????????????????????????????????????????????????????????????
	Estesia_mongoliensis          100000100000000?020101?1?0001???0??00120000?0?04000??002120??2??0?000?0?0?00?1?00?2???0102??010?000?0111?000?0001301?1000001000120?000??01000001??0?2100012??00101001010000?00001?10110??0???????0?0001????????????01101????01????00?10???0????020??100002?0?0001?1?0000?00000011?2000?10010???0?????????000000?1000?010001?????0?0010?????00??1000?0000010?30?10100110040?0000?0?10?0?????01???????020?111?0000??00??????011002023221001111?01000000????????????????????????0????100??????????????????????????????????????????????????????????????????????????????????????????????????????1??0?00?????????????????????????????????????????????????????????????????????????????????????????????????????????????????
	Eublepharis_macularius        10000?000000100?00?00010000000000??1131000000?0300000001110??0000?01?1??0??????????????102??0000000?0111?000000013010000000000040000001?02001001000010?2????010011001020020?000012101200402301000000001100011??11?0010000??000?010000100010?0??030?0000002?1?01?131?0000?01??0010?0000?0??2?20?0?001001200000000100110000000???03?0000?2??0001010000100001200001010000?240?0000010?30000??0010031010020011000000?0000000010010000144400000000000?000001101101000010200200000002?0?11020???0?10100?100200(0 1)00010100102(0 1)?110011000111(0 1)0010010001?0010001120110000000100000000111001000000000??0000?0000?000001001001000110100011000001010001130000?0000?000?0000000000000000000000200100000000110001001000001000000000
	Eugongylus_rufescens          10000?000000000?02?00120000000000??11010000?0?0400000001110??20?01301???0?01110?022???0102??0100000?01100002000013011000001000031000000002000000200000000110100111001020020?0000111012002022000000000011100011?21?0210101??100?000020110000?0??020?010003320??1?121?0000?01??0010?1001?0??2?20?0?0000012100000001000000000?110?00?0000?0??00010100000?0111001001010000?240?00010200300000?0010011011020010?000101000000001000?000043300000000000?000001101001000000300400000202?0?11000?????10000?10121000001110(0 1)102111100111011101002?010000000100011(1 2)01110100001000000001100010100100001021020222211010010011200100?01110?100??01001001111001001100000?1000000010001200010000200020000100010000001000000000000000
	Eupodophis_descouensis        11200???10??00?0????1??????????????0?????0??1?????????0????????????000?10010???0???4?1?????0??????????????0???0???1?????0??0000??????02??????1????????????????1??????00?????0100???1130??0?????????0?1????????????10?????00?0?????????0???0???1?420???11????????1?1????00?0??????1?1??0??????0?????????0???????????????????0??????1??10????????1????1?????????????1??????????????????0??????????????????????????1?????????0?????0003?1?0?11??????00?0????????????????04420??313?101313???????001??????0???????????1?????1??????????0???01001???1???????????????????011??????1?????????????????0?000000?????????????????????????????????????????????????????????????????????????????????????????????????????????????
	Feylinia_polylepis            100000100000000?12?00100000100000??01020000?0?0??00001011?0??0000????0?????????????????100??0110100?01110002000014011000?0?10003200000001?0001????????????????01?1001020020?0000111112001023001112000011100010?21?0110111??100?00002012?000?0???20?010003310??1?131?1000?01??0111??1???0????20?0?010101210000000101000110??0???00?01?0?1??0001010?00000?0100?101010000?240?00010200000100?0010111010020110?000101100000001000?000222210000100000?00000(1 2)10??001??0????0430000211?0?1?001??????001??????31?1?0??00??0000201????1?????1???0100????1???????????????????1?????????????????????10100202222110??110????????????????10????100110?101001?01110?10?10000001??01??000100002000200001000100?0111000000001??????
	Gekko_gecko                   10000?000000100?02?00100000000000??1131000200?0300000001110??0000?01?1?????????????????102??0010000?01?1?000000013010000000000032000001?1?001001?00020?2????011??????001000?0000?2101200202200001000001100011??11?0210100??000?010000100010?0??030?0000002?1?21?131?0000?01??0011?2000?0??2?21?0?0010012000000001001200000?0???00?0000?2??00010100001?0001200001010000?240?0000010030000?0011??3101002001200000010000000110010000044400000000000?0000001011010?0000200200000002?0?01020???0?10100?(1 2)00(2 3)00000010100?021011001110001100000000001?00100011201100(0 1)0000100000?0?110001(0 1)000000000?0001011100001101101001000110100011000001011011130000??000?000?00000001???00000000000200100000000100001001000000100010000
	Geocalamus_acutus             110000200200?00??1?010?1000000000??0124100000?????000004??0??1?????1???????????????????1?0??1?00000?02?1?0??2?0014?0?000?00001???0000???1?0001????????????????1??????1????????????0112000024001112000011100010?21?0010011??112?00000?10?020?0??220?0000013?0??1?131?1001?01??0211?41???01?2?20?0?1?????210300000102???210??2?1022?01?0?1??02???13?021?0?01013231010000?220?0?0103000?1?????00000?000010?10?2021110?1??????001200011110000?110000?000001000?0000011100??????0??????1?0?0??????001??????0101?00?00??1?????1??????????????0100????1???????????????????1???????????????????????0000?0000?00??110????????????????10???01000001121001?00?0??10?01000011???1??000100002100300001000101?0101101100001??????
	Globaura_venusta              000000200000000?01?00120000010000??11010000?0?03000000021?0??0000120000?0?0101?00?2?0??1?2??011?100?01100000?000?301?0000011000200000000????0001?00000000011000101001020020?000010101200?0?????????????????????????0?0?????100?000?2?100000????020?01000?3?0?01?131?0000?00000010?1000?0001020?0?0?00??2?00000????0000??????????0?0000?????00101?00???0???0??0??01??0002?0?00?10000000200010100?001?020?100000101000000101000?000123?0000000000002000??????????????????????????????????????????????????????????????????????????????????????????????????????????????????????????????????????2000?00?????????????????????????????????????????????????????????????????????????????????????????????????????????????????
	Gobiderma_pulchrum            1000001?000000??000001?0000010000??00120000?0?0400000002120??0000100000?0?0001?00?2?0?0102??000?001?01100000?00013011000000100011000000001000001200?2000012?000101001012000?00001?101100?0?????????000111001???2??00?1??1??10??000????01020????0?0?0100002?0?000131??000?000?0011?2000?000102??0?0??0?12??0000?????00000????????0?001??????00101?00?1?0???0??0??0100110040?0000?001010110?1010??20100200111?0000000000000001100001322100111??01?00000???????????????????????????0?1?0????????0?????????0????????????????????????????????1??0???????????????????????????????????????????????2001?111?0?0????????????????????????????0?????????00??000?????0000??????????????????????????????????????????????????????
	Gobinatus_arenosus            10000?0?0000100?00?00??1?0000?000??010?0000?0?0?20000002110??0010000000?0?0001?00?1?0?1100??0104000?01100000?020?303?0000100000?0000000?0000000110000100002?100?00000010000?00101?101200?0??????????0????000???0????????0??000?000?????0????????10?00?00?2?0?0??1????000?000?0?01?0000?00000???0?0????1??0000?????000000????????0?0000?????0010??00???0?????00???100000140?0000000000030001010010011020010??001000100000000???0001?23000000??????2001?????????????????????00001?0?1????????????????????????????????????????????????????????????????????????????????????????????????????????1000?0000???????????????????????????????????????????????????????????????????????????????????????????????????????????????
	Gonatodes_albogularis         10000?000110000?01?00100000000000??1132000200?0400000001110??0000?01?1?????????????????102??0011000?01?1?000000013010000000100030000001?1?000000?00010?2????01???????????????????210120030?301000000001100011??11?0000000??000?000000100010?0??030?000001201?21?131?0000?01??0111?0000?0??2?21?0?0000012000000001001000000?1?0?03?0000?2??00010100001?0001100001010000?240?00010200300?0?0?11??3101002001100000?10000000100010000143300000000000?000001101101000000200200000002???01020?????10000?10020000001010000000110011100011(0 1)002?010001?001000112011001000010000000(0 3)110001000010000??0000?0000?0010012010010001101000110?0001011101010000?0000?000?00000001?0?01100000000200000000000110000001100000020000000
	Haasiophis_terrasanctus       ???00???10?????002111????001?0010??00??1??????????????022?0??1????000?3?0010???0?????0?1?0001?0?00000111?00???0???11?12300?00???00?0?0??1?0011????????????????1??????0020?0?0000??011300?0???????????1??????????????????????0????????10???????1??20???????????021311?0100?0200?101???0100?2?201??1?????0?011000????????????0??????1??100???1???1???0??0?????????0?1?111?1?0??00???0010?1??001?0??0101?0100??1???1?01??????0?0?2?00?331100111??1?100?0????????????????04420???13?1???130???21?101??????0???????????1?????1????0?11??01??01001???1???????????????????011??????1011??01???0???0000?0000?0?????????????????????????????????????????????????????????????????????????????????????????????????????????????
	Heloderma_horridum            1000000000001000020101?0000000000??0024000000?0??0000002110??0000101???????????????????102??0000000?0111?00000001?0110000001000120000000010000112000200001210000?1??1002100?0000111011001022000000000011100110021?0011001??101?000000101020?0??130?0100003?1?01?131?0000?01??0011?2000?1101020?0?0100112100000001010000000?110?00?0010?2??00010110010?00010030010100110041?0000?001010110?10100120100200111000000000000000010002023211001110001??0100011010011??000000410001212?1?10030???2010000?11??0100001?001100011001??2000100000000000000010?1110011?0?000010000000?1100010?00?00000?2001011100001001013000100000100111010101001000121000?0000??0010000000000001?00000001000100000000110100001101100000000000
	Helodermoides_tuberculatus    1000??2?0000100?00000101000000000??00040000?0?0?40000002120??20?0200000?0?0011?00?2???0102??010?000?01100002?00013011000000000011000000001000001200121000010000101001001000?00101??0?100?0?????????00011100010?2??0010101???01?000?0???1020?0??020?010?002?0?0001?1?00?0?000?0010?2000?0001020?0?0??0?12?0000?0?????0????0?????????000???????????10???00????0??1???????140?001000010002?000??001201102?01??2??0010001100?10???0000?3?000000??000?0000?????????????????????????????1???????20?????????????????????????????????????????????????????????????????????????????????????????????212??1?1111010????????????????????????????0?????????00?0??????0?0000??????????????????????????????????????????????????????
	Hymenosaurus_clarki           ?????????????????????????????0??0??0?0?000??0?0?4?0?000???0??0000120?00?0??????0??2????1?2??011?100?01100000?0?0?301?00000110???10?00????????001?00000000?11000?010010????????0010101200?0????????????????????????????????????????????????????????????????????10?3???000?000?0010??000?000102??0?0100?1??000???????000?1????????0?000??????001???00?1??0110?????01000?0240?00?1?00000010001010121011000010?0001010000001010???0001??2000?0???????2000??????????????????????????????????????????????????????????????????????????????????????????????????????????????????????????????????????2???????????????????????????????????????????????????????????????????????????????????????????????????????????????????????
	Lacerta_viridis               10000?000000100?02?00111000000000??01040000?0?0?10000002100??00001300?0?0?001100002?0?0112??0000000?11100000000014011000001000010000000000000000100020000110100001001000010?0000101011001022000000000011100011?21?0010101??102?000000100000?0??020?1100003?0?01?111?0000?00000011?2000?0?00020?0?01000121000000010000000001110?00?0000?0??00010100000?0001000001010000?240?0000010000030001010110011020012000000000000000000100000333000000000000100000101001000000300400000002???11000???001000101002001000111001021111001110110010000000000000100011101110(0 1)0000100000000110001000000000??310101000000100100312201100010201101000100111110100100110001??000000001000000000000000001100010011011000111111(0 1)000000000
	Lampropeltis_getula           1100??001?14000002111????0000?0?2200?2212001323??02010014?0121?????00?31?010????0??3?0?100101??200002??1?00?2?000?2???23100000??0010212?1?0021????????????????1??????0020311010???0113024020?001131001110032110011101?003113??22?00??10?0???0100420010110???0?02131200201?02100101021010??2?200211?????0002201000????11?0010??0130121100101(1 2)???10?00001102012101111111101?2?0?0??00310?1??10120??1??2??????2130?1?000000000???24000221100111101?100001??00??01???????04442?0312?101303000021?001??????02??????????1?????1????1?????1???1???????1???????????????????1???????????????????????0000?0000?00??11024???????01?04?11????01000001121001?01110?10?01001001???1??001001012000200001011100?0001000010001??????
	Lanthanotus_borneensis        110000200000000?111101?1000010000??00130000?0?0??0000001120??0000101?0?????????????????100??0103000?0111?00000001?01110000?10003100000000101002120012100012?0000?1001000000?0000111011002022000000000011100211031?0010001??101?0000001010?0?0??020?0100003?1?001131?0000?00100011?2000?1101020?0?0000112100000001010?0001010???00?0011?2??00010110110000010130010100110041?0000?001010010?1010112010020111100000?000000000011?02022221001111001?00000011010011??01001041000120311010030???3120000?21??000000111011000110001?1000000000101000000010?0112011100200000000?00?1100011100020000?0101011100003?010140?0??00?1?011110110000?1????40100?0000?000?00000001???1??0?0?1001201100000000110000001010000000001000
	Leiocephalus_barahonensis     10000?000000000?00000001200010000??10010000?0?0200000001120??0200000002?0?000111000?0?0100??0000000?01101000001112020000000000000100000000000001000020000120000000000001000?000010101200102100000000001000000??01?0000000??000?000000110000?0??010?0010001?0?11?121?0000?01??0000?0000?0?00010?0?0100112100000000100000000?100?00?0000?0??00010100000?0101000001010000?140?2000020?3000001001012101202011200000010000000001010000033300000000000?200000101001011000400000000012?0?11020???1010001010030000011110(0 1)10000110010000010(0 1)000100000010010001120111000000100000010011001000000000??1000?0000?001001001000??0?00?0?0010?00010?0001021101011100101100000000000002000(0 1)?00020001102210001000000(1 2)010001000000100
	Leiosaurus_catamarcensis      100000200200000?01000001000010000??10000000?0?0300000001120??0200000002?0?000110000?0?0101??0000000?01101000001111020000000000000100000000000001010020000020000000000001000?000010101200002100000000001000000??01?0000000??000?000000120000?0??010?0000001?0?01?111?0000?00100000?0000?0?00010?0?0000012100000000100000000?100?00?0000?0??00010100011001010000010100000130?2000010030000010010010012020010?00000?0000000001010000023200000000000?20000010??01000000??00000?00?2?0?12020?????1000??????????????1???0??0??00???00??0?0???0??00??00????11?011?0????0??0??????01?001??00???0???2000?0000?00?0?12????????????????10?01?00?000004100001000000001000000000001000000000000000000000100000001110000000000100
	Lepidophyma_flavimaculatum    10000?000000000?02000101200000000??01040000?0?0??1100002110??2??0??00?0???020200002???0012??0010001?11110002000013001002001000010000001?1?001000?0000000111000001121102?020?0000101011102024000000000011100110?21?0200101??000?000001110000?0??220?0000003?0?01?121?0000?01??0211?3000?0010020?0?00000121000100010110000?01110?00?0310?2??0001010100000011000001010000?240?0001020?302?1??11???10010020110?1001010100000000010000032200000000000?200001101101010000300200000002?0?10000???1?10000?11??0000001110(0 1)10210110010(1 2)011101002?010000000101011(1 2)0111010000100000000110001000010000??000??0000?00100100112201101010?011010011001011101001001100010111000001???000000?0200200100000000110100001111101000000000
	Leptotyphlops_nigroterminus   100001211??0100111011????001001?0??00241000?0?2??00?10012?0101?????1???????????????????100000???0?002??1?1??2?000?1??012000000?2000010201?00?1????????????????1??????1????????????01130040?4001012101?1100?2100210100000200201?0?000010?0001010??0?0100103?0??1?13100?000?1??1???????????????????1?????0010001000????1???010??011?01?0000012???11??01001?2012?01111??1101??0??0?000010?13??01101201001?210??0?0010000000000??????00011000011?01??00?002100??01???????0444040311?1013030000???001??????02??????????1?????1????0?1???01??01001??01???????????????????011?????????????????????0000?0000?00??11024???0??001?04?1101??011010?1?11010?0010???0?00010011???1??0?0?10002000200001000100?0111000010001??????
	Liolaemus_bellii              10000?000000000?00000001100010000??10030000?0?0100000001121??0200000002?0?000112000?0?0100??0000000?0110100000011202000000000001010000000000000100002000012?000000000001100?000010101200?02200000000001000000??01?0000000??000?000000110000?0??010?0010001?0?11?131?0000?00000000?0000?0?00010?0?01000120000000001000000000100?00?0000?2??00010100010000010000010100000130?2001010030000010010211012020012000000?000000000100?000023200000000000?200000101001000000400000000012?0?11020?????100010(0 1)00200000011111100001100(0 1)0(1 2)0011000010000000000100011201110100001000000100110010000(0 1)0000??0000?0000?001001001000??0??000?0?1000111000001041001011000101(0 1)1000000000000000000000200011000000010000001111000000000100
	Liotyphlops_albirostris       100??121???0?10011?11????001001?0??00241000?0?2??01?10012?0101?????00?????10????0??4???100000????0002??1?1??2?0?0?1???3??0??00??20????3?1????1????????????????1??????1????????????11130000?40?10121021110002101310100?002002?1?0?00?010?0???01???0???0110?????1?131??0000?1??0010?021000??2?20?011?????10010?1100????1???0?0??011?01?001??12????1??00001??012?01111??1102??0??0?0000?1?????01????010000110??0?0010000000000?????0?0111000011000??00?0????????????????0444130311?1013030000???0????????0??????????????????????0?????1???0???????1???????????????????1???????????????????????0000?0000?00??100??????????????????????1100001121000?00?0??00?00011001???1??000?10002000200001000100?0111000100001??????
	Loxocemus_bicolor             1100??011011000002011????0010?010000?2311000211??01010013?0001?????00?31?110????0??3?1?100001??2000011?1?20?2?000?2???23000000??0000102?1?0011????????????????1??????002030?010???1113014020001113100111001211101110100020120?02?00?010?030?0100420010110??00?02131100001?02000101011010??2?200211?????0002201000????11?0010??01101211000011???10?00101002012101111111101?000?0?000010?11??01101?020100200?211011?00000000010?22001321100111101?100001???0??01???????04442?0311?101303000021?001??????02??????????1?????1????0?1???0???01??????1???????????????????0???????????????????????0010?0000?00??11024???????01?04?110???01001001121001101110?10?10001001???1??001001012000200001011100?0001000000010??????
	Lycophidion_capense           1100??001??4000001111????0000?0?23?0?2311000301??01010012?0021?????00?3??010????0??2?0?100101??100002??1?1??2?000?3???23100000??2010112?1?0021????????????????1??????0020310010???0113024020300113100111001210001?100?0031130??3?00??10?0???0000420010110???0?02131200201?02000101021000??2?200111?????0002201000????11?0010??01101210000012???10??0001102012101111111101?0?0?0??00310?1???0?20??1??2??????2130?1?000000000???23000331100111101?0000001??0??01???????04441?0311?1?13030000???001??????02??????????1?????1????1?????1???1???????1???????????????????1???????????????????????0000?0000?00??11024???????01?0????????01000001121001?01110?10?01001001???1??001001012000200001011100?0001000010001??????
	Myrmecodaptria_microphagosa   0000012?0000000?0??00?00?0000???0??11010010?0?03000?00011?0??2????10000?0?00?1?00?2????1?2??000?000?01100002?000?301?000001000?1000?00??1????001?000000000200?01010010010?0?00001?10??0??0?????????????????????????????????????????????0???????0????1?????????1?1?1?0000?01??0?10?1000?0001?2??0?0?????2??0000????????????????????0000?????0010??0??????????????0?00100?40?0?0101000001?0?001001101?020?10??000010000000000???0000???000?0???????00?0?????????????????????????????????????????????????????????????????????????????????????????????????????????????????????????????????????02????????0??????????????????????????????????????????????????????????????????????????????????????????????????????????????
	Naja_naja                     1000??001?13001002111????0010?0?2200?2212001323??01010012?0121?????00?31?010????0??3?0?100100??100002??1?00?2?000?2???2?100?00??0012212?1?0021????????????????1??????0020310010???01130240203001131001110022110011100?0031130?12?00??10?030?0000?20010120???1?02131200201?02000101011?00??2?200211?????0002201000????11?0000??01101210000012???12?00001102012101111111101?2?0?0??00310?11??01201?1??2??????2110?1?000000000?????1?0121100111101?00200(0 1)??00??01???????04441?0312?111303000021?001??????02??????????1?????1????1?????1???1???????1???????????????????1???????????????????????0000?0000?00??10024???????01?04?113???01001011121001?01110?10101001001???1??001001012000200001011100?0001000010001??????
	Najash_rionegrina             ?????????????????????????????????????????0????????????0????????????????????????????????1?0001?0100000111????20????????????????????????????????????????????????1??????0?200000?00???11300?0?????112????????????????????????????????????????????????????????????????????0????????????????????????????????0?011000??????01?0??0????1?0??000???1???11??0??0??????1?10101????200???????00?0??????????????????????????????????????????????2?10????????????????????????????????????????1013030???20?0?1??????????????????1?????1????0?11??01??01001???1???????????????????010?????????????????????0??????00???????????????????????????????????????????????????????????????????????????????????????????????????????????????
	Oplurus_cyclurus              10000?000000000?00000001000010100??10000000?0?0400000001120??1?????00?2?0?000112000???0100??0000000?0110100000011202000000000000010000000000000101002000002?000000000002000?000010101200002000000000001000000??01?0000000??000?000000110000?0??010?0010001?0?00?111?0000?00000000?0000?0?00010?0?01000121000000001000000000100?00?0000?0??00010100010001010000010100000140?2000?10010010000010120012020110?00000?0000000001010000023200000000000?200000101001001000400000000012?0?11020???1010001000020000011(0 1)1(0 1)1(0 1)000011000?200(0 1)10000(0 1)00000000000000112011100000010000001(0 4)0110010(0 1)0000000??2000?0000?001001001000000?00?0?0010?110100000004110101100110101000000000000100000001000020000000110001001111000000000100
	Pachyrhachis_problematicus    1??00???1?????????11????????????0??00?????????????????0?2?0??1????000?310010???00??4?1?1?0001???00000111?00???0???11?1?300?00???20?0?02?1?0011????????????????1??????0020?1?0100???1130?40?00?0???????????????????????????????????????0???????1??20?????????????131??0200????0?10101?0000?2?20???1?????0?0??0?0????????????0???????????????????1??????0???????????11?11?20??????0?00?0??????1?0???1??2???????1??1??1??????0??????0?22???01???????0??0???????????????????????313?1?1?1????????101??????0???????????1?????1????0?11??01??01001???1???????????????????011??????101?1??????????0000?0000???????????????????????????????????????????????????????????????????????????????????????????????????????????????
	Palaeoxantusia_Wyoming        10000?0?0010000?01?00????00000000??01030000?0?0?30000001110??2????000?0?0?020200002???0002??001?001?1111?00??000?3011000001000010000001?1?001020?00000001110000011211?20020?00??1?1012?000??????????0????100???2???1????1??000?00????1?0000????220?1000003?0?01?1?1??000?01??0111?3000?001002??0?0??0?12?000100????100??????????0?0000?????001010?0?1?0?1?0??0010100000240?0001020?302010001?0110010020110?100101010??0??00010000232200000000000?2000????????????????020??00002?0?1?0????????0?????????0?????????????????????0?????0???01??0???????????????????????????????????????????????3000?0000?0?????????????????????????????0???????1?0?????????????????????????????????????????????????????????????????????
	Palepidophyma_kyrentos        ?????????1???0??0??????????????????01???????????40?0??011?0??2??0??0??0???0202000?????00?2??0?10???11110?00??????30??0???0??00??0??0????0????020???????2?1????00112110????????0?????1????0????????????????????????????????????????????0????????120?????003??000?131?0????01??0111??????0???????????????2??0????????????????????????????2???0?1????????????????????0000?24??00?1020?302?1???01011001?0??1110?00101010?00?0?0???00?2?2200000000000?2000??????????????????????????????????????????????????????????????????????????????????????????????????????????????????????????????????????0??0??000???????????????????????????????????????????????????????????????????????????????????????????????????????????????
	Pareas_hamptoni               1100??001??4000001111????0000?0?13?0?2311000302??01010011?0121?????00?31?010????0??2?0?100100??200002??1?00?2?0?0?2????1100000??2010112?1?0021????????????????1??????001030?000???01130240203001131001110022110011101?0031130?22?00?010?0???0000?2101?110???0?02131200201?02000101021010??2?201211?????0002201000????11?0000??01101210000012???10??000110201210111111110202?0?0??00010?1??10120??1??2??????2130?1?000000000???1??00221100111101?10000(0 1)???0??01???????0444040311?1013030000???001??????02??????????1?????1????1?????1???1???????1???????????????????1???????????????????????0000?0000?00??110?????????????????????01001001121001?01110?01101001001???1??001001002000200001011100?0001000010001??????
	Parmeosaurus_scutatus         1000001?0000000?0??00??0000000000??01010000?0?0?3000000?110??0010000000?0?00???00?2?0??100??000?100?01100000?00??301?000000000010000000??????001?00020000???10???????0??0?0?0???1?101200?0???????0?00?11?000???2???0?0??1??100?000??01?0000??????0??100003?0?0001???0000?000?0?10?2000?000102??0?0?00?12?00000????00?000????????0?0000?????001?1?00?0?0???0??0??01??000230?00010000000300000100?101?020?10?0001000000000010010000033300000000000020?0???????????????????????0?2?0?1???0??????0?????????00????????????????????0?????0???01000??00?0?????????????????0?0????1??????????????1021020221?010??????????????????????????????????????01??11?0???????0??????????????????????????????????????????????????????
	Peltosaurus_granulosus        100000200020000?01?00100000000000??10040000?0?0?10000002120??20?0?00??0?0?0011?0012???0102??0100000?011000?1000013011000000000010000000001000001200020?00010000111001000010?000011101100?02??000?0?00011?00010?2??0010100??101?000?00101020?0??020?0100002?0?000131?0000?00000010?2000?0001020?0?0100112?000000?10000000001?????0?0000?2???00101110?0000??0?000?0100000140?00100001000200100100100110200110200001000110001001000003330000001000000000???????1??????????????02010??11?????????0?????????0??????????000??1001?1????????????????????????????????????????????????????????????21210111111010????????????????????????????0???????1?010011?0????0000??????????????????????????????????????????????????????
	Phelsuma_lineata              10000?000000000?12?00120000000000??1132000100?0?10000001110??0000?01?1?????????????????102??0010000?01?1?000000014010000000000012000001?1?001000?00000?2????011??????000000?0000?2101200302301000000001100011??01?0000000??000?010000100010?0???30?000001201?21?131?0000?01??0011?0000?0??2?21?0?000001200000000100100000000???03?0000?2??00010100001?0001200001010000?240?0000000030000?0011????01002001200000010000000110010000143300000000000?000000101101000000200200000002?0?01020???0?10000?100200000011110102101101??101(0 1)100001000000000010001120110000000010000000110001000000001??0000?0000?001(0 1)0100100100011010001100??01001011110000?0000?000?00000001??001000000000200001000000110020000101000000010000
	Pholidobolus_montium          100110100120100?01?00120000000000??1133000000?0300000000?00??00001101?0?0?000100022?0?0111??0100000?0111?002000013011000001000031000001003000000?00000000110100001001001000?0000111011001021000000000011100110?01?0010101??102?001000110000?0??020?000001300?01?111?0000?01??0010?2000?0001020?0?0100012100000001000000001?110?00?0000?0??00010101?0000001000001010000?240?100001003000000001023101102001200001010100000000010010042200000000000?100001111002000111000100000102?0?13002?????100010100210000(0 1)10111002111100111011101000001000000011101110111000000100000000110001010000000??0000?0000?0010010041221110?01020?11?11010000011110010011000001100000001000000001000010003100000011010000101110000000(0 1)000
	Platysaurus_pungweensis       100001220000000?01?00100000000000??01030000?0?0300000001110??000000000??0?021200022?0?0102??0010201?111000010000140110000010000100000000?2000000?00000000110100011201020020?0000101012002023000000000011100110?11?0010101??100?000000100000?0??030?1100003?0?11?131?0000?01??0011?2000?0001020?0?010001210001000100000000?1110?00?0000?0??00010100000?0?110000010100000240?00010200000100?0010111010020010?1000010001100010010000033300000000000?00000110??01000000010200000102?0?11010???1010?00?00020000001110?100011100101001001001000000000010001?101110?00001?000????1100??0?00?000?1?200101200010?00100111201100010001??1??0100100110100100110001??0000000010000000000000100000000010110010001111101100000100
	Plestiodon_fasciatus          00000?000000000002?00120000000000??01020000?0?0?20000001110??0000130100?0?011100022?0?0102??0110100?01100002000013011000001000020000000002000001200000000110100111001020020?000011101200?023000000000011100010?21?0010101??100?000020110000?0??020?010002300?11?131?0000?00000010?1001?0?01020?0?0000012100000001001000000?110?00?0000????0001010001000011000001010000?240?00010100000200?0010011011020010?00010110000000100100000333000000000000000001101001000000100200000002?0?11000???2010001?100210000011101102111100111011001002?010001?001000111011101000010000000011000101001000010210202222110100100112101000011001100??01001001121001001100010?1000000010001000010000200020000100010000001000100000000000
	Plica_plica                   101000100020?00?0000000?000011000??10000000?0?0300000001120??0200000002?0?000111000?0?0100??0000000?0110100000111202000000000000010000000000000100002000002?000000000001000?00001010120010?100000000001000000??01?0000000??000?000000111000?0??010?0000001?0?11?121?0000?00000000?0000?0000010?0?0100012100000000100000000?100?00?0000?0??00010100000?0101000001010000?140?2000020?3?00?010110?21010020110?0000000000000001010000023300000000000?200000101001011000100000000002?0?1?020?????10001000020000011(0 1)111(0 1)000011000?200000000010000000001000112011100000010000101(0 1)011001010000000??1000?0000?001001001000????00?0?001000001000000041100?1100010001000000000000000000000000111011100010000002111000000000100
	Polychrus_marmoratus          100001200?20000?0000000?000011000??10000000?0?0?10000001120??2??0?000?2?0?000110000???0100??0200000?0111?00000101202000000000000010000000200000100012000012?000000000000000?0000101012001021000000000010000?0???1?0000000??000?000000100000?0??010?0000003?0?01?121?0000?00000000?0000?0?00010?0?0101?12100000000110?000000100?00?0000?0??0001010000000001000001010000?140?0000000?30000010010120012020010?0000000000000001010000033300000000000?200000100?00011000000200000013?0?13030???10100010200320(0 1)00010101000000(0 1)000?0000100011(0 1)00000010010001120111000000100000010011001010000000??2000?0000?001001101000??0?00?0?001000101000000141000?0100000110000000000000011000000200011000100011000001110000000000?01
	Priscagama_gobiensis          10100?000000000?00000?01100011000??10000000?0?0300000001120??2??0?000?2?0?0001?0000???0100??0000000?011010000010?20200010000000?0100000100000001010020000021000000000000000?000010101200?0?00????0?000100?000??0??00?0000??000?000?0?1?0000????010?0000001?0?01?1?1?0000?010?0000?0000?0?00000?0?0100012??0010??0?0000000??????00?0000????00010??00??00???0??0??0100000140?1000100000030000010010011020010?000000000000000100?1010232000000??000020?0???????????????????????0???0?1????????????????????????????????????????????????????????????????????????????????????????????????????????3000?0000???????????????????????????????????????????????????????????????????????????????????????????????????????????????
	Pseudopus_apodus              10001?000000000000000110000000000??00010000?0?0?40000002120??0000210100?0?011100012?0?0102??0100000?01100000000014011000000000010000000001000001200010000120000111001000010?0000111011001024000000000011100110?21?0001001??101?000000001020?0??020?0100002?0?000121?0000?00000010?2000?00?2020?0?00000121000000010000000001110?00?0000?0??0001011101000001001001010000?040?0111200100020011010110010020011000000?000110001001?00002220000001000000000011010011??000010420030213???10031???2??0000?31??0100001000?0000010000?3??????????0100(0 1)???1?????????????????????????????????????????10210111111010100101200000000010?11101??01000000131001101100000110000000(0 1)0001?0001000020002100011001000000101000000000????
	Python_molurus                1100??011?11000002011????0010?0111?0?2211000221??02010012?0001?????00?31?110????0??4?1?100001??2000111?1?0??2?000?2???23000000??0003102?1?0021????????????????1??????002030?010???01130140201001131001110012111010101?0020120?02?00?010?0???0010420010120???0?02131100201?02000101011010??2?201211?????000?202000????11?0010??01301201101011???10?00001002012101111111101?100?0?000010?11??01101?000100100?211011?01??????0???23001321100111101?100001???0??01???????04442?0311?101303000021?001??????02??????????1?????1????0?1???0???0???????1???????????????????0???????????????????????0010?0000?00??11024???????01?04?11????01000001121001?01110?01100001001???1??001011012000200001011100?00010000100200?????
	Retinosaurus                  10001?0?011?000?000000?10000??000??0013000000?0?200?000211???00?000000????000???0?????00?2??0?1?00??011??000000?13021?00000000011000000?1?00101??000?000012?0000110?100?020?000011?012004024000000000011100010?21?0010100??000?000000110000?0??120?0100?0300?11?121?0000?01??0011??000?01?1021?0?0100?1?00000000100100000?1????00?0100?????000?100?01000???0000101?000?240?00010100000?0??001011001?010?110?0000?0000000000010000133300000000000?0000???????1??????????00000002???1?0????????0?????????00??00?101?00?1?10010??????????????????00100?0000???????00???????????????????????????000?0000??0???1???????????????????????10011111010010011000101100000011?0000010000002000300000001101???????????????00000
	Rhacodactylus_auriculatus     10000?000000100?01?00100000000000??1132000300?0?110000011?0??0000?01?2?????????????????002??0?10000?01?1?000001014010000000000030000001?1?001001?00000?2????011??????002000?0000?2101200202300001000001100010??01?0000000??000?000000100010?0??030?0000002?1?01?131?0000?01??0011?1000?0??2?21?0?001001200000000100120000?00???03?0000?2??0001010000100?01200001010000?240?0000010030010?0011??3101002001100?0001000000010000?00003330000000000??000001101101000000200200000002?0?00020???0?10100?1002?000001?100?021011001120001100010000001?001000112011001000010000000(0 2 4)111001000000000??0000?0000?00010110100100011010?01100??010(0 1)1001141000?0000?000?00000001???0100000?00020000000000000000100100000010001000(0 1)
	Rhineura_floridana            1100012000?0000?00?0003?100000000??0124100000????0000003??0??1?????1???????????????????1?0??1?00001?01?1?0??2?001401??00?0?10002200000??1?000021?0002?01??20101?11???0000?0?000??11112000024001112000011100011?01?0010101??110?000000100000?0??220?000001300??1?110?1001?01??0211?22???0001021?0?1?????210300000102???210012?0022?01?0?0??0010013?021?0101013231010000?030?0?0001103??0???1????100110201110?001010000100000?120002111000001?0000?000001100?011???????0441030?11???10020???20?001??????02??????????1?????1??????????????0100????1???????????????????1???????????????????????2000?0000?00??110041200110?01000?101??01000001111001?00?????0?0?0001?????1??001000002100300001001101?0101001001001??????
	Saichangurvel_davidsoni       ?0000???0000000?0000000??0001?00???100000??????2000???011????0110000000?0?00?1?0??0?0?01?0??000?000?011010000011?102?0000000000?01?00?0?0000000100??2000002?0001000010000?0?00001??01??0????????????????????????????????????????????????????????1???0????????????????0???????0?00?0000?0?????????0??00?2?00000???????????????????????????????????????????????????????00???????0?????00?0???0?0???01?0?0?1????0?0?000??0?0??01000003??000000??????20?????????1????????0000000?01???11020??????0?????????010??1?11??0???1??????0111??0???00000??001000???0??10??0?01?00?0????110????00???0???1000?0?00?0?????????????????????????????????????????????????????????????????????????????????????????????????????????????
	Saltuarius_cornutus           000000200020100?00000110000000000??1033000300?0301000001110??0000?01?2?????????????????002??0210000?01?1?000001?14010000000000030000001?1?001001?00120?2????001??????002000?0000?210120040?300001000001100010??01?0000100??000?000000100010?0??030?0000002?1?01?131?0000?01??00?1?000??0??2?20?0?001001200000000100120000??0???03?0000?2??00010100001?0?01200001010000?240?0000010?30000?0?11??0?01002001200000010000000100010000044400000000000?00000(0 1)101101000000200200000002?0?0?020?????10(0 1)00?20(0 1)300000010110002101101??10001000010010001?0010001120110000000110000000110001000000001??2000?0000?0001011?????????1??????100??01011(0 1)(0 1)1140000??000?000?00000001???0100000100020010000000010000(0 1)(0 1)00000000100000001
	Saniwa                        110010100000000?111101??000?10000??001200?0?0?04000000021?0??20001000?0?0?0001?00?????01?0??0?0?000?01100000?0001301010000010???1000000001010021200120000?2??00101?010?00???00001?10??0??0?????????000111?0110?0??0001011??101?000?00101020?0??0?0?0100001?1?000131?0000?000?0?11??000?1?0102????0?00?1210000?????1??0??????????0?0??0?????00????0??0?0???0?30?101?011?041?0000?001010110?10?011201?020?11???000000???????01100001332100111??01??00000??????1????????0400001202?101?030???3120000??00?000000????1?0??????????0?????0???00000??001010?12011?0?000010000????11?0011?00?0000?01100?0000?0?????????????????????????????????????????????????????????????????????????????????????????????????????????????
	Sceloporus_variabilis         10000?000000000?00000001000011000??10000000?0?0100000001120??0200000002?0?000111000?0?0100??0100000?01101000001112020000000000000100000000000001000020000120000000000000010?000010101200102200000000001000000??01?0000000??000?000000110000?0??010?0010001?0?01?131?0000?01??0000?0000?0000010?0?0100012100000000100000000?100?00?0000?0??00010100000?0001000001010000?140?2000010020000010010121012020010?0000010000000001010000033300000000000?200000101001001000401000000012?0?11020?????10001010030000011(0 1)101(0 1)000011000?00001000001000000000100011201110(0 1)00001000000100110010000(0 1)0000??1000?0000?0010010????????????????12??00100000004110101100010101000000000000000000001200011000100110010001111001000000100
	Scincus_scincus               ?02000(1 2)000?0000?02?00101000000000??01020000?0?0400000001110??20?01201?0?0?010100022???0102??0110100?01100002000013011000001000021000000002000001200010000010100111001020020?0000111012001021000000000011100010?21?0010101??100?000000110000?0??220?010002300?11?131?0000?00000010?1001?0?01020?0?00000121000000010000000001110?00?0000?1??0001010001000011000001010100?240?00010100000100?0010011011000010?0001010000000010100000123200000000000?00000110??01000000100300000102?0?11000?????10000?101210000011100102101100111011001002?000001?0010(0 1)011201110102300000000001100010100(0 1)?200102102022221101001001120010000110011000001001001121001001100000?1000000011001200010000200020000100110000001000100100000000
	Shinisaurus_crocodilurus      100000200000000?00010??1100000000??10010010?0?0300000002120??2??0?00??0?0?000100012???0100??0200000?11100000000013001000000000011100000001000000200120001110100001001000000?000011101100102200000000001110001??11?0000101??101?000000101020?0??020?0100002?0?01?121?0000?00100010?2000?0001020?0?00000121000000010100000001110?00?0000?2??00010110010001010110010100100240?0001100000030000010010011020011000000?00000000001100000322000001100000000001100?011??0????0200000203?0?11001???2010000?10020000001011000000110010?000100000000000000011?0112011?0?000010000????1100011?00?00000?3101010100001001012000000000100111010?11000000041000?11000000(0 1)100000000001??00000001200100000000110000002110100000000000
	Smaug_mossambicus             100001200020000?02000120000000000??10030000?0?0400000001110??020000000??0?021200022?0?0102??0010201?11110002001014011000001000010000000002000000?00000000110100011201020020?0000101012002022000000000011100111?11?0010101??100?000000100000?0??030?1100003?0?11?131?0000?01??0011?2000?0000020?0?000001210001000100000000??110?00?0000?0??00000100000?0?110000010100000240?00010200000200?0010111010020010?0000010001100010010000033300000000000?20000110??01000000??02000?0002?0?11010???1010000?00020000001110?1000111001010111010010010000000100011201110?00001?000????1100010?00?000?1020010121101010?100111201100010001101??1100100111100100110001?100000000100000000000001001000000001101000?1111100100000000
	Sphenodon_punctatus           00000?021000000?00000000000000000??00000000?0?0??0000000000??0012000000?0?000000000?1?0000??1?00000?00000000000?0100000200100000000000001?000000?00000000100000000?001??????????0?010000100000001000000?00000??00??010000??000?000000100000?0??100?0000000?0?202000?000??01??0?00?0000?0000000?0?0000000000000000010?0?00??0???00?0000?0??000000??000000?0??0?100000000040?2?0002000?1?????00100?010000?00?010010?01??????0?0?100022201000???1??000000010??01000000000100000002?0?01010???0?10000??????000000?000?000000000?000000000??010?0000010?0000000?0?0000?0000????0000000?00?0000??0000?0000?000?01000000000000000000?00001001000040000?0000?000?000000000001??00011000000100011000110000002000000000001000
	Sphenomorphus_solomonis       00000?000000000?01?00120000000000??11110000?0?0?30000001110??0000130100?0?010100022?0?0102??0110100?01100002000014011000001000032000000002000000?00000000110100111001020020?0000101012002022000000000011100010?21?0210101??100?000020120000?0??220?010003320??1?121?0000?01??0010?1001?0??2?20?0?000001210000000100000000??110?00?0000????00011100001?0?11002001010000?240?00010200300000?0010111011020010?0001010000000010010000133300000000000?000001201001000000300200000202?0?1?000?????100010101211000111101102111100111011101002?010000000101011101110120001000000011100010100100001021020222211010010011210100?01110?100???1000001111001001100000?100000001000110001?000200020000100010000001000100000000000
	Strophurus_ciliaris           10000?000000000?0000?000000010000??1033000300?0300000001020??0000?01?1?????????????????002??0010000?01?10002001013010000000000031000001?1?001001?00020?2????01???????????????????2101200401201000000001100010??01?0000000??000?000000100010?0??030?0000002?0?01?131?0000?01??0011?2000?0??2?21?0?001001200000000100110000??0???03?0000?2??0001010000100?01200001010000?240?0000010?30010?0011??3101002001200000010000000000010000044400000000000??00?00101101000000200200000?02???01020?????10000?100200100011100102101101??10011100000010001?0010001120111010000100000001110001000010000??0000?0000?0001011010010001?01000?100??01011111120000?0000?000?00000001??001000001000200100000000000001111000000100010101
	Takydromus_sexlineatus        100000100000000?02?00121000000000??01010000?0?0?10000001400??2????300???0?001100002???0112??0000000?11100000000013011000001000020000000003000000100020000110100001001000010?0000101011002023000000000011100011?21?0000101??102?000000100000?0??020?0100003?0?01?121?0000?00000010?2000?0?00020?0?0100012100000001000000000?110?00?0000?0??00010100000?0001000001010000?240?0000010000020001010111011020012000000?000000000000?0000433000000000000100001101102000000300200000?02???11020???0?100010(0 1)00(2 3)0000001110010211110011101110100(0 1)0000000000100011(0 1)011(0 1)0(0 1)000010000000(0 1)110001010000000??110101000000100100312301100010201101000100111110100100110011??0000000000000000000000000011000000111010001011100000000001
	Tchingisaurus_multivagus      10000?0?0?0??00????????????0?00?0??0?010000?0?0?100000021?0??0010000000?0?00???00?1?0??1?0??000?000?01100000?010?30?0000000000000000000?00000001?00021000?20100???0000???0??00001?101200?0?????????????????????????0?0??????00?000???0?0?????????0??1?00??????????1???00?0?00??????????0???????0?0??0?????0000??1???0???????????0?0????????00??1??????0?????????????0001???0000000000030001010020011020010?0000000000000000010000033?000000?????02001???????????????????????001?0?1???????????????????????????????0????????????????????????????????????????????????????????????????????????2??0?000????????????????????????????????????????????????????????????????????????????????????????????????????????????????
	Temujinia_ellisoni            ????????0?0????????????????0???00??1?000000?0?0100000001120??0110000000?0?0001?0000?0?0100??010?000?0110100000??????00000000000001?0?0000000000100002000002?0001000010000?0?00001?10120??0???????0????????????????0????????????????????0???????0?0?0000001?0?01?1?1??000?01??0000?0000?0?000?0?0?0?00????000100???000000??????0?0?0000?????00101?00?0?00??0?000?01??0001???0000000010020010010010011020010?00000?0000000001???0000?3200000000000?2000???????????????????????0???0?12???????????????????????????????????????????????????????????????????????????????????????????????????????1?00?0000???????????????????????????????????????????????????????????????????????????????????????????????????????????????
	Tepexisaurus_tepexii          10000???0????????????????????????????0?0?0????0?4?0???0?1????2????000?0?0?02?1?00?2??????2???????????11??00???0???????0000100????????????????00???0??00001???000??0?1020?20?00001??01200?0??????????????????????????????????0??????????????????0?0?????0?3?0?01??3???00???1??0?11?2000?00100???0?0??0??????????????10????????????????0????????0???0???0???????????00000240?00010000200000?001001001?02001????010?010?????000??000?4430000000?000?2000????????????????0200000002???1?0????????0?0???????000?01?1???0??1??0????0?????0???0??00???010101?10???0?00001?00??????110010?00?000??????0?0000?0?????????????????????????????????????????????????????????????????????????????????????????????????????????????
	Tiliqua_scincoides            00010?000000000?00?00120000000000??11010000?0?0400000001110??2??0?301???0?011100022???0102??0010000?0110000200001401100100100003200000001?000000?00000001010100111001020020?0010111012002022000010000011100010?21?0210101??100?000020120000?0??220?010003320??1?101?1000?01??0110?1001?0??2020?0?0000012100000001000000000?110?00?0000?1??0001010100100011002001010000?20??10020200300000?0010021011010010?0001010000000000010000032200000000000?000001101001000000300410000202?0?11000?????10000?10121000011110010(1 2)11110011(1 2)011(0 1)01002?010000?0010001120111012000(0 1)0000000?1100010100120001020020222211010010011200100001100110?00110000011110010011000001100000001?000200010000200020000100010000001000000000000000
	Trachylepis_quinquetaeniata   00000?000000000?02?00100000000000??11010000?0?0300000001110??2??0?301???0?011100022???0102??0110100?01100002000013011000001000030000000002000000?00000000010100111001020020?000011101200?02200000000001110001??21?0210101??100?000020110000?0??120?010003320??1?131?0000?01??0010?1001?0??2?20?0?01000121000000010000000001110?00?0000?0??00010100000?0011002001010100?240?00010100300100?0010020011020010?000101100000001000?000033300000000000?000001101101000000300200000102?0?11000???2010000?101200000111100102111100111011001002?01000000010?011201110?00001000000011100011100?0000102002022221101001001120010000110011?0??0100000112100100110001??1000000011001000010000200021100100010000001010000000000000
	Tropidophis_haetianus         1100??011?13001002011????0010?0?2200?2310000222??02010011?0001?????00?31?110????0??4?1?100111??200002??1?0??2?000?2???21100000??0000102?1?0011????????????????1??????0010300010???01130140202001131001110012111310100?0020020?12?00?010?031?0110420010100???0?02131100201?02000101011000??2?200101?????0002201000????11?0000??01301211100012???11?00001002012101111111101?2?0?0??00010?11?101101?02?2??????2130?1?000000?00???13000331100111101?10000(0 1)???0??01???????04441?0311?111303000021?001??????02??????????1?????1????0?1???0???0???????1???????????????????0???????????????????????0000?0000?00??11024???????01?04?1101??110?0001121001?01110?10?01001001???1??001001012000200001011100?0001000010021??????
	Tupinambis_teguixin           10000?000000000001?00111000010000??11000000?0?0300000002410??0000100002?0?000200012?0?1110??1200000?0111?00010001401100000000003000000000000000010002000012?100001001000000?0000111011001020000010000011100010?01?0010101??102?000000100100?0??020?0000003?0?01?101?1000?01??0111?2000?0101020?0?0000112100000001000000001?100?00?0000?0??00011100000?0101011001010010?140?000001000003000001011001102001200001010100000000110010043220000000000?2000022110011??111000100000012?0?13002???0?10000?10020000001011(0 1)001111100(0 1)0(1 2)0(0 1)011100010000000001(0 1)10112011100000010000000?1100010?0000000??2000?0000?001001004120111000102011011101001011101001001(0 1)0000011000000010000000010000000000000000110110001111100000001000
	Typhlophis_squamosus          100???21???0?10011?11????001001?0??00241000?0?2??01?10012?0101?????00?????10????0??4???100000???0?002??1?0??2?0?0?1???3??0??00??20????3?1????1????????????????1??????1????????????11130000?40?10121021110002100310100?002002???0?00??10?0???01???0???0110?????1?131??0000?1??0010?021000??2?20?011?????10???0?200????1???0?0??011?01?001??12????0??00001??012?01111??1102??0??0?0000?1?????01????010000110??0?0010000000000?????0?0111000011000??00?0????????????????0444130311??01?0??000???0????????0????????????????????????????????????????????????????????????????????????????????????0000?0000?00??100???????????????????????????????????????????????????????????????????????????????????????????????????????
	Typhlops_jamaicensis          1000?011???0100101011????000000?0??00241000?0?2??100?0012?0?01?????1???????????????????100000???0?0011?1?1??2?0?0?????1?????00?20000?02?1??0?1????????????????1??????1????????????111300402400111210311100?2100110100?002002?1?0?0??0?0????101??4????0110?????1?1310??000?1??1?????????0?????????1?????001000?000????1???010??011?01?0010012???11??0000102013?11111??11040?0??1?0002?1??0??01000?010010110??000011000000000?????0?0101000011001??00?0020?0??01???????04441?0311?1013030000???001??????02??????????1?????1????1?????0???1???????1???????????????????1???????????????????????0000?0000?00??110????????????????1?1??01100001?11010?00?0???0?00011011???1??000?10002000200001000100?0111000000001??????
	Uromastyx_aegyptia            102000(2 3)00200?00?00110??1100010000??1?000000?0?0400000001120??1?????00?2?0?000?10020???0100??0200000?011010000020120?00000010000?010000011?000001?01010001020000000000000000?000010101200?02200000000001000010??01?0010000??000?000000101000?0??210?0000003?0?01?111?0000?11??0000?2000?0?00010?0?00000121000000001000000000100?00?0000?0??00010100010001010110010100000040?20210100000000??010012010010110?00000?000000000000?00?0122011000??1???001001101001000000000000000003?0?10030???0?100011010?0000001011100000110010000110000(0 1)000000(0 1)10010001120111000000100000012011001(0 1)10000000??0000?0000?0020010????????????????100??01000000031000?1000000100000000000000000010000000100000000110010000111000000000100
	Uropeltis_melanogaster        1000001100110000010111?110010001000002311000122??01010013?0001?????1???????????????????100001??200002??1?2??2?00??1??023000000??000011201?0011????????????????1??????1????????????111300002400111210001100021110101000?021120001?000?10?0??00100?1?0100033000?1?131000000?1??00100100000??2?200001?????2001?0?000????11?0??0??011011?0000012???12??0??0?02012121111111101?000?1?000010?11??011012000100200?010011?01??????0???10000211100111101??00001???0??01???????04430?0311?1013030000???001??????02??????????1?????1??????????????????????????????????????????????????????????????????0000?0000?00??110????????????????1?????1000001111001?01?10?10?01001011???1??000110002000200001000100?0111(0 1)00100001??????
	Varanus_exanthematicus        1100002001100000?21101?1100010000??0?22000000?0400000002120??20?0?00??0?0?000100?2????0101??0000000?0110000000001?010100000100010000000001020021200120010?2?000101001000000?0000111011002022000000000011100110?01?0011011??103?000000101020?0??020?0100001?1?01?131?0000?01??0011?2000?1101020?0?00000121000000010000000101110?00?0010?0??00010100110000010130010100110041?0000?00101021001010112010020011100000?000000000011000023220001101001??000002100?111??110?0040000221411010030???3120000?2001000000101111000100000?2000010011000000000010?011201110?000010000?00?1100011100?4000??1100?0100?001001024??????001?04?11011001001000040000?0000?000000000000000000000010?1001000000000010000002001000000001000
	Xantusia_vigilis              10000?020010000001000121100000000??01030000?0?0?20000001010??2000000000?0?020?00022???0002??0000001?11100002000013011000000000010000001?1?001020?0000000012?00001101102?020?00001010121040?300000000001111001??21?0200101??000?000001110000?0??120?1000003?0?01?131?0000?01??0111?3000?0010020?0?010001210001000101100000010???00?0100?2??000001?000?000110?0001010000?240?0001020?302?1??01???11010020110?1001010000000000010000232200000000000?000001101101010000200200000002?0?10000???1?10000?11??00000011101102111100101011001002?01000000010101110111000000100000000110001010000000??2000?0000?00100110112201101010?011010011001111101001001100000110000001???0000000000000000000000011011000110110000000(0 1)000
	Xenopeltis_unicolor           1100??011011000002011????0010?0?1000?2310000221??01010013?0001?????10??????????????????100001?01000011?1?2??2?000?2????3000000??00?2102?1?0011????????????????1??????002030?010???11130120200011131001110012111011101?0020120?02?00?010?030?0100420010110???0?02131100001?02000101011010??2?201111?????0002201000????11?0010??01101211000012???10?000000020121011110?1101?0???0??00010??0??01000?1??2??????2110?1?0000?000000?200?4441100101101?1000001??0??01???????0444030311?10130300002??001??????02??????????1?????1????1?????1???1???????1???????????????????1???????????????????????0000?0000?00??11024???0??001?04?110???01001000121001?0?110?10?10001001???1??001001012000200001011100?0001000000001??????
	Xenophidion_schaeferi         1100??001?11000002011????0010?0101?0?2?11000321??0?010012?0001?????1???????????????????100?01??200002??1?1??2?000?2???23000010??0000102?1?0011????????????????1??????0020301010???0113002020?00113100111001211121?100?0020120?02?00?010?03000100420010110???0?02131100101?02000101011010??2?200001?????0002201000????11?0000??01101100?00012???11?00?0110?012101111111101?0?0?0??00010?11?101100?02?2??????2100?1?0000?0000???23000321100111101?1000001?00??01???????0443030311?1013030000???001??????02??????????1?????1????1?????1???1???????1???????????????????1???????????????????????0000?0000?00??110???????????????????????????????????????????????????????????????????????????????????????????????????????
	Xenosaurus_grandis            100001200220000??0000101000000000??10020010?0?0200000002120??2??0?00??0?0?010100022???0102??0000001?1110000000001301100000000001000000000100000120002000101010010011000?000?0000111012002022000000000011100010?21?0000101??101?000010101020?0??020?0100002?0?01?131?0000?01??0010?2000?0001020?0?0100012100000001000000000?110?00?0000?0??00010100010?0001000001010000?240?00000001000300110101110110200110200001000010000000?000033300000000000?10000010??011??000000400000202?0?11030???2?10000?0(0 1)??0000001010000001110010100010000(0 1)001000000010001100111010000100000000110001010010000??3101010100001001012000?00000100111010011000000041000?1100000000000000010000000000001000100000000110100001101100000000000
	Zonosaurus_ornatus            100000100000100?01000120000000000??00030000?0?0?30000001110??0?000000???0?021100012?0?0102??0110202?11100001000014011000001000010000000002000000200000000110100011201020020?0000101012001023000010000011100010?21?0010101??100?000000110000?0??020?0100003?0?11?131?0000?00000011?2000?0?01020?0?0000012100010001000000000?110?00?0010?0??00010100000?0111000001010000?240?000101000002000001012001002001101001010000000010010000033200000000000?100001101001(0 1)?0000000400000002?0?11010???1010000?1012000000111001021111001110111010011010000000100011(1 2)011100200010000000111000101000000010?101?2212010100100112201100010001101??01001111111001001100010?0100000010000200000000200011100010110110001011100000000000
	Electroscincus_zedi           ???????????????????????????????????????????????????????????????????????????????????????????????????????????????????????????????????????????????????????????????????????????????????????????????????????????????????????????????????????????????????????????????????????????????????????????????????????????????????????????????????????????????????????????????????????????????????????????????????????????????????????????????????????????????????????????????????????????????????????????????????????00000??10????????0011??????????????????000??0???????0?0?001?00???????0?????0??000?1????????22?1???????????????????????????????????????????????????????????????????????????00200??100010?00???00010?00000??00
	Becklesius_cataphractus       ????????????????01??01???000?000???0?0??????0?????00??011?0??????????????????????????????????????????????????????301100???0000???????????????000?????0000?10000???????????????????10??0??02?????????????????????????????????????????????????????????????????????1??0??0000000?????????????????????????????????????????????????????????????????????????????????????000???40??0??0??0?002????0?0????????????????101??0?00????????00??320000000?000?0000?????????????????????????????0?0?????????????????????????????????????????????????????????0??????????????????????????????????????????101???????????????????????????????????????????????????????????????????????????????????????????????????????????????????????
	Microteras_borealis           ?????????????????????????????????????????????????????????????????????????????????????????????????????????????????30?100???0?00??????????????????????0????????????????????????????????????????????0?????????????????????????????????????????????????????????????????????????????????????????????????????2??00???0100??000????????0?0???????????????010?0??10?0001?1?????????????????????????????????????????????????????????????00??3?0000000?000?20?0??????????????????????????????????????????????????????????????????????????????????????????????????????????????????????????????????????????????????????????????????????????????????????????????????????????????????????????????????????????????????????????????
	Eoscincus_ornatus             100000100000000001000100000000000??0?010000?0????00000????????????????????????????????????????????????????????00130110000000000100000?00??0??000?00000000??000?????????????????????????????????????????????????????0100010?002??00?20000000?0??110?0110003?0?1001?1?00?0?00000010?2000?0001020?0?0????1???????????????????????????????????????????????????????????00000240?00010000000300000?001101?020?10???0101?0???????001000003320000000000010000??????????????????????????????????????????????????????????????????????????????????????????????????????????????????????????????????????1?00?0000???????????????????????????????????????????????????????????????????????????????????????????????????????????????

;

END;
BEGIN ASSUMPTIONS;
	TYPESET * UNTITLED   =  unord:  1- 691;

END;

BEGIN MESQUITECHARMODELS;
	ProbModelSet * UNTITLED   =  'Mk1 (est.)':  1- 691;
END;

Begin MESQUITE;
		MESQUITESCRIPTVERSION 2;
		TITLE AUTO;
		tell ProjectCoordinator;
		timeSaved 1709865742118;
		getEmployee #mesquite.minimal.ManageTaxa.ManageTaxa;
		tell It;
			setID 0 8734676008842277139;
		endTell;
		getEmployee #mesquite.charMatrices.ManageCharacters.ManageCharacters;
		tell It;
			setID 0 4442413802107414732;
			mqVersion 351;
			checksumv 0 3 4199693151 null  getNumChars 691 numChars 691 getNumTaxa 114 numTaxa 114   short true   bits 31   states 31   sumSquaresStatesOnly 291519.0 sumSquares 291519.0 longCompressibleToShort false usingShortMatrix true   NumFiles 1 NumMatrices 1;
			mqVersion;
		endTell;
		getWindow;
		tell It;
			suppress;
			setResourcesState false false 100;
			setPopoutState 300;
			setExplanationSize 0;
			setAnnotationSize 0;
			setFontIncAnnot 0;
			setFontIncExp 0;
			setSize 1659 950;
			setLocation 2415 5;
			setFont SanSerif;
			setFontSize 10;
			getToolPalette;
			tell It;
			endTell;
			desuppress;
		endTell;
		getEmployee  #mesquite.charMatrices.BasicDataWindowCoord.BasicDataWindowCoord;
		tell It;
			showDataWindow #4442413802107414732 #mesquite.charMatrices.BasicDataWindowMaker.BasicDataWindowMaker;
			tell It;
				getWindow;
				tell It;
					setExplanationSize 30;
					setAnnotationSize 20;
					setFontIncAnnot 0;
					setFontIncExp 0;
					setSize 1559 878;
					setLocation 2415 5;
					setFont SanSerif;
					setFontSize 10;
					getToolPalette;
					tell It;
						setTool mesquite.charMatrices.BasicDataWindowMaker.BasicDataWindow.ibeam;
					endTell;
					setActive;
					setTool mesquite.charMatrices.BasicDataWindowMaker.BasicDataWindow.ibeam;
					colorCells  #mesquite.charMatrices.NoColor.NoColor;
					colorRowNames  #mesquite.charMatrices.TaxonGroupColor.TaxonGroupColor;
					colorColumnNames  #mesquite.charMatrices.CharGroupColor.CharGroupColor;
					colorText  #mesquite.charMatrices.NoColor.NoColor;
					setBackground White;
					toggleShowNames on;
					toggleShowTaxonNames on;
					toggleTight off;
					toggleThinRows off;
					toggleShowChanges on;
					toggleSeparateLines off;
					toggleShowStates on;
					toggleAutoWCharNames on;
					toggleAutoTaxonNames off;
					toggleShowDefaultCharNames off;
					toggleConstrainCW on;
					toggleBirdsEye off;
					toggleShowPaleGrid off;
					toggleShowPaleCellColors off;
					toggleShowPaleExcluded off;
					togglePaleInapplicable on;
					toggleShowBoldCellText off;
					toggleAllowAutosize on;
					toggleColorsPanel off;
					toggleDiagonal on;
					setDiagonalHeight 80;
					toggleLinkedScrolling on;
					toggleScrollLinkedTables off;
				endTell;
				showWindow;
				getWindow;
				tell It;
					forceAutosize;
				endTell;
				getEmployee #mesquite.charMatrices.AlterData.AlterData;
				tell It;
					toggleBySubmenus off;
				endTell;
				getEmployee #mesquite.charMatrices.ColorByState.ColorByState;
				tell It;
					setStateLimit 9;
					toggleUniformMaximum on;
				endTell;
				getEmployee #mesquite.charMatrices.ColorCells.ColorCells;
				tell It;
					setColor Red;
					removeColor off;
				endTell;
				getEmployee #mesquite.categ.StateNamesStrip.StateNamesStrip;
				tell It;
					showStrip off;
				endTell;
				getEmployee #mesquite.charMatrices.AnnotPanel.AnnotPanel;
				tell It;
					togglePanel off;
				endTell;
				getEmployee #mesquite.charMatrices.CharReferenceStrip.CharReferenceStrip;
				tell It;
					showStrip off;
				endTell;
				getEmployee #mesquite.charMatrices.QuickKeySelector.QuickKeySelector;
				tell It;
					autotabOff;
				endTell;
				getEmployee #mesquite.charMatrices.SelSummaryStrip.SelSummaryStrip;
				tell It;
					showStrip off;
				endTell;
				getEmployee #mesquite.categ.SmallStateNamesEditor.SmallStateNamesEditor;
				tell It;
					panelOpen true;
				endTell;
			endTell;
		endTell;
		endTell;
end;
