# Supplementary material for: Compound osteoderms preserved in amber reveal the oldest known skink
Source: Sci Rep. 2024 Jul 8;14:15662. doi: 10.1038/s41598-024-66451-w (PMC11231356; doi:10.1038/s41598-024-66451-w)
Supplement: Supplementary file 2 — Supplementary Information 2. [file 41598_2024_66451_MOESM2_ESM.nex]

#NEXUS

BEGIN DATA;
DIMENSIONS NTAX=83 NCHAR=42311;
FORMAT DATATYPE=DNA MISSING=-;
MATRIX
Acontias_percivali --------------------GGTCCTAAACTTGCCG-TTGTTTTT-TACCAG-AATTATACA-TGCAAGTCTCCGCACTCCAGTGCAA-AC---GCCCACTAATCACCTA-----AACAGACAACCGGAGCAGGTATCAGGCACACCAAAAGTCAAGCC---AACGACACCAGGC-------TTCGCCACACCCACACGGGTAATCAGCAGTAATTAATATTAAGC-AATAGGCG------------ATAAAGCCTGACTTAGTCACGGTATAT---TTAGGGTTGGTTAAT-TTCGTGCCAGCCACCGCGGTTATACGAA----AAGCCCAAAACAACGG-CCTTCGGCGTAAAGCGTGGCAAGAAAATT--TGCCAAAGATTAG-----TGGAAAACTTAACCGAAGCTGTAAAACGCCACGGTATTATAAGAA----CAACAACTATGCCACTAAAACACTAGGCTACTCGAACCCACGAAA-GCTAAGAAACAAA-CTGGG-ATT-AGATACCCCACTATGC-TTAGCCATTAACACAGACAGCTTARAACAACAACGCTGCCCG-CCAGAGAACTACAAG-CGAAAAACTAGAAACTCTAAGGACTTG-GCGGTGCTCCACA-CCTACCTAGAGGAGCCTGTCCTAT-AATCGATACCCCACGTTA-AACCCTACCGCCCCTAG---------------CAAAACCAACCTATATACCGC-CGTCGCC--A--GCCTAC-CTTA-TGAAAGAACAAT--AGTAA--GCAAAAC--AGTAAGC---------ACTAATACGTCAGGTCAAGGTGTAGTAAATGAGGCGG---AAGAGATGGGCTACA----TT-----TAC--T---AAAATAGTAA---------AA----CACGA-ACAGCAAGA-TGAAA--TACTTGCCA---GAAGGAGGATTTAGCAGT-AAGACAAAAAA--ACTTTTTTATCTT-AA--GACAGCTCT-GGAGCGCGCACACACCGCCCGTCACCCTCCTCA----------------------------------------------------------------------------------------------------------------------------------------------------------------------------------------------------------------------------------------------------------------------------------------------------------------------------------------------------------------------------------------------------------------------------------------------------------------------------------------------------------------------------------------------------------------------------------------------------------------------------------------------------------------------------------------------------------------------------------------------------------------------------------------------------------------------------------------------------------------------------------------------------------------------------------------------------------------------------------------------------------------------------------------------------------------------------------------GC-CTTTAGCAAC---ACAAGTATTAAAGGTCCCGCCTGCCCAGTGATA-------TATTTTAACGGCCGCGG-TATTC-TA--ACCGT--GCAAAGGTAG-CGTAATCACTTGTCTTCTAAATAAAGACCAGTATGAAC-GGC-TAAATGAGGACAAACCTGTCT-CCTAC-AACAA-ATCAGTGAAACTGATCTCCCAGTACAAAAGCTGGGATAAACACATAAGACGAGAAGACCCTGTGGAGCTTA---------------TAAATAAACGATC---------------------AATGAACCA-----------------CAACCGAAACAATAA--------------TGATCGTACATT-----------------TTAAGTTGGGGCGACTTCGGA-AAAAAACAAAACTTCC--GAGAAAGTAGGCCACCTAGCCCACCCTAA------GGAA-TACAACCC-TAAAGCATGAACATGAATTGACCCAG----TC------------AAA-----------CTGATTAACGAACCAAGTTACCCCAGGGATAACAGCGCCATCTTCTTCAAGAGTCCATATCGACAAG-AAGGTTTACGACCTCGATGTTGGATCAGGACACCCAAATGGTGCAGCAGCTATTAA-AGGTTCGTTTGTTCAACGATTAACAGTCCTA-----------------------------------------------------------------------------------------------------------------------------------------------------------------------------------------------------------------------------------------------------------------------------------------------------------------------------------------------------------------------------------------------------------------------------------------------------------------------------------------------------------------------------------------------------------------------------------------------------------------------------------------------------------------------------------------------------------------------------------------------------------------------------------------------------------------------------------------------------------------------------------------------------------------------------------------------------------------------------------------------------------------------------------------------------------------------------------------------------------------------------------------------------------------------------------------------------------------------------------------------------------------------------------------------------------------------------------------------------------------------------------------------------------------------------------------------------------------------------------------------------------------------------------------------------------------------------------------------------------------------------------------------------------------------------------------------------------------------------------------------------GGACTATGCCTAATTATCCAAATCCTAACGGGGTTATTTCTAGCCATACACTACACAGCAGACATCTCATCAGCATTCTCATCAGTAGCACACATCTGCCGAGACGTACAGTACGGCTGACTAATCCGAAACATCCACGCAAACGGGGCCTCAATATTCTTTATCTGCATTTATCTACATATCGGCCGAGGCCTATACTACGGATCATACACATACAAAGAAACCTGAAACATCGGAACTGTCCTACTAATTCTAGTAATAGCAACAGCATTCGTCGGATACGTACTACCATGAGGACAAATATCATTCTGAGGCGCTACAGTAATCACCAACCTATTATCAGCAATCCCATATATTGGCGGAATTGTAGTTGAATGAATCTGAGGTGGCTTCTCAGTAGATAATGCCACACTAACACGATTCTTCACATTCCACTTTCTACTTCCATTCATCATCGCCGGAACCTCTGCACTTCACTTGCTATTCCTACACGAAACAGGATCAAATAACCCAACAGGGTTAAACTCAAACACAGACAAAATCCCATTCCACCCATACTACTCCTATAAAGATCTTCTAGGAGCTGCACTACTAATTTCACTATTAACAATACTAGCCCTATTCTCACCAAACCTGCTAGGAGACCCAGAAAACTTCACCCCAGCAAACCCACTAGTTACACCACCACACATCAAACCA-------------------------------------------------------------------------------------------------------------------------------------------------------------------------------------------------------------------------------------------------------------------------------------------------------------------------------------------------------------------------------------------------------------------------------------------------------------------------------------------------GTAAAGCAGGTGAAGAAATGCAGTAAGAACCATTTGGCATCACGACAAAGCTTCTGGGCAGAGCTAAATGTGGCACGCCTTAGGCATAACAATGTGGTACGTGTATTAGCTGCGAGTGCAAGTTCTCCTGCCAGTCAGGACAGTTTGGGTACCATCATAATGGAATATGTAGGTAACAGCACTTTGCATCATGTTATTTATGGGACTGGTAGTATGACAACAAAAAGGAAAGATAATGGACTTGGATGTGGCCATGAGTCTTTGAGTATAATGCAGTCTCTGAGCTACTCATGTGATATTGTGGCAGGCTTGGTCTTTCTCCATTCACAATTAATTGCGCATCTGGATTTAAAACCTGCCAATATATTCATCACTGAACAAAATGTTTGCAAGATTGGAGACTTTGGATGCTCACAAAAACTAGAGGATACTATGTCATCAAGCCTGCAGCTTTGTCAGCAAGGGGGAACATACACGCACCGTGCTCCTGAACTTCTTAAAGGAGAAAGA-----------------------------------------------------------------------------------------------------------------------------------------------------------------------------------------------------------------------------------------------------------------------------------------------------------------------------------------------------------------------------------------------------------------------------------------------------------------------------------------------------------------------------------------------------------------------------------------------------------------------------------------------------------------------------------------------------------------------------------------------------------------------------------------------------------------------------------------------------------------------------------------------------------------------------------------------------------------------------------------------------------------------------------------------------------------------------------------------------------------------------------------------------------------------------------------------------------------------------------------------------------------------------------------------------------------------------------------------------------------------------------------------------------------------------------------------------------------------------------------------------------------------------------------------------------------------------------------------------------------------------------------------------------------------------------------------------------------------------------------------------------------------------------------------------------------------------------------------------------------------------------------------------------------------------------------------------------------------------------------------------------------------------------------------------------------------------------------------------------------------------------------------------------------------------------------------------------------------------------------------------------------------------------------------------------------------------------------------------------------------------------------------------------------------------------------------------------------------------------------------------------------------------------------------------------------------------------------------------------------------------------------------------------------------------------------------------------------------------------------------------------------------------------------------------------------------------------------------------------------------------------------------------------------------------------------------------------------------------------------------------------------------------------------------------------------------------------------------------------------------------------------------------------------------------------------------------------------------------------------------------------------------------------------------------------------------------------------------------------------------------------------------------------------------------------------------------------------------------------------------------------------------------------------------------------------------------------------------------------------------------------------------------------------------------------------------------------------------------------------------------------------------------------------------------------------------------------------------------------------------------------------------------------------------------------------------------------------------------------------------------------------------------------------------------------------------------------------------------------------------------------------------------------------------------------------------------------------------------------------------------------------------------------------------------------------------------------------------------------------------------------------------------------------------------------------------------------------------------------------------------------------------------------------------------------------------------------------------------------------------------------------------------------------CACCCATTTGAGTGGCAACCACCCTTGAAAAATGTGTCCAGTAACACTGAAGTAGGCATTATTGATGGACTTTCAGGCCTACAGCATTTGGTGGATGACTACCCAGTAGACACAATTGCAAAGAGGTTTCGATATGATGCAGCTTTGGCTTCTGCTCTCATGGATATGGAAGAAGACATCTTTGAAGGGCTGAAATCTCAAGATTTGGATGACTACTTGAAAGGCCCCTTCATGGTAGTGATTAAAGAGTCCTGTGATGGAATGGGAGATGTCAGTGAAAAACATGGCTGTGGCCCAGCCGTCCCTGAGAAAGCAGTGCGATTCTCTTTCACACTCATGAGCATCACTGTAGCTCATAACAATGAAAATATAAAGATTTTTGAAGAAAACAAGCCCAATTCAGAACTGTGTTGCAAACCTTTGTGCCTGATGCTGGCTGATGAATCAGACCATGAGACTCTCACAGCCATCCTGAGCCCTCTTATAGCAGAAAGAGAGGCCATGAAAAGCAGTGTATTGATACTTGAGATGGGTGGAATACCCAGAGCATTCAAATTCATATTTAGGGGCACTGGATATGATGAAAAGCTTGTCCGTGAAGTAGAGGGCCTTGAAGCTTCAGGATCTACTTACATTTGTACACTTTGTGATGCAACACGTCTGGAAGCCTCTCAGAACTTGATCCTTCACTCCATAACAAGGAACCATGCTGAAAACCTAGAGCGGTATGAGATGTGGAGGTC------------------------------------------------------------------------------------------------------------------------------------------------------------------------------------------------------------------------------------------------------------------------------------------------------------------------------------------------------------------------------------------------------------------------------------------------------------------------------------------------------------------------------------------------------------------------------------------------------------------------------------------------------------------------------------------------------------------------------------------------------------------------------------------------------------------------------------------------------------------------------------------------------------------------------------------------------------------------------------------------------------------------------------------------------------------------------------------------------------------------------------------------------------------------------------------------------------------------------------------------------------------------------------------------------------------------------------------------------------------------------------------------------------------------------------------------------------------------------------------------------------------------------------------------------------------------------------------------------------------------------------------------------------------------------------------------------------------------------------------------------------------------------------------------------------------------------------------------------------------------------------------------------------------------------------------------------------------------------------------------------------------------------------------------------------------------------------------------------------------------------------------------------------------------------------------------------------------------------------------------------------------------------------------------------------------------------------------------------------------------------------------------------------------------------------------------------------------------------------------------------------------------------------------------------------------------------------------------------------------------------------------------------------------------------------------------------------------------------------------------------------------------------------------------------------------------------------------------------------------------------------------------------------------------------------------------------------------------------------------------------------------------------------------------------------------------------------------------------------------------------------------------------------------------------------------------------------------------------------------------------------------------------------------------------------------------------------------------------------------------------------------------------------------------------------------------------------------------------------------------------------------------------------------------------------------------------------------------------------------------------------------------------------------------------------------------------------------------------------------------------------------------------------------------------------------------------------------------------------------------------------------------------------------------------------------------------------------------------------------------------------------------------------------------------------------------------------------------------------------------------------------------------------------------------------------------------------------------------------------------------------------------------------------------------------------------------------------------------------------------------------------------------------------------------------------------------------------------------------------------------------------------------------------------------------------------------------------------------------------------------------------------------------------------------------------------------------------------------------------------------------------------------------------------------------------------------------------------------------------------------------------------------------------------------------------------------------------------------------------------------------------------------------------------------------------------------------------------------------------------------------------------------------------------------------------------------------------------------------------------------------------------------------------------------------------------------------------------------------------------------------------------------------------------------------------------------------------------------------------------------------------------------------------------------------------------------------------------------------------------------------------------------------------------------------------------------------------------------------------------------------------------------------------------------------------------------------------------------------------------------------------------------------------------------------------------------------------------------------------------------------------------------------------------------------------------------------------------------------------------------------------------------------------------------------------------------------------------------------------------------------------------------------------------------------------------------------------------------------------------------------------------------------------------------------------------------------------------------------------------------------------------------------------------------------------------------------------------------------------------------------------------------------------------------------------------------------------------------------------------------------------------------------------------------------------------------------------------------------------------------------------------------------------------------------------------------------------------------------------------------------------------------------------------------------------------------------------------------------------------------------------------------------------------------------------------------------------------------------------------------------------------------------------------------------------------------------------------------------------------------------------------------------------------------------------------------------------------------------------------------------------------------------------------------------------------------------------------------------------------------------------------------------------------------------------------------------------------------------------------------------------------------------------------------------------------------------------------------------------------------------------------------------------------------------------------------------------------------------------------------------------------------------------------------------------------------------------------------------------------------------------------------------------------------------------------------------------------------------------------------------------------------------------------------------------------------------------------------------------------------------------------------------------------------------------------------------------------------------------------------------------------------------------------------------------------------------------------------------------------------------------------------------------------------------------------------------------------------------------------------------------------------------------------------------------------------------------------------------------------------------------------------------------------------------------------------------------------------------------------------------------------------------------------------------------------------------------------------------------------------------------------------------------------------------------------------------------------------------------------------------------------------------------------------------------------------------------------------------------------------------------------------------------------------------------------------------------------------------------------------------------------------------------------------------------------------------------------------------------------------------------------------------------------------------------------------------------------------------------------------------------------------------------------------------------------------------------------------------------------------------------------------------------------------------------------------------------------------------------------------------------------------------------------------------------------------------------------------------------------------------------------------------------------------------------------------------------------------------------------------------------------------------------------------------------------------------------------------------------------------------------------------------------------------------------------------------------------------------------------------------------------------------------------------------------------------------------------------------------------------------------------------------------------------------------------------------------------------------------------------------------------------------------------------------------------------------------------------------------------------------------------------------------------------------------------------------------------------------------------------------------------------------------------------------------------------------------------------------------------------------------------------------------------------------------------------------------------------------------------------------------------------------------------------------------------------------------------------------------------------------------------------------------------------------------------------------------------------------------------------------------------------------------------------------------------------------------------------------------------------------------------------------------------------------------------------------------------------------------------------------------------------------------------------------------------------------------------------------------------------------------------------------------------------------------------------------------------------------------------------------------------------------------------------------------------------------------------------------------------------------------------------------------------------------------------------------------------------------------------------------------------------------------------------------------------------------------------------------------------------------------------------------------------------------------------------------------------------------------------------------------------------------------------------------------------------------------------------------------------------------------------------------------------------------------------------------------------------------------------------------------------------------------------------------------------------------------------------------------------------------------------------------------------------------------------------------------------------------------------------------------------------------------------------------------------------------------------------------------------------------------------------------------------------------------------------------------------------------------------------------------------------------------------------------------------------------------------------------------------------------------------------------------------------------------------------------------------------------------------------------------------------------------------------------------------------------------------------------------------------------------------------------------------------------------------------------------------------------------------------------------------------------------------------------------------------------------------------------------------------------------------------------------------------------------------------------------------------------------------------------------------------------------------------------------------------------------------------------------------------------------------------------------------------------------------------------------------------------------------------------------------------------------------------------------------------------------------------------------------------------------------------------------------------------------------------------------------------------------------------------------------------------------------------------------------------------------------------------------------------------------------------------------------------------------------------------------------------------------------------------------------------------------------------------------------------------------------------------------------------------------------------------------------------------------------------------------------------------------------------------------------------------------------------------------------------------------------------------------------------------------------------------------------------------------------------------------------------------------------------------------------------------------------------------------------------------------------------------------------------------------------------------------------------------------------------------------------------------------------------------------------------------------------------------------------------------------------------------------------------------------------------------------------------------------------------------------------------------------------------------------------------------------------------------------------------------------------------------------------------------------------------------------------------------------------------------------------------------------------------------------------------------------------------------------------------------------------------------------------------------------------------------------------------------------------------------------------------------------------------------------------------------------------------------------------------------------------------------------------------------------------------------------------------------------------------------------------------------------------------------------------------------------------------------------------------------------------------------------------------------------------------------------------------------------------------------------------------------------------------------------------------------------------------------------------------------------------------------------------------------------------------------------------------------------------------------------------------------------------------------------------------------------------------------------------------------------------------------------------------------------------------------------------------------------------------------------------------------------------------------------------------------------------------------------------------------------------------------------------------------------------------------------------------------------------------------------------------------------------------------------------------------------------------------------------------------------------------------------------------------------------------------------------------------------------------------------------------------------------------------------------------------------------------------------------------------------------------------------------------------------------------------------------------------------------------------------------------------------------------------------------------------------------------------------------------------------------------------------------------------------------------------------------------------------------------------------------------------------------------------------------------------------------------------------------------------------------------------------------------------------------------------------------------------------------------------------------------------------------------------------------------------------------------------------------------------------------------------------------------------------------------------------------------------------------------------------------------------------------------------------------------------------------------------------------------------------------------------------------------------------------------------------------------------------------------------------------------------------------------------------------------------------------------------------------------------------------------------------------------------------------------------------------------------------------------------------------------------------------------------------------------------------------------------------------------------------------------------------------------------------------------------------------------------------------------------------------------------------------------------------------------------------------------------------------------------------------------------------------------------------------------------------------------------------------------------------------------------------------------------------------------------------------------------------------------------------------------------------------------------------------------------------------------------------------------------------------------------------------------------------------------------------------------------------------------------------------------------------------------------------------------------------------------------------------------------------------------------------------------------------------------------------------------------------------------------------------------------------------------------------------------------------------------------------------------------------------------------------------------------------------------------------------------------------------------------------------------------------------------------------------------------------------------------------------------------------------------------------------------------------------------------------------------------------------------------------------------------------------------------------------------------------------------------------------------------------------------------------------------------------------------------------------------------------------------------------------------------------------------------------------------------------------------------------------------------------------------------------------------------------------------------------------------------------------------------------------------------------------------------------------------------------------------------------------------------------------------------------------------------------------------------------------------------------------------------------------------------------------------------------------------------------------------------------------------------------------------------------------------------------------------------------------------------------------------------------------------------------------------------------------------------------------------------------------------------------------------------------------------------------------------------------------------------------------------------------------------------------------------------------------------------------------------------------------------------------------------------------------------------------------------------------------------------------------------------------------------------------------------------------------------------------------------------------------------------------------------------------------------------------------------------------------------------------------------------------------------------------------------------------------------------------------------------------------------------------------------------------------------------------------------------------------------------------------------------------------------------------------------------------------------------------------------------------------------------------------------------------------------------------------------------------------------------------------------------------------------------------------------------------------------------------------------------------------------------------------------------------------------------------------------------------------------------------------------------------------------------------------------------------------------------------------------------------------------------------------------------------------------------------------------------------------------------------------------------------------------------------------------------------------------------------------------------------------------------------------------------------------------------------------------------------------------------------------------------------------------------------------------------------------------------------------------------------------------------------------------------------------------------------------------------------------------------------------------------------------------------------------------------------------------------------------------------------------------------------------------------------------------------------------------------------------------------------------------------------------------------------------------------------------------------------------------------------------------------------------------------------------------------------------------------------------------------------------------------------------------------------------------------------------------------------------------------------------------------------------------------------------------------------------------------------------------------------------------------------------------------------------------------------------------------------------------------------------------------------------------------------------------------------------------------------------------------------------------------------------------------------------------------------------------------------------------------------------------------------------------------------------------------------------------------------------------------------------------------------------------------------------------------------------------------------------------------------------------------------------------------------------------------------------------------------------------------------------------------------------------------------------------------------------------------------------------------------------------------------------------------------------------------------------------------------------------------------------------------------------------------------------------------------------------------------------------------------------------------------------------------------------------------------------------------------------------------------------------------------------------------------------------------------------------------------------------------------------------------------------------------------------------------------------------------------------------------------------------------------------------------------------------------------------------------------------------------------------------------------------------------------------------------------------------------------------------------------------------------------------------------------------------------------------------------------------------------------------------------------------------------------------------------------------------------------------------------------------------------------------------------------------------------------------------------------------------------------------------------------------------------------------------------------------------------------------------------------------------------------------------------------------------------------------------------------------------------------------------------------------------------------------------------------------------------------------------------------------------------------------------------------------------------------------------------------------------------------------------------------------------------------------------------------------------------------------------------------------------------------------------------------------------------------------------------------------------------------------------------------------------------------------------------------------------------------------------------------------------------------------------------------------------------------------------------------------------------------------------------------------------------------------------------------------------------------------------------------------------------------------------------------------------------------------------------------------------------------------------------------------------------------------------------------------------------------------------------------------------------------------------------------------------------------------------------------------------------------------------------------------------------------------------------------------------------------------------------------------------------------------------------------------------------------------------------------------------------------------------------------------------------------------------------------------------------------------------------------------------------------------------------------------------------------------------------------------------------------------------------------------------------------------------------------------------------------------------------------------------------------------------------------------------------------------------------------------------------------------------------------------------------------------------------------------------------------------------------------------------------------------------------------------------------------------------------------------------------------------------------------------------------------------------------------------------------------------------------------------------------------------------------------------------------------------------------------------------------------------------------------------------------------------------------------------------------------------------------------------------------------------------------------------------------------------------------------------------------------------------------------------------------------------------------------------------------------------------------------------------------------------------------------------------------------------------------------------------------------------------------------------------------------------------------------------------------------------------------------------------------------------------------------------------------------------------------------------------------------------------------------------------------------------------------------------------------------------------------------------------------------------------------------------------------------------------------------------------------------------------------------------------------------------------------------------------------------------------------------------------------------------------------------------------------------------------------------------------------------------------------------------------------------------------------------------------------------------------------------------------------------------------------------------------------------------------------------------------------------------------------------------------------------------------------------------------------------------------------------------------------------------------------------------------------------------------------------------------------------------------------------------------------------------------------------------------------------------------------------------------------------------------------------------------------------------------------------------------------------------------------------------------------------------------------------------------------------------------------------------------------------------------------------------------------------------------------------------------------------------------------------------------------------------------------------------------------------------------------------------------------------------------------------------------------------------------------------------------------------------------------------------------------------
Aeluroscalabotes_felinus ------------------------------------------------------------------------------------------------------------------------------------------------------------------------------------------------------------------------------------------------------------------------------------------------------------------------------------------------------------------------------------------------------------------------------------------------------------------------------------------------------------------------------------------------------------------------------------------------------------------------------------------------------------------------------------------------------------------------------------------------------------------------------------------------------------------------------------------------------------------------------------------------------------------------------------------------------------------------------------------------------------------------------------------------------------------------------------------------------------------------------------------------------------------------------------------------------------------------------------------------------------------------------------------------------------------------------------------------------------------------------------------------------------------------------------------------------------------------------------------------------------------------------------------------------------------------------------------------------------------------------------------------------------------------------------------------------------------------------------------------------------------------------------------------------------------------------------------------------------------------------------------------------------------------------------------------------------------------------------------------------------------------------------------------------------------------------------------------------------------------------------------------------------------------------------------------------------------------------------------------------------------------------------------------------------------------------------------------------------------------------------------------------------------------------------------------------------------------------------------------------------------------------------------------------------------------------------------------------------------------------------------------------------------------------------------------------------------------------------------------------------------------------------------------------------------------------------------------------------------------ATTAATCCATTAATTCAACTTCTCCTAATTTCAGGCATAGCAATAGGTACAATTATTACCTTATCAAGCTCTCATTGACTAATTGCATGAATTGGACTAGAAATTAATACTCTCGCAATTATTCCTATTTTAACAAATGAACATTACCCTCGTACAACAGAAGCAGCTACCAAATACTTTTTAACACAAGCAATTGCTTCAGCCCTAATTATACTATCAAGTATAACAAATGCCTGAATAACAGGTCAATGAGACATCTCACAACTTACAACTCCTCTAGCAATATTACTACTTACTCTAGCAATTACAATAAAACTAGGTCTCGCTCCATTCCACTTCTGATTCTTAGAAGTCATACAAGGAGCAACTTTAAAAATCAGCTTAGCTCTTTCTACATGACAAAAACTTGCTCCCTTCTGCCTACTCTACATAACAGCACCTCATCTTAATCATCCTTTACTAATTACTTTTAGTCTTTTTTCTACAATAATTGGCAGCATAACAGGACTAAATCAAACCCAAACACGAAAAATTATAGCTTGTTCATCTATTACCCATCTAGGGTGACTTACTACAATGCTCACACTAAATCCCCCAATTACAATACTAACTCTAATCCTCTATATTCTAATAACAACTACAATCTTCCTAGTATTAATCATACTATCAATAAAAACACTTATTGACTTAGAAATCGTCGGATCAACTGTTCCAATACTTGCTATAATAACAATATTAATACTCTTATCCCTAGGGGGCCTCCCTCCATTAACAGGCTTTCTTCCCAAATGACTAATTCTAAATGAACTAATAAAATTTAAA---TTAATTATCTTTAGCATAATATTAGCCTTAACAACCCTGCCAAGCCTCTTCTTTTACTTACGAATAGGATATTTAATAATCATAGTCCTTCCACCT---ACTACAACCCCTAAATATAATTGACGATTAAAA----------------------------------------------------------------------------------------------------------------------------------------------------------------------------------------------------------------------------------------------------------------------------------------------------------------------------------------------------------------------------------------------------------------------------------------------------------------------------------------------------------------------------------------------------------------------------------------------------------------------------------------------------------------------------------------------------------------------------------------------------------------------------------------------------------------------------------------------------------------------------------------------------------------------------------------------------------------------------------------------------------------------------------------------------------------------------------------------------------------------------------------------------------------------------------------------------------------------------------------------------------------------------------------------------------------------------------------------------------------------------------------------------------------------------------------------------------------------------------------------------------------------------------------------------------------------------------------------------------------------------------------------------------------------------------------------------------------------------------------------------------------------------------------------------------------------------------------------------------------------------------------------------------------------------------------------------------------------------------------------------TGCAGTAAGAACAGTTTAGCATCAAGGCAGAGCTTCTGGGCAGAACTAAATGTAGCGTACCTTGATCATCAAAATGTGGTGCGTGTAGTCGCTGCTAGCACAAGCTCCCCTGCTGGTCAAAACAATTTGGGAACCATAATAATGGAATATGTAGGTAACAGCACTCTGCATCATGTTATCTATGGGACTGACTGCATAACAGCCAAAAAGAAGGATGATGGGCTTGGATATGGCCGACAATCTTTAAGCATGGGTGAGTGTCTGAGCTACTCCTGTGACATTGTGGCAGGCTTAGTTTTTCTCCATTCACAGTTAATTGTGCACCTGGATTTAAAACCTGCCAACATATTCATCACTGAACAAAATATTTGCAA-------------------------------------------------------------------------------------------------------------------------------------------------------------------------------------------------------------------------------------------------------------------------------------------GCTTATTAATGGTGAAAAAGAAGATGAAACTTGCTTACGGAAATACCGGAAACGCTGTATGCAGGACATGCACCACAGGCTGAGCTTTGGGCCAAAGTATGGCTACCTTTCAGAGTTGCAGAATGGGGAGCAGTTCCTGGCAACCGTAGAGAAGGAAAGAAAAACCACTACCATTATTGTCCACATCTATGAAGACGGGATCAGGGGTTGTGAGTTACTCAACAGCAGTTTGACCTATCTTGCTGCTGAATACTGCATGGTGAGATTCTGCAAAATCAAGGCCTCCAACACAGGGGCTGGAGACCGTTTTTCTTCCGATGTTCTCCCAACRCTTCTTGTCTACAGAGGTGGGGAGCTTGTAAGCAATTTCATAAGTGTTAGTGAACAGTTCAATG----------------------------------------------------------------------------------------------------------------------------------------------------------------ATATTCTCCCAGAACTTCAGAGTGGATTCTCTTTTCATCTCTCCCTCGCCAGAAATGATACCGTCTATATCATAGGGGGCCATTCGATTGAAAACAACACCAGACCTCCAAACCTMTATAAAATAAAAGTTGATCTGCCCATAGGCAGCCCAGCTGTGAACTGCTACATCTTGTCAGGGGGGATTTCAGTTTCCAGTGCCATTGTGACACAAGTGAATGAAAAAGAGTTTGTCATTGTTGGAGGTTACCATTCTGATAACCAGAAAAGAATGATTTGTAATACAATAAACCTAGAAGATAGCAAGATAGAGATAGTGGACAGGGAGGCCCCAGAATGGACCCCAGATATCAAACACAGCAAAATA------------------------------------------------------------------------------------------------------------------------------------------------------------------------------------------------------------------------------------------------------------------------------------------------------------------------------------------------------------------------------------------------------------------------------------------------------------------------------------------------------------------------------------------------------------------------------------------------------------------------------------------------------------------------------------------------------------------------------------------------------CAGTTGCATGAAAGCTGCCCCAATGAAAGAAGTTAGCATCAGAGGA---CAAGGCAGCTTGGCTTATTCTGGTCTTCGGACACAGGGAACTCTGGAAAACCTA---GGTGGGCCAAATGATGCCTCAAGAGGATTGACATCTTTGGCAGAAACTTTTGAACATGTCATAGAAGAGCTCTTGGATGAGCAGCAGGACATCCAGCCTAGCAAGGAGAATAAAGATGCAGACTTGTACTCATCTCGGGTTATGCTTAGCAGTCAAGTGCCTTTGGAACCTCCGCTGCTCTTTCTGCTTGAGGAGTATAAAAACTACTTGGATGCTGCAAACATGTCCATGAGGGTTCGGCGCCACTCTGATCCTGCTCGCCGTGGAGAGCTGAGTGTGTGTGACAGTACTAGTGAGTGGGTAACAGCAGCTGAAAAAAAGACTGCAGTGGACATGTCCGGGGCAACAGTTACAGTTCTGGAAAAAGTCCCAGTACCCAAAGGCCAACTGAAGCAATATTTTTATGAGACCAAATGCAACTCCAAGGGTTACACAAAAGAAGGCTGCAGGGGCATAGACAAGAGGTACTGGAATTCCCAGTGCCGAACTACCCAGTCTTATGTACGAGCTCTCACTATGGATAATAAAAAGAGAGTTGGATGGCGATTTATAAGAATAGACACTTCCTGT--------------------------------AGCGTGGTGCCGGCGACGATCTTCATGTTCAAGCAGTGGCTGAACGAGATGCTCCCCCAGACCTTGTGCACGACGTCGGCGCTGCTGTACTTATTCCAAGGCTTTTCCAGCAATCTTATGGGGTCTCTTGTGGTTTCGTATAACTTCTACAGCCTCCACAAAATG---GAC------ACTAGCCAAGGA------GCCACCAAAAGGCCAGTGAGCATGATATGGGCCATTCTCACGATCTGGATTGTCAGTTTGCTGATCTGCATTTTGCCTCTGTTTGGCTGGGGCACCTATTCCCCCACCTCCTGGGGATGCCTTACGGACTGCACCAGTTCTTACGTCTTGTTTCTTTCCATCATTTACTCGCTGTGTTTCTGCCTGCTTGTTGTGCTCGCCGTTCCTCTGATCTATCAGCTGTTGTGTTCCGATGATCAACAGCACTTTCACGATGATTATCATCAAATCGTCCGAGGCTATTTCTCTCCTGGGTCA---CCTCCAATTGGTAGCCACGTATTGTCCCTTTCGCCAGAAGACCCGGTGAATAGACTCTCGAAGCACGGCCAGGAGGCTTGCCGGAACTCTGACCAAATGGTTAGGCAAAGTCCC---ACGGACAGCTGTGGAGTGGATCACTATGGCACACCCAACATGCCGTACACCAGCAGAAGTTTCACGGTGGAATTTGCTCAGAAGCGTTTCTCGCTGATTCTGGCTCTGATAAAA----------------------------------------------------------------------------------------------------------------------------------------------------------------------------------------------------------------------------------------------------------------------------------------------------------------------------------------------------------------------------------------------------------------------------------------------------------------------------------------------------------------------------------------------------------------------------------------------------------------------------------------------------------------------------------------------------------------------------------------------------------------------------------------------------------------------------------------------------------------------------------------------------------------------------------------------------------------------------------------------------------------------------------------------------------------------------------------------------------------------------------------------------------------------------------------------------------------------------------------TGCATGCTCTCCGAACTGCTGAAAAGTCCCTTTTGCCAGGTTATCATCCATTTGAATGGAAACCACCTTTGAAAAATGTATCTGGTAACACTGAAGTAGGCATTATAGACGGACTTTCAGGCATACAACATTTGGTTGATGACTACCCAGTAGACACCATTGCAAAAAGATTTCGATACGATGTTGCCTTAGTGTCTGCCTTGAAAGATATGGAAGATGACATCCTTGAAGGACTGAAATCTCATGATCTAGATGATTATTTGAAAGGACCCTTCACTGTGGTCATCAAAGAGTCCTGTGATGGAATGGGAGATGTCAGTGAAAAACATGGCTGTGGTCCGCCTGTCCCTGAAAAAGCAGTTCGATTTTCCTTCACACTCATGACCATCACCATGGTTCATGACAATAAAAGTATAAGAATTTTCGAAGAAAACAAGCCCAATTCAGAGCTGTGTTGCAAACCCTTATGCCTTATGCTTGCTGATGAATCAGACCACGAGACATTTACTACTATCCTGAGTCCTCTTGTAGCAGAAAGAGAGGCCATGAAAAACAGTGAACTGATACTTGATATGGGTGGAATCCCAAGAACCTTCAAGTTCAACTTTAGGGGCACTGGGTATGATGAAAAGCTTGTCCGTGAAGTAGAGGGCCTTGAAGCTTCAGGCTCTACATATATTTGTACACTCTGTGATGCAACTCGCTTGGAAGCCTCTCGGAACTTGGTCCTGCACTCCATAACAAGAAGTCATGCTGAAAACCTGGAGCGGTATGAAGTGTGGAGGTCCAATCCCTATCATGAAACTGTTGATGAACTACGTGAAAGAGTGAAGGGTGTTTCTGCCAAGCCTTTTATTGAGACTGTTCCTTCAGTAGATGCATTACACTGTGACATTGGCAATGCAGCTGAATTTTACAAGATATTTCAATTTGAAATTGGTGAAGTATATAAAACTCCTGATGCATCAAAAGAAGAGAGAAAGAGATGGCAGTCAACACT-----------------------------------------------------------------------------------------------------------------------------------------------------------------------------------------------------------------------------------------------------------------------------------------------------------------------------------------------------------------------------------------------------------------------------------------------------------------------------------------------------------------------------------------------------------------------------------------------------------------------------------------------------------------------------------------------------------------------------------------------------------------------------------------------------------------------------------------------------------------------------------------------------------------------------------------------------------------------------------------------------------------------------------------------------------------------------------------------------------------------------------------------------------------------------------------------------------------------------------------------------------------------------------------------------------------------------------------------------------------------------------------------------------------------------------------------------------------------------------------------------------------------------------------------------------------------------------------------------------------------------------------------------------------------------------------------------------------------------------------------------------------------------------------------------------------------------------------------------------------------------------------------------TTTACGTTCTAGT---AATACTCATGAAGACCAAATACATTTAATGAATATTGCAATTAATGAGTTGAATCTGATGCTGCAAGATGCTAATTACCAGAGAGAAAAGATGAGGCAGGATTTGTCACAGCAGCTTGAAGTAGTAACTTCAGAAAAGTCTTCCTTACAAAATCAAATTGAAGTTCTTTGTCAAGAATTGAACTTCACAAGAGAACAGATTCAGAGAGCACAACAGACAATAAATGAAAAGGAAAACAAGTTACATGAATCTGAAGAATTATTAATCTCTGTTGGAGATTTAAAAGCAGAGCTTGCTTCTGCAACTGAGGTCCAGAGAGAATTAGAATTAAAGCATGAGGCAGAAGTTACAAATTACAAAATAAAACTTGAAATGCTAGAAAGAGAGAAGGATGAAGTTTTGGACAGAATGGCTGAATCTCAAGAGGCTGAACTAGAGAGACTAAGAACTCAGCTTTTGTTTAGTCATGAAGAAGAACTGTCAAAACTTAGAGAGGATTTGCAGCAAGAACACAGAATAAACATTGAAAATCTTAAAGATAATTTTCGTATGCAACATAAACAGCAGTTGGAGGGACTGCAGAATGAAATGTCTACAAAGATAGAAGCTATGAAGATTGAAAATGATGATTTAATTGTAAAACAGAATCAGCTCATGCTAGAAATATCAAGGCTAAAAGATGTGCAGCAGGCCATGGTGGATTCTAAATCGGAAGAAATGAGACTTCAAATCCATGAGCTCCAGAAAGAGATAGAAGTTCTCAAACAAGAARAAAAAGAAAAAGGCATTCTTGAACAAGAAGTTCAGGAATTGCAACTCAAAATAGAGTTATTGGAAAAGCAGATGACAGAAAGAGAAACTAATCTTCAAGAAAAATGTACATTGCTTGAAAGACAAAATATAGTTCTTGAGAATGAAAATAAAACTTTGCGAGAGAAATTTAAAAAACGTTCAGTTATGAATATGGAAGAAAGCTTGATC---ATAGAT------AGTTCCAGTACACAGGACTTTGATTTGCAAAAAAGAATAGAAGATCTGATAATAGAAAATCAGAAGCTTGTAAAACAAGAGATTGTACTCAAAGAAGAGATTGAGAAGCAAAAGCATTCTCTTTCATTTGCTGAGAAAAACTTTGAGCAGAATTATCAGGAACTCAGGGAAGAATATGTTTCTCTACTAAAGGTAAATTCTGATTTAGTGAACAGCAAGATTGAGCAAGAGGCTGAATACAAAGCCAGATTCCAAGCTTTGACAGAAGAG---ATCCAGCACTTACAAGAAGATATGCCAGTTCAACAGAAAATCCAAAGTTCAGTCCTTCACAAT--AAGAGAGAGAGAATTTTAAGATCAGAAACATTTGATA------------------------------------------------------------------------------------------------------------------------------------GAATACCAGAGAAGGAAGTGTTGTAAATCACGCTGTCAGAAAGAGGAGCGTAAAATAGATGTTGCTGATGATAGCCACCTGGAAATAGATGAT---GTGAATGAAATTTTGCAAAATGAATGCATTTAT---CCTCAGTTGAAGACATACAAAAGTGAAAAAAATTCAGACACACTTCTACAGGATAGCACCAATCCAACATTTGGGTCTGAATCAGAAAGAGGACAAGGGCTTGATTTTACCTCCCTTTGCCCTAAATACAGGAAGTTCCAAAAAGCTTTAGGGATTGATAAATCCCCCGTTGTGGAGTCAAACTCC---GGTATTAAAGAAGTTCAGGTAACATCTGCTACATCTGTTGATCAGATTGAATCATAT------ACTAGTGGTGCTACACAAACATCTTTTGAACATACACCTGTACCTCCAGATACAAAATGTGAAGATGCTCAGGTAGAAATGGAAGAAGATGGGAAAGAAGAGTTCTTGAAACAGGCA------------GCTCCTGTGTTCCAGAGTACTGAATAT--TCTACAGAGAAGTCAGTTTCT---------------------TTTCCTCCACAAAATTCTTCTGTTGCCACTCATGGCCTTTATCCCACTGCTTTCTTGAACACAAGTGATCAATATTGTGATTTGACACCGAGTAGTATGCAGAGCAAT---ACAGAAGACACTGAAAAGGTCACTGAAAATAACAGCATTGCTACCGTAGCTGGAAATTGCAAAACGATCAGTGAAAATCCTGATGAGAATGTAACTTTAAAGTCTCACTTGTTTGATGCAGAAAATATGAATGATAAT---TCACCTAGCAATCGCAGCAGTGTGGAACGAGAGGTAGCAGAACATCTAGCAAAGGGGTTTTGGAGTGATATTTACAACACAGATGCAACATGTCCGATCAGCTTGTCTCCTCCATCA---------------GACCAGGTCTATTCAGAAAAGAAGACTGAGTGTCCTTGGTTAGGTATCAGGATCAGTGACAGTCCTGAGCATTGTTCTCAAAGAACTTTCACAACTTTGAGCTCTGTTAACTGCCCTTTCATAAGTAACCTCGGTAGTGGAAATAGTACAGAAATTATTAGTGGCGACTGTGTACAGGAA---CAGCAACAAGAACAATGTTCTTAYTCCTGTGTGATAAGT--------------------------------------------------------------------------------------------------------------------------------------------------------------------------------------------------------------------------------------------------------------------------------------------------------------------------------------------------------------------------------------------------------------------------------------------------------------------------------------------------------------------------------------------------------------------------------------------------------------------------------------------------------------------------------------------------------------------------------------------------------------------------------------------------------------------TAATCAAGCCGGAGAGCGAGGCCTCCCAAGACCTCGTCACGAGACTTTTAGACACCCGCTTGGTGCATCACAACGCCAGCAGATGGGAAACTTTCGACGTCACGCCCGCTATCATGAGGTGGATTGCGCAYGGACAGCCGAACCACGGGTTTGTGATCGAAGTGGTCCATTTGGAC---AATGAAAGCAGCGCCACCAAGAGACACGTCAGGATCAGCCGGTCTTTGCACCGGGACGACGCCAGCTGGTCTCTGTTTAGGCCGCTCCTCGTCACCTTCGGCCACGACGGAAAGGGGCATCCTCTCCATAAGCGAGAGAAACGCCAAGCCAAACACAAGCAACGCAAG------CGCCTTAAATCGAATTGTAAAAGGCATCCGTTATACGTGGACTTCAACGACGTCGGGTGGAACGACTGGATAGTGGCCCCGCCTGGTTACAGTGCGTTCTACTGCCAYGGAGAATGCCCTTTCCCTCTGGCAGATCATCTGAACTCCACCAACCACGCCATTGTTCAGACGCTGGTCAATTCAGTGAACTCCAAGATCCCGAAAGCTTGCTGCGTGCCGACGGAGCTGAGCGCCATATCTATGCTGTACCTTGACGAGAACGACAAAGTGGTACTAAAGAACTATCAAGATAATTGACCAGGAAGTAAAAGAGAGGGCTATTTCCTGTATGGGCCAAATCATCTGCAGTCTTGGTGACAATCTGGGCTCTGACCTACCTAGTACACTCCAGATCTTCCTAGAGAGACTGAAAAATGAAATCACACGACTAACCACAGTGAAGGCTTTGACTCTAATAGCTGGTTCTCCTTTGAAGATAGACCTGAGACCAGTCTTGGGAGAAGGTGTTCCTATTCTTGCTTCCTTCCTCAGAAAGAATCAGCGAGCATTGAAACTAGGAACTCTTTCTGCTTTAGATATCTTAATCAAAAACTACAGTGACAGTTTGACAGCTGCTATGATTGATGCTGTCCTGGATGAGCTTCCACCTCTTATCAGTGAGAGTGATATGCATGTGTCACAAATGGCTATCAGTTTTCTGACAACACTAGCTAAAGTTTATCCTTCCTCCCTTTCAAAAATTGGTGGCTCCATTCTGAATGAACTTATTGGGCTAGTGAGGTCACCTCTGTTGCAAGGTGGAGCACTTAGTGCCATGCTAGAATTTTTCCAAGCTCTGGTTGTGACTGGAACAAGTAACTTAGGATATATGGATTTATTGCGCATGTTAAC----------------------------------------------------------------------------------------------------------------------------------------------------------------ACAGCAAGGACTGGTACAGAAATCCATAAAAACATTATCAGGAAGAAGGTATATCTCCGAGGGTTTTCCAGCAGTAACTTGAAGGAGTATACCAAAATGTTCTTTAAAGATGAAGGGTGTCGGACTTTGGTTTTGAACCAGCTGGAAGCCAACCCCAATCTGAGCAGTTTATGTTCTGTGCCTTTATTCTGCTGGATCATCTTCAAATGTTACGATCATTTCTACTCTGCATTTGATGGCCATGATCTCCCCGACTGCAATGTTACCTTAACAGATGTTTTCTTGCTTATGACTGAAGTCCACTTGAACCGAACTCAGAAGACAAACTTGTTGAAGAAGAATAACAGGAGTCAAGTGGAGACTTTTAGATCCAAAAAAGAAACTTTGTTTGCACTGAGTAAAATAGCACATGTCGGGATGGAGAAGTCTCTCTTTATATTTGATCAAGAGGAGATCACC---ACCAGCCTCTGTGAGCAGGATTTACACTTAGGGTTCCTCAGAGTCATTCCTCGCTATGGA---GACTGTGGAGATCAATCTTCTTATGAATTCCTGCATGTGACTTTGCAGTCCTTTTTCACAGCTCTGTTCTTAGTTATTGATGAGAAAGTAAGTGCAAGGGAGCTACTGAAATTTTTTGCTGAATGCTCTGTGCCA---GACACTTCCCTGCCAACTTGTTTCCCACTCAACTGGTTGAAAAAGTACCATCCAACAGGAACAGATCCTTTCCGGAACAACGAGCACTTTCATTTTACCAACCTTTTTCTTTGTGGCTTGCTTTCCAAGGCCAGGCAGAAACTCTTGAGGCATTTGGTTTCACCGGCCTCGATTAAGAAGAAAAGGAAGGTGCTCCTTGCCTATTTTTTTGAAAGCATGAAGTCCCACCTGAAAGGCCTCACCCGAGCAAGGCTAAAGGAGTACAAACAGAAGATGTTAAGGAAGAGCCCACCCATTACGCTCGAATCAACAAAGGTCAGCGTGATCGCTTTAGGAGATATGGAAGGAGATGGTCCCATGGCTGAACTGGAAATTCCTCCCGGTACGTTTTACAGACAAAACGGAGAACCCTACGTGGGAAAAGTGAAAGCCAGCGTGACCTTCCTGGATCCAAGGAATATCTCCAATGCAGCCATAGCGCAAAGTGACCTGAATTTTGTAGACAACGAAGGTGACATGCTTCCGCTGCGAACATATGGCATGTTTTCTATGGATTTCACTGATGAAACAGCCAGTGAGGCACTCAATGCTGGGAATGTACAAGTTCATCTTGATTCTGCTCAGGTGAGAATGCCTGAACATCTGAAAGGAATGAAGCTTTGGTCTCTAAACCCAGACACAGGATTATGGGAGGAGGAAGGAGAGTTCCATCTCGACCAAAAGAGACGCAGCAAGCGAGAGGAGAGAACGTTTTTGGTGGGCAACATGGAGATAAGAGAGAGGAGACTTTTCAATCTTGACGTCCCGGAGAGCAGACGGTGCTATATCAAGGTGCGCGCATACAGAAGCGAGAGATACCTGCCCAGTGAACAAGTTATGGGGGTAGTGATCTCAGTTATCAACATGGAACCAACGCCGGGATACGCTACCAATCCTAGAGCTTGGGGCCGTTTTGACAGTGCGGTCACCAGCTCCAACGGAGCCTGTGTGCCAGCTTTCTGCGATGACCAGAATCCAGATGCCTACAGCGCTTACGTCATGGCAAGCCTCGGCGGAGAAGAACTTGAAGCTGTCCCCTCAACTCCCAGGCTTAACCCCCTTGCCATTGGAGTCCCCCAACCGTACCTCAATAAGCTGAAGTACAGGCGAACAGATCACGTTGATCGTCACGTGAAGAAAACCGCTTTCAGG------------------------------CACCTCTCCGTGGCTGACCTTCTGTTTGTCATCACCTTGCCCTTCTGGTCTGTGGATGCTGTCATCGGCTGGTACTTTGGGAACGCCTTGTGCAAAGTGGTCCATATAATTTACACAGTCAACCTGTATAGCAGTGTCTTGATCTTGGCCTTCATAAGCTTAGACCGGTACCTGGCAATTGTACATGCTACCAACAGCCAGAGACCTAGGAAATTGTTGGCTGAGAGAATTATCTATGTTGGGGTTTGGCTGCCAGCTGTGCTTTTGACTGTGCCCGATATGATCTTCGCAACAACTAGTGATGATGGCGGG------------AAATTCGTTTGTCAGCGGTTTTACCCTCATAACGAC---------TGGCTGATT---TCTTTCAGGTTTCAGCACATTTTGGTTGGACTTGTCTTGCCTGGTCTTATAATACTGACTTGCTACTGTATTATCATCTCTAAACTGTCCCAGTCGAAAGGCCATCAGAAGCGCAAAGCTTTGAAGACCACCGTCATCCTTATCCTTGCCTTCTTTGCTTGCTGGTTACCTTACTACATTGGCATCAGCATAGATACCTTTATCCTGCTTGGAATCATCAAGAATGGCTGTACATTTGAGGCAATGGTTCATAAATGGATCTCTATCACAGAAGCCCTGGCATTTTTCCACTGTTGCCTGAATCCCATACTTTATGCTTTTCTG---------------------------------------------------------------------------------------------------------------------------------------------------------------------------------------------------------------------------------------------------------------------------------------------------------------------------------------------------------------------------------------------------------------------------------------------------------------------------------------------------------------------------------------------------------------------------------------------AGCAGCAGTGGC---ACTCTGCCCAACGGCTTCAACCTGCAGCTGGCCACCCCG---GGGCCCAAGAAGCAGCGA------TGCGGCCTGCCCCGCTGGAGCCGGCGGGAGATCTGCCTGCTCTCCGGGCTGGTCTTCGCAGCGGGGCTCTGCGTCATCCTGGGGTGCATCCTGGTGCTGAAGTATCTGGCCCTGGAGCAGGACGCCTACTGCTTAGAAGGCTGCCAGGAGCGGAAAGCCTTCGTCAAAGCCTCCCGCTTCATCGCCAGCAACATCGACCCCACCATCGACCCCTGCAAGGACTTCTACTCCTTCGCCTGCGGCGGCTGGCTGCGGCGGCACGCCATCCCCGAGGACAAGCTCATCTACGGCATCATCGCCGCCATCGGGGAGCAGAACGAGGAGAAGCTGCAGCGGCTGCTCATGCAGCCTGTGCGGAGGGGCTACCGGGTCTCGGCCGAGCGCAAGGTCAAGGATTTCTTCCACTCCTGCCTGGACATGGCCGAAATTGACCGGCTGGGGGCTCGGCCCATGCTGGAGGTCATCGAAGAGTGCGGAGGGTGGGACATG---------------------------------------------------------------------------------------------------------------------------------------------------------------------------------------------------------------------------------------------------------------------------------------------------------------------------------------------------------------------------------------------------------------------------------------------------------------------------------------------------------------------------------------------------------------------------------------------------------------------------------------------------------------------------------------------------------------------------------------------------------------------------------------------------------------------------------------------------------------------------------------------------------------------------------------------------------------------------------------------------------------------------------------------------------------------------------------------------------------------------------------------------------------------------------------------------------------------------------------------------------------------------------------------------------------------------------------------------------------------------------------------------------------------------------------------------------------------------------------------------------------------------------------------------------------------------------------------------------------------------------------------------------------------------------------------------------TGAACCAGTACTCCAGAAGATGGACCTTGAAACTATGTCCTACATCAAGACAATTAGCTTAAAGGATTACAATTGTGTCCCACGGTCTGCGGCTTACACACATCTTGGAGGATATTATTTTATCGACTGTAAGCCTGATACTACTGGGGCTGTTCCACCGCAGCTAATAGTGGACAGTGTTACTGACTCTGTTATTGGATATAATGGTGATGTAACAGGAACTCCATATATCTCTCCAGATGGTCACTATCTAGTCAGCATTGATGATGTGAAAGGTCTCATGAGAATCCAAATAATTACAATCAGAGGAGAAATACAGGATGCCTTTGACATTCATACCAATTTGCACATATCAGATGTGGCTTTTCAACCGTCGTTTACTGAAGCCCATCAATATAATGTCTTTGGTAGCTCTAGCACACAAACTGATGTGCTATTTGTAGAATTGTCCTCTGGAAAAGTGAAGATGGTAAAGAGTCTTAAAGAGCCTCTTAAGTCTGAAGAATGGCCGTGGAACAGTAAGAATCGATTAATTGAAGGCAGTGGGCTCTTTGGTCAGTACCTGATGACACCTTCCAAGGAATCTCTGTTTATTCTCGATGGACGTCTGAACAAGCTGAATAAGCCCGGCAAGCCCCGCAGCACCACCAACATCTTCATCCTCAACCTGAGCATTGCTGACTTGGCCTATTTGCTCTTCTGCATCCCTTTCCAGTCGACTGTGTACATGTTGCCCAGCTGGGTGCTGGGCACCTTCATCTGCAAGTTCATCCATTACTTCTTCACTGTCTCCATGTTGGTCAGCATCTTTACCCTTTCTGCCATGTCAGTGGACCGCTATGTAGCCATTGTGCACTCCCGCCGCTCTTCATCTCTGCGGGTGTCCCGTAATGCGCTGCTTGGTGTAGGGGCCATCTGGTTGTTGTCCATTGCCATGGCTTCCCCTGTGGCTCACTACCAGCACATTTTGCACCAGGAAACCTTGAACCAGACTTTCTGCTGGGAAATGTGGCCCAATGAATACCACAAGAAAGTTTATGTTGTC--------------------------------------------------------------------------------------------------------------------------------------------------------------------------------------------------------------------------------------------------------------------------------------------------------------------------------------------------------------------------------------------------------------------------------------------------------------------------------------------------------------------------CCTCCCAGAGGTGGTCTTGCGCCAATTGACTAAAGAAGATTCTGACGTCAGTGGGAGTCCTCCCGTGGAACGTTGTGTCGTGAAGATCTCTCCTCACTTACCAGACACCATCTACGTGTTGGCCCTCACGTATGATGGCGCTAGACTCTGGTGGTACTTCGGCTGTTACTTTTGCTTGCCTACTCTTTTCACAATTACTTGCTCCTTGGTGACGGCGAGGAAAATCCGCAAGGTGGAGAAGGCGTGTACGAGAGG-AACAAGCGGCAGATTCAGCTGGAAAGCCAGATGAACTGCACGGTGGTGGCTTTGACCATTTTATATGGCTTCTGCATCATTCCGGAAAACATTTGCAACATTGTCACTGCCTACATGTCCTCAGGGGTTTCTCAGCAGACAATGGACCTCCTTCACCTCATTAGTCAGTTTCTGTTGTTCTTCAAATCATGCGTGCCTCTGCAGAAAACATCCCAGATCTTCCCGATGATTACAGTAGCAATTTTGAAGATGTTGGC------TATCTGGCAAGAGACATGAAAAGAATAAATCTTACAGGGAAACCACCTAATATCTTAATTTATGTTGGTTCTGATCTTGGCAAAGTCAAATTTGAGCAAGTAAAATCAATCATCATAGAATGTGTTGATGTTAATGCTTATACTATCTACCAGCTTATAGAGGAACAAGTGTTGAGTGTTCCCTGGATTGACAATGCATTGCTGTTGGTCATTGCTACATCAGAGCCCATTTCAGATATTGTGTCCAAACAATTTTTGGTTTTCTTGTCAAAAGGTGGAAAGATTCTGGGACTTTCAGCCTCTTTCACTTTTGGTGGTATACAACTAATGAACAAAGATGAAATAATGGACACAGTACAGGCCTTGGTGTTTTCTAAAGCTAAGGACTACAAGATTAAGCTAAATGTTCTAGCGAGTGGAAAAGTTTTCAAGAGAGAAACTGCAGAAGAGGTCAGCTCTGTGAAGGCCCTTGGTTTCTTGGATAGCACAGATAAAGATATGATGGTTGTTCAGCTG------------------------------------------------------------------------------------------------------------------------------------------------------------------------------------------------------------------------------------------------------------------------------------------------------------------------------------------------------------------------------------------------------------------------------------------------------------------------------------------------------------------------------------------------------------------------------------------------------------------------------------------------------------------------------------------------------------------------------------------------------------------------------------------------------------------------------------------------------------------------------------------------------------------------------------------------------------------------------------------------------------------------------------------------------------------------------------------------------------------------------------------------------------------------------------------------------------------------------------------------------------------------------------------------------------------------------------------------------------------------------------------------------------------------------------------------------------------------------------------------------------------------------------------------------------------------------------------------------------------------------------------------------------------------------------------------------------------------------------------------------------------------------------------------------------------------------------------------------------------------------------------------------------------------------------------------------------------------------------------------------------------------------------CTGAATTTGAGGGCGTTGCCTGTGTCGGGTACCAAGACGGATCTCATCGAGCGGCTCAAGGCCTATCAGGAGCAAAATGGTACAGCTGGCCATACAACTGCTGCCCCAAAGCCCAGCACAGCTATTCTCCCCAAAGCTGCAGAAGTGGTCGTAGCTTTCCCAGCTGCTAGGCTGGGGACAGGGCCGGCGCTGGTTAGTGCGGGTATCACTTCAGCAGAAGTGGTTGTGGCCACAGTTGCTGGCAATGGTGTGATGAAGTTTGGCAGCACAGGCTCCACTCCCCCTGTGTCTCCCACTCCCTCTGAGCGCTCGCTGATCAGTGGTGGGGATGAGAACTCAACCAGTGTGGATGCTTTTGGGGAGATGGTGACCTCTCCTCTGACTCAGCTTACCCTGCAA---GCATCACCAGTGCAGTTTCTGGTGAAGGAAGAGAGCTCCAAAGTC------CCCAGCTGTCATTCA---AAT---CCGGTATCTGGGACAGAGCCATGCATC---------------------------AATCGCAGCAAA---GACATGGAGACC---CAGGACAAAGACCAAATGTTGCAAGAGAAAGATAAGCAGATCGAGGAACTCACACGCATGCTGAAGCAGAAGCAGCAGCTGGTAGAGATGCTGAAGCTGCAACTGCAGCAAGAAAAACGGTCTCAGCAGACTCTGCCAGCC------ACAGCGGTT---GGGAAGGAAGGCACCACT---CCAGGCCCAGAGCCACCAGCTTTTGTCACCCACATCAAGAATGAAAAAGGTTTCGTGAGTTGCCAATCTACACGGCAGCCCAACTGCTCAACTGACCCAGTAAAACTCGTACAGACCACTAGCCAAATGGACACCTCAGATACAAGC------------------------------------------------------------------------------------------------------------------------------------------------------------------------------------------------------------------------------------------------------------------------------------------------------------------------------------------------------------------------------------------------------------------------------------------------------------------------------------------------------------------------------------------------------------------------------------------------------------------------------------------------------------------------------------------------------------------------------------------------------------------------------------------------------------------------------------------------------------------------------------------------------------------------------------------------------------------------------------------------------------------------------------------------------------------------------------------------------------------------------GGGACACAAACCTACAGTATTCTGGATGGTGATCTTACAGAGGACCAA---AACAAA---TACCTCCTGTGTGTAAAAGAAAAAGTTGCTGATTCTGCGGGCCTCCATCGGGTTTATGGGGTATGCTTTGTTGACACAACAGTGGGCAAGTTGTTTGTTGGTCAGTTCCTGGATGACCGTCATTGCTCAAGGTTTAGAACTCTCTTGGCTCATTATACTCCAGTTCAGATCCTTTTTGAGAGAGGGAACCCCTCTGCAGAAACACAAAAGATATTCAAAGGCTTACTGTCTTCTACCATGCAAGAAGCTTTGGCTCCTGGTTCTCAGTTCTGGAATGCAGCCACAACATTAAAAACTTTAATTGAGGGAAACTACTTTGAGGGC---CAGGAAAATACTAGTGGTAGACTTGTTCTTCCTCCAGTAATCAGATCCATGACTGCAGAAAGTGACTCGCTTGGACTTACACCAGGGGAAAACAGTGAGCTAGCATTGTGTGCTCTTGGTAGTTGTGTCTTCTATCTTAAAAAATGTATTATTGACCAGGAGCTATTATCAATGGCAAACTTTGAAGAATATGTTCCTGTGGATGTTCATCCTACAGAAACAACTGCAAGTAGTATCTTTGCTAAAACTAGTCAGAGGATGGTGCTGGATGGAGTAACTCTGGCAAACCTG------GTTCTGATTGGCATATGGGCAGCACCGAAATCTGAGGATAATGCGCCAGTGGAATCTCCTGCAACATCTGACATTTCGGAAAGAAGCCAGACTAAAGCTTATCATGTTGTAAAAACAATGCAACACAGAGACCACAGCCAGCCTGTTACTGGGAAAGTAGAGGACAGAAAAATTGGG---CAAGCTGCAAACATCAAGGTGGATCCAAAGCTTTTTCAGAAGAGACGATTCCAATCCCCTCGGGTTTTATTCAGCACACAGCCACCTCCTTTGTCAAAGGATGGTCAAGGTGTGGAGTTCCTGGACAGCACAGACTCTCTCAACAGGAATGTCCGAGCCAAGCGTTCCACTCATCCCGTGCACAACCGTGGGGAATATTCTGTGTGTGACAGTATTAGTGTGTGGGTTGCCAACAAAACCACAGCAACAGACATCAAAGGCAAACAGGTGACTGTGATGGTGGATGTGAACATTAACAACAGTGCTTACAAGCAGTACTTTTTTGAGACCAAGTGCAGAGACCCTAAGCCAGTGTCCAGTGGTTGCAGGGGCATTGATGCCAGGCATTGGAATTCCTACTGC-----------------------------------------------------------------------------------------------------------------------------------------------------------------------------------------------------------------------------------------------------------------------------------------------------------------------------------------------------------------------------------------------------------------------------------------------------------------------------------------------------------------------------------------------------------------------------------------------------------------------------------------------------------------------------------------AGACCATAACTCACCTGTGAAGGTGGATCTGGATCTTTCG---CCAGTAAGCCTGAAAGTAAACCTCCAGGCTGGTAAAGTTAGTAAGAACTCAGATGTATTAAATAAC---CCTGAAGCGGAGGGTGCAACTGAAGAACTTGATGCGAGAGAACTCACCAGCGCCAAGGAGAGAAAC---------GGGGAGAAGCAGAGCTCCAGCCCCACAGCATCGATGGCCGCTGTTGAAAGTGTGCCGAAAACTGAAGCGACAGAAAATGCGCAGAGCAGTGTGGTAGATAATAAATGGAAACCGCTGCAGGGGGTAGGGAACCTTCAGGCGATAGCTAATCCAATAGAAACC---AGAAATATGGTGTCTGAATCGAAGCCACAAGGCTTAAGGATAGAAATTAAAAGCAAAAATAAAATCAGACCTGGCTCTCTGTTCGATGAAGTCAGAAAGACGGCCCGGCTCAATCGGAGGCCGCGGAACCGCGAGAGCTCCAGTGAAGAGGATTCCCCCACACGAGAGAACAGCCAGTCGAGGAGCCGGAGCCGGTCACRGAGTAAATCTGACCCCAAATCCAGGCACAGGACGAGATCCCTTTCCTAT-------------------------------------------------------------------------------------------------------------------------------------------------------------------------------------------------------------------------------------------------------------------------------------------------------------------------------------------------------------------------------------------------------------------------------------------------------------------------------------------------------------------------------------------------------------------------------------------------------------------------------------------------------------------------------------------------------------------------------------------------------------------------------------------------------------------------------------------------------------------------------------------------------------------------------------------------------------------------------------------------------------------------------------------------------------------------------------------------------------------------------------------------------------------------------------------------------------------------------------------------------------------------------------------------------------------------------------------------------------------------------------------------------------------------------------------------------------------------------------------------------------------------------------------------------------------------------------------------------------------------------------------------------------------------------------------------------------------------------------------------------------------------------------------------------------------------------------------------------------------------------------------------------------------------------------------------------------------------------------------------------------------------------------------------------------------------------------------------------------------------------------------------------------------------------------------------------------------------------------------------------------------------------------------------------------------------------------------------------------------------------------------------------------------------------------------------------------------------------------------------------------------------------------------------------------------------------------------------------------------------------------------------------------------------------------------------------------------------------------------------------------------------------------------------------------------------------------------------------------------------------------------------------------------------GAGAATGTCTGCATGCAGGAAAAGCTGTCACTAGAATTTCAGGATGTGCACAWT---TCTAAAAATACAAAGAAGATTCCTGTGGAGAAAAAGGAGCTAAAGCTAGCAAGACTGAAACATCTAATGCAACGATCCCTCAGTGAATCTGATACAGATTCAAATAATTCTGAAGATCAGAAGAACACACCTGTGAAAAGAACTGATAAACCCAGGCCTCAGCCTATAGTGGAAAACTCTGAAAGCTCTGAAAACTTGCAGCTAATGATTAAGAAACACACTTTGGCAGCA---GGGCGCCGGTTTCCTTTTGGRATTARAGCCTCAAAATCCGTGGAT---GGTCACAGCCCTTCTCCCMCTTCVGAAAGTAGTGATCCAGATAATGAATCCCAGTATCAGACTGGGACACTATGTCAGAGC---CAAGTCTTGGGAGATGCCTGCCAGTCTAGCCCTGATACCACCACTGCTCWCAAAGTGGCCMCACGAGCTACTGTATACTTTGTGGCTATGGTCTACATGTTTCTAGGAGTATCCATCATAGCTGACCGCTTCATGTCATCAATAGAAGTTATTACATCCCAAGAAAGAGAGATAACAATCAAGAAACCAAATGGTGAGACTACCAAGACTACAGTCAGAATTTGGAATGAGACTGTTTCCAACTTAACACTGATGGCTCTAGGCTCTTCAGCACCTGAGATTCTCCTTTCCGTTATTGAAGTGTGTGGCCATGGCTTTAATGCAGGAGCCCTTGGGCCAAGCACAATTGTCGGAAGTGCTGCCTTTAACATGTTTGTCATCATAGCACTATGTGTCTATGTTGTCCCTGATGGGGAGATCAGGAAGATAAAGCATCTCCGAGTGTTTTTTGTCACAGCAGCTTGGAGCATTTTTGCCTACACTTGGCTTTACCTAATTTTGTCAGTCTTTTCTCCTGGGATTGTAGAGGTCTGGGAAGGCTTGCTCACCTTTTTCTTCTTCCCTATCTGTGTAGTGTTTGCATGGGTTGCTGACAGAAGGCTTTTGTTTTACAAATATGTCTATAAAAAGTACAGAGCTGGCAAACAGAGGGGCATGATCATTGAACATGAGGGTGACAGGCCAGCCTCCAAAGCGGACATTGAAATGGATGGGAAAGTGGTTAATTCCCATGTTGAGAGCTTCCTAGATGGTACTTTGGTCCTAGAGGTAGATGAGAAGGATCAAGATGATGAAGAAGCAAGGAGAGAAATGGCCAGGATTCTTAAAGAACTGAAACAAAAGCATCCAGACAAAGAAGTGGAACAGTTGATAGAACTTGCTAACTATCAAGTTCTGAGCCAGCAACAAAAGAGCCGAGCCTTTTACCGTATTCAGGCTACTCGCCTAATGACCGGAGCTGGCAATATATTGAAGAGACATGCTGCAGATCAAGCAAGGAAAGCTGTCAGTATGCATGAGGTCAACTGTGAAGTGGCAGACAATGACCCGGTCAGTAAGGATGGAGAGACTAGAAAGATAAAACACTTGAGAGTTTTCTTTGTCACAGCTGCATGGAGCATCTTTGCATATATTTGGTTGTATATGATCCTTGCAGTCTTCTCCCCAGGTGTAGTCCAGGTATGGGAAGGCCTACTCACTTTGTTTTTCTTCCCTGTTTGTGTCGTCCTGGCTTGGATAGCAGACCGAAAACTTTTTCTCTACAAATATATGCACAAAAGGTACCGTACTGACAAGCACAGGGGTATTATAATTGAGACGGAGGGGGATCACCCCAAGGGGATCGAAATGGATGGTAAGATGATGAACTCCCACTTTCTGGATGGAAACCTAGTGCCTATGGAAGGGAAAGAAGTAGATGAATCTCGCAAGGAGATGATCCGGATCCTCAAAGACTTGAAGCAAAAGCATCCAGAAAAGGACTTGGACCAACTAGTGGAGATGGCCAATTACTATGCTTTGTCTCATCAGCAAAAGAGCAGGGCATTCTATCGAATTCAGGCTACCAGGATGATGACTGGGGCAGGCAATATTCTGAAAAAGCATGCAGCTGAGCAAGCCAAGAGGAGTGTTAGCTTGCACGAAGTGCGGCCAGAGGAACCTGAAGAATTCATTTCAAAAATTTACTTTGATCCTTGCTCCTACCAGTGTCTTGAGAACTGTGGTGCCGTTCTCCTAACTATCGTTCGGAAAGGAGGAGACATAACCAAGACGATTTACGTGGACTATAAGACCGAAGATGGTTCTGCCAATGCAGGGGCTGACTATGAGTTTACAGAAGGAACAGTTGTTTTAAAGTCAGGGGAGACCCAAAAAGAGTTTTCAATAGGGATCATTGATGATGACATCTTTGAGGAGGATGAGCATTTCTTTGTGCGCCTCAGTAACCTCCGGGTGGTTGAAATGGATGAC---CCTCCTGAGCTCAACAACTTGCCATATCCCAAGGTCATACTTGCCTCTCCCTGTGTGGCTACTGTGACTATTTTGGATGATGACCATGCGGGCATCTTTACTTTTGGATGTGATGTGATACATGTCAGTGAGAGCATTGGAGTGATGGAGATGAAAGTCCTTAGGACATCTAATGCTTTAGTATTTTATGCCTACTGGAATCCCTGYCCCAAGGATGGGCTTTGTGTTAACCCATGTATCCATGACCATTGCTCAGAAAATATTACTCAGATTTCTGACAAAACGAATATGAATGCAACTGATTTAGAGAGAATTCATGAAGCTGGGCCCTGCTGGGTTCTGTATTTGGATCCCTCCCTGTGTCTGATAATGGTTTGCATCCTGCTGTACACAACATATCCACTGCTTAAAGAATCAGCCCTTATCCTTTTGCAAACTGTTCCCAAGCAAATTGATATTCGTTCTTTAAGTGAGAAACTCCGTAAACTTGATGGAGTTGAAGCAGTGCATGAACTGCACGTTTGGCAACTGGCTGGAAGCAGAATCATCGGTACTGCTCATATAAAATGTCAGGATCCAGAATCGTACATGAAAGTGGCAAAACAAATTAAGGAGATCTTTCATGATGAAGGGATACATGCAACAACTGTTCAGCCTGAATTTCCTATTGTCGGCTCT------------GAAGTGGGTGTAGGCAAATGTGAACTTCCCTGCAGA---------------------------------------------------------------------------------------------------------------------------------------------------------------ACTATTCAGCAACTGGAAGGTCGCTTGGTAAGACAAGATCATCAAATCCGGGAACTGATTGCTAAAATGGAGACACAGAACACGCACATGGGTAATCTCAAGCGCACCATTCGAAATCTGGAGGAAAAAATTACAGAAATGGAAGCACAGCAGTGTAATGGTATTTTCATATGGAAGATTGAAAACTTCAGTATATATCTTAAAGCCCAAGAAGAAGAGAGGCCAGTTGTGATCCACAGCCCAGGCTTCTACACTGGGAAACCTGGTTATAAGCTTTGTTTACGGCTGCATATCCAGTTGCCAAATGCTCAGCGCTGTGCTAACTATATTTCCCTWTTTGTTCACACTATGCTAGGACAATATGACAGTCACTTGCCTTGGCCATTCCAAGGCACCATACGACTTTCTATTCTGGATCAGTCAGAAGGTTCTCCAAGACACAACCATGAAGAAGTG------------------------------CTTAGCACTGGGCCAGTCCACTATAGAC---AAAAAGGCCGAGACC---TCTGGTTACAAAGAGCTCTCCTGCCCAACTACCCCCAGCAAGCTTCTGGAAGCCCTACACCAATCCAAACCCAAGCAGCACAGTACACCACGCACGGCT---CAAGGACCTCACACATTGTCCCCAGTTCCATCCCCC---CCAGTGAAGGTATTTCCCGCAGGAGCTCAGCAGCCAAAACCCTTCCCA---CTTTCTTCTCCATTTGTCAAGCTACAGAGCCCCAAGGCC---TCCAACCCACTTCCCCAGCGCCCTCTTCTGGTCAAG---CCTGCCAAACCACCAAGTTTTCACACCATATCCCCAACACCCAACAGCTCC---CATAAGACCCCCAGTTCCGTGTCTCTGAGCTACCCAGGG---AAGCATCTGAGCAGCTCCAGCTCATCA---GGGCCATCTTACAAGTCACCCATTGTGGCA------CTTTCCAGAAATGTGGCT---TGTTCTGTT---GGCTCCACGTGTGCT---GGATCT---CTGAACCAGACCTCTTCTGTGCCCGTGCTACCTGGCAGTGCATTG---CTTCCCTCTCCTGGGCAGGCTCCCAGTCGCTCGTCACCAAGTTCCACCACAGTGAAGAAGTCGCCGGTCTCTCAAAAGCTGACGCTGGTCGCTCCACCGGGGGGACCAAATGTCAGCTCAAGTGGAGGGACACACGGAGATGAACCAGGGGGATGTC---TTTGACTGTGCCCTTCTAGGGGATCGTGCCTTCCTGATCGAACCTGAACACGTGGAGACCGTGGGCTATGGCAAAGATCGCTCTGGCAGCCTCCTCTATTTGCATGATACCCTGGAAGATATCAAGAAGGCCAACAATAGCCAGGAG---TGCCTCATTCCAGTACATGTGGATGGTGACGGCCATTGCTTGGTCCATGCTATCTCTCGGGCCTTGGTGGGCAGGGAACTTTTCTGGCATGCATTACGGGAGAATCTCAAGACGCACTTCACTGAGCACCTCAGCCGTTACAAAGCCCTCTTTCATGACTTTATTGATTCAGTGGAATGGGAAGACATCATCAGTGAGTGTGATCCTACTTTCATTCCCCCAGAAGGTGTGCCAATGGGCCTTAGAAACATCCACATTTTTGGTTTAGCTAATGTACTACATCGGCCCATCATTCTCTTGGATTCCCTAAGTGGAATGCGCAGTTCAGGAGACTACTCGGCCACTTTCCTTCCTGGATTGGTACCAGAAGAAAAATGTACGGGGAAAGATGGCATGTTAAATAAACCTATCTGTATTGCCTGGAGTAGTTCTGGACGTAACCATTATATTCCTCTAGTTGGAATAAAAGGTGCTGCTTTGCCTAAATTGCCTATGAAATTGCTTCCTAAAGCTTGGGGGGTACCTCAGGACCTTATTAAAAAATATATAAAATTGGAAGAGGATGGTAGCTGTGTGATAGGAGGAGACAGAAGTTTACAAGACAAATATTTGATGAGATTGGTT---------------------------------------------------------TCTCCTAATTCTGTATCTTCTTCGCCTACTAATTCAGCCATTACACAATTGAGAAATAAGCTGGAGAATGGAAAACCACTTAGTATGTCTGAGCAATCAGGCTTACTGAAAATCAAAACGGAACCACTAGATTTCAATGAATATAAAGTTCTGATGACAACCCATGGATTCACTGGTGCTAGTCCTTTCATGAATGGCAGACTTGGTGCCACCAGTCCAATAGGAGTTCATGCTTCTACGCAAAGTCCAATGCAGCACTTAGCGATAGGGATGGAAGCACCTTTACTTGGATTCCCAGCAATGGGCAGT---AATTTAAGTGAGGTGCAGAAAGTCCTACAGATTGTGGACAATACTGTTTCCAGGCAGAAAATGGACTGTGGCGCTGAAGAGATCTCCAAACTGAAGGGTTATCACATGAAGGATCCGTGTTCTCAGCCAGACGAACAAGGCGTCACTTCTCCTGGTATTCCACCTGTGGGTCTTCCAGTAGTCAGTCATAATGGAGCCACTAAAAGTATCATTGACTACACTTTAGAAAAGGTCAACGAAGCCAAAGCTTGTCTCCAGAGCTTGACTACAGACTCAAGGAGGCAGCTCAATAACATTAAGAAAGAAAAGCTGCGTACCCTAATAGATTTGGTAACTGAAGATAAACTGATAGACAACCATAATATACCCACTCCTTTTTCATGCCAATTCTGTAAAGAAAGCTTTCCTGGTCCCATTCCCCTGCACCAACATGAACGTTATCTATGTAAAATGAATGAAGAAATCAAGGCAGTCCTCCAACCTCATGAAAACATGGCTCCTAGCAAACCAGGATTGGGGCCTGCAAATAYGGTGACAAGTGCCAGTTTGCCCATGGCATCCATGAGCTGCGGAGCCTGACTCGCCATCCCAAATACAAGACGGAGCTCTGTCGCACTTTCCACACCATCGGTTTCTGCCCTTACGGGCCCCGCTGTCACTTCATCCACAATGCTGAGGAGCGACGGGCTGTAGCCCGAGAGCCCGCCATCAGTGAAAGGCCCCGCCTCCAACACAGCTTCAGCTTTGCTGGCTTTCCAAGTGCTGTGGTCACCAGTGGGCTGCTGGACAGCCCCACTTCGATAACCCCTCCGCCCATCATGAGTGCGGATGACCTTCTGGGCTCTCCTCCTCTGCCTGACTGTGCCAGCAATCCCTTCACCTTCTCCAGCCAGGAGCTGACCAATCTCTTTGCTCCCAGCATGGGGGTGCAAGTGCCTGGTGGGGGCTCTCCCACTGCTTTCCTTCTCCGACCCATGTCGGAGTCGCCCAATATGTTTGACTCTCCGCCAAGTCCTCAGGACTCCCTCTCTGACCAGGAAGGCTACCTGAGCAGCTCTAGCAGCAGCCACAGCGGCTCGGATTCACCCATCCTGGACACTTCAAGACGTCTTCCCATT
Agama_agama -------------------------------------------------------------------------------------------------------------------------------------------------------------------------------------------------------------------------------------------------------------------------------------------------------------------------------------------------------------------------------------------------------------------------------------------------------------------------------------------------------------------------------------------------------------------------------------------------------------------------------------------------------------------------------------------------------------------------------------------------------------------------------------------------------------------------------------------------------------------------------------------------------------------------------------------------------------------------------------------------------------------------------------------------------------------------------------------------------------------------------------------------------------------------------------------------------------------------------------------------------------------------------------------------------------------------------------------------------------------------------------------------------------------------------------------------------------------------------------------------------------------------------------------------------------------------------------------------------------------------------------------------------------------------------------------------------------------------------------------------------------------------------------------------------------------------------------------------------------------------------------------------------------------------------------------------------------------------------------------------------------------------------------------------------------------------------------------------------------------------------------------------------AGC-CATTAGCCCAA--ACAAGTATTAAAGGTAACGCCTGCCCAGTGAGA-AA-CTTTTCTTAAACGGCCGCGA-GACTC--A--ACCGT--GCGAAGGTAG-CGAAATCACTTGTCTCCTAAATAGAGACCTGTATGAAA-GGC-CCAATGAGAAAGAAACTGTCT-CTTGA-AGTTA-GCCAATGAAACTGATCTGCCCGTGCAAAAGCAGGCATAACAAAACAAGACAAAAAGACCCTGTGAAACTTA----------------AAATAAACGCCA----------------------------------------------------------ATAA-------------CATGTCGATATTT-----------------TTAGGTTGGGGCAACCAAAGA---GAAACAAAACCTCT--AAAACACATTA------------------------GACT-AACAAGTC-----TAACCAAACCAATATGACCCAG----TA------------AAA-----------CTGATTAATGAACCAAGCTACTCCAGGGATAACAGCGCCAAATTCTTGAAGAGTCCACATCAACAAG-AATCCCTACGACCTCGATGTTGGATCAGGATAACCCAACAGCGCAAAAGCTGCTAA-CGGTTCGTTTGTTCAACGATTAATATCCT----CTGCTCCCAACGCCACTAGCATTAATATGCCTT---CTAACCCCAACAACCTTACTAGCCATAATCTCAAACCACTGAGTCCTAGCATGAGCCGGACTAGAAATATCAATAATAACCACCTTATTATTAATTCAAAAACCTAAAACAACCCGATCAAACGAAGCAGCAATTAAATATTTCATTACACAGGTAATTGCATCAACAATAATACTTGCCGCAGCAATAATTAACATACTTTACACCGGGTCGTGAAACATTATACAGATGGACAACAAATTCTCAACCACATTAACCATTATATCCCTGGCACTTAAAATAGGGGCTGCCCCAATACACTTCTGACTACCAGAAGTACTGCAGGGCTCGCCCCTCCCAGCAGTATTTATTATTACAACATGACAAAAAATTGTACCAACAGCACTAATGTGTATGATTTGAAAAAACGAACACTTCTGAACACTCACAACTATCGCAACCCTGTCAATCCTAATTGGAGGACTTGGCGCTATTAACCAGCCACAAATACGAAAAATTATTGCCTTTTCATCAGTTAACAGCACAGGATGGACACTACTCATTATAGCTCTCGACAACCTACTTGCCTTAATTAACATAATAATCTACATCAATCTAATTTCAATCATTCTATACACCATAACAAAACTCCCATCAAAAACCCTACAAAACTGAACCATGCTATACATACGACTACAAACCCTAGGCCTAATAACAGCACTAGCAACACTAGCAACTAGTGGACTACCACCAACAGCAGGATGGGTGCCAAAAATAGCGACCCTAGATCGAATGCTAGAACAACACCAACTAACAATTGTAGCAACTACACTAACCCTATTATCACTAATCACCTTACTATTTTACATTCGAATAACCTATATTTCAACAATAATATCTAACCCATCAACAACAAACACTCAAACAAAATGACGACCTAAAATCGCCGGATCAATAGTCCTTGCAGCCATCCTCCTTAAATTAGGGGGATACGGAATCATCCGAATAACACCAATTCTA---CCA---CAACCAACCCTAATTTTATACCCAACAATAGCCCTCGCCCTATGGGGGGTAATCATAACTGGAACAACATGCCTACAAGAAACAGACCTAAAAGCACTTATCGCCTATTCATCAGTAGGACACATAGCCCTTGTCACAACAGCCACATTAATTCAAACCCCACAAAGCACCTCCGGGGCAATCACACTAATAATTGCCCACGGACTAACCTCTTCCATATTATTTTGCCTAGCAAACATACTATATGAACGAACTAATACCCGAATGCTAGTAGCACTACGAGGCATACACAAAACAATGCCTTTAATAACTTTTTTCTGACTAATCTCAAGCCTGACAAACATAGCCCTACCACCAACAATCAACTTTATAGGAGAAATCAAAATTATAACAACACTATACAACTGGTCCCCGATAACAATAATCCCCGTAATAGCCGGCACCGTAATTACCGCAATCTACTCACTACAAATATTTATAAACACACAACAAGGGCACCTACAAAACGAACTAGAAGAAACACACCCCACCCAAACCCGAGAACTTCTAATCCTACTCATACACACTATCCCCATAATCCTAATTACCCTGTGCCCACAACTA-------------------------------------------------------------------------------------------------------------------------------------------------------------------------------------------------------------------------------------------------------------------------------------------------------------------------------------------------------------------------------------------------------------------------------------------------------------------------------------------------------------------------------------------------------------------------------------------------------------------------------------------------------------------------------------------------------------------------------------------------------------------------------------------------------------------------------------------------------------------------------------------------------------------------------------------------------------------------------------------------------------------------------------CCCTCTGTGAATGCACGACCCTGCAGTAGTCCTCTGGTGTTTCCGGCCAAAGGTGAAAAGTTATTTTCTGAGAAACATTTTTTCCCTAGGGCATGCCGGCTACCCTCTCGCCTTGCTTGGTGTTCAATAGACTGGAAACAGTTGTGTTTGCTGCACCTTCTGGGCTCTGGTGGTTTTGGTTCGGTGTACAAGGCTATTTACTGTGGAACTACAGTGGCAGTAAAGCAGGTAAAGAAATCTAGTAAGAATCGTTTGGCATCACGACAGAGTTTCTGGGCAGAACTAAATGTGGCACATCTTCACCATAACAATGTGGTGCATGTAATAGCTGCCAGCACATGTACTCCTTCCAGCCAGGATACTTTGGGCACCATAATAATGGAATATGTAGGTAACAGCACCCTGCACCATGTAATCTACGGAACTAGCTGCACAACAGCAGAAAAGAAGAATGATGGGCTTSGATGTGGCTATGTGTGTTTAAATTTAGCTCAAGCTGTACTCTACTCCTGTGACATTGCAGCAGGTTTAGTCTTTCTTCATTCACAGCTGATTGTGCATTTGGATTTAAAGCCTGCTAACATATTCATCACGGATCAAAATGTTTGCAAGATTGGAGACTTTGGATGCTCCCAAAAGCTAGAGGATCCAGTATCATCAGGTTCCCAACTTTGTCAGCAAGGGGGAACGTATACTCATCGTGCTCCTGAACTCCTTAAAGGTGAGAGAATTACACCTAAGGCAGACATCTATTCTTTTGCCATCACCCTGTGGCAAATGGTTACACAAAAAGAGCCTTATTTTGGTGACCGTCAATATGTACTCTATTCTGTGGTAGCTTACAACTTGCGTCCTTCTCTGTCTGATGATGTTTTTAAAAGTTCGACCATTGGA-----------------------------------------------------------------------------------------------------------------------------------------------------------------------------------------------------------------------------------------------------------------------------------------------------------------------------------------------------------------------------------------------------------------------------------------------------------------------------------------------------------------------------------------------------------------------------------------------------------------------------------------------------------------------------------------------------------------------------------------------------------------------------------------------------------------------------------------------------------------------------------------------------------------------------------------------------------------------------------------------------------------------------------------------------------------------------------------------------------------------------------------------------------------------------------------------------AGTTTGCCGGAAGAGTCAATAAATTCTCTTATTATAAAACTCATTCAGGCTGACATTTTGAAAAACAAAGTATCGAAGCAGATGGTAGATATAAAAGATGGTGCCCAGAACRCAGTGAAGAAAACAGGAGCGATGGAGGCAGAG---------------------------GCGGATTCCCAGCGGGTCATTTCAATGGATACAGAATTCCTGAGGCAGCAGAGACGCTACGGCTCCCCCCGAGTCCTGTTGAGTGACAATATTCCCTTGGAGCCCCCGCCCTTGTATCTTATGGAGGATTACGTTGGCAGTGCGGTGGTGGTGAACCGAACCTCCCGGCGGAAGCGGTTTGCCGAAAACAAGAGCCACCGTGGGGAATACTCCGTGTGTGACAGYGAAAGCCGGTGGGTGACGGACAAAGTCTCCGCCATTGACATTAGAGGGCACCAGGTCACCGTGCTGGGAGAAATCAAGATGGGCCCTTCC---CAGTTGCATGAAAGCTGCCCCAATGAAAGAAGTGAGCCTCCGAGGA---CAAGGCAGCTTGGCTTATCCTGGTCTTCGGACGCAAGGCCACTTGGAGGACCTA---GGGGGCCCCAATGAGGCCACGAGGGGACTCACATCATTGGCAGACACTTTTGAGCATGTCATAGAGGAGCTCCTGGACGAGAAGCAGGCCGTCCAGCCCAGCAAGGAAAACCAAGATGCAGACTTGTATTCGTCTCGGGTCATGCTCAGCAGTCAAGTGCCTTTGGAACCTCCGCTGCTCTTTCTGCTTGAGGAGTACAAAAACTACCTGGATGCGGCCAACATGTCCATGAGGGTCCGGCGCCATTCTGATCCTGCGCGCCGTGGGGAGCTCAGCGTGTGTGACAGTACGAGCGAGTGGGTAACAGCAGCTGAGAAAAAGACGGCCGTGGACATGTCAGGGGCAACGGTTACCGTTCTGGAAAAAGTCCCGGTACCCAAAGGCCAACTGAAGCAATATTTTTATGAGACCAAATGCAACTCAAAGGGTTATACAAAAGAGGGCTGCAGAGGCATCGACAAGAGGTACTGGAATTCTCAGTGCCGAACTACCCAGTCTTACGTGCGAGCTCTCACGATGGATAACAAAAAGAGAGTCGGATGGCGGTTTATCAGAATAGACA----------------------------------------------------------ATCTTCATGCTGAAGCATTGGCTGAATGAGCTGCTTCCCTCGACCCTGTGCACCACTTCGGCACTTCTGTATTTATTCCAGGGCTTTTCAAGCAACCTGATGGGATCCCTCATAGTTTCTTATAACTTCTACAGCCTCCACAAACTG---GGC------AACAGCGAAGGG------GCCACCAAGCAGCCAGTGAGCATGAGATGGGCTGTGCTCACAATTTGGATGGTCAGTTTGCTGATTTGTATTTTGCCTCTGTGTGGTTGGGGCGCCTACACCTCAAACTCCTGGGGATGCTTTACTGACTGTTCCAGTTCTTTCATCTTATTTCTTTTCATCCTTTACTCGCTGTGTTTCTGTCTCCTCATTGTGCTCTCTATTCCTCTCATTTATCAGCTGCTGTGCTCAGATGAACAGCTCCCTCTTTACGATGACTATCATCAAATCGCCCGGGGTTATTTCTCCTCTGGGTCA---CCTTCAGTGGGCAGTCAGACGCCCTCCCTCTCTCCCGAAGACACTGTGATTAAAACCCTGAAGCATTTCCGAGAGGCTTGCCAAAACTCTGACCCAAAAGTCAGGCAAAAYCCAACAGACCACCACTGTAGACTGGGCCACTACGGAACGCAAAAC---------AGCAGCCGAAACTTCACTGTGGATTTTGCTCAGAAGCGCTTTTCGCTGATTCTGGCTCTCACCAAA------------------------------------------------------------------------------------------------------------------------------------------------------------------------------------------------------------------------------------------------------------------------------------------------------------------------------------------------------------------------------------------------------------------------------------------------------------------------------------------------------------------------------------------------------------------------------------------------------------------------------------------------------------------------------------------------------------------------------------------------------------------------------------------------------------------------------------------------------------------------------------------------------------------------------------------------------------------------------------------------------------------------------------------------------------------------------------------------------------------------------------------------------------------------------------------------------------------GGAAGACAGATCTTTCAGCCATTGCATGCCCTTCGAACTGCTGAGAAAGCTCTTCTGCCAGGTTACCATCCATTTGAGTGGGAACCACCCTTAAAAAATGTGTCCAGTAATACAGATGTCGGCATTATTGATGGGCTTTCAGGCATACAACATTTGGTTGATGACTATCCCGTTGATACCATCGCAAAAAGATTTCGGTATGATGCAGCTTTGGTTTCTGCCCTGATGGACATGGAGGAAGACATTCTAGATGGGCTGAAAACTCAGGACTTGGATGACTATTTGAAAGGCCCTTTCACTGTGGTGATTAAGGAGTCATGTGATGGAATGGGAGATGTCAGTGAGAAACACGGCTGTGGTCCAGCAGTCCCCGAGAAAGCGGTTCGCTTCTCTTTCACACTTATGAGCATCTCTGTAGCTCATGGGGATTCGAAGATAAAGATTTTTGAGGAAAACAAACCCAATTCTGAACTCTGCTGCAAACCTTTGTGCTTGATGCTGGCTGACGAATCAGACCACGAGACACTCACAGCCATCCTGAGCCCTCTTGTAGCAGAAAGAGAAGCCATGAAAAACAGTGTATTGATACTTGATATGGCTGGAATCCCTAGAATGTTCAAATTCATCTTCAGGGGTACCGGCTATGATGAAAAACTTGTCCGTGAAGTAGAGGGCCTGGAAGCTTCAGGCTCTACTTACATTTGTACACTCTGTGACACAACGCGTCAGGAGGCTTCTCGGAACCTGATACTTCACTCCATAACGAGGAGTCATTCTGAAAACTTGGAACGCTACGAGGTATGGCGATCAAATCCCTACCACGAGACTGTTGATGAACTACGTGACAGAGTGAAGGGAGTTTCTGCAAAGCCTTTTATTGAGACTGTTCCTTCGATAGATGCTTTGCACTGTGACATTGGCAATGCAGCCGAGTTTTACAAGATCTTCCAGTTTGAAATTGGCGAAGTGTACAAGAACCCTGATGCATCGAAAGAAGAAAGAAAGAGATGGCAGTCAACTCTTGACAAACACCTCAGGAAGAA-------------------------------------------------------------------------------------------------------------------------------------------------------------------------------------------------------------------------------------------------------------------------------------------------------------------------------------------------------------------------------------------------------------------------------------------------------------------------------------TTAATGATAGGGCACACCAATGTAGTAGTCCCAAGATCCAAACCTTTGATGCTGATTGCTCCAAAACCACAGGATAAAAAGCCCATGGGACTTCCTCAGAGGATGGGCCCCTTGTCTCCTGGAAGTGTCCGGTCTCTTTCATCGCAGCAAATGATGAATCGACTGAATATACCAAAGCCTACTTTAAATTCAGGAGGTGTGAATATGATGTCCAATGTTCATTTACAGCAAAACAACTATGGAGTGAAATCAGTACCACCAAGTTATGTTAGTCACGCAGGAGGG---AGACTTAGCCTCGGTGGTAGCTCCCCCGTTTCTCTTTCTCAGCAGTCTCAATCAATAAAGCAGTTTTCCTCAAGTGGAAATGGAAGGTCCTATCCTCTTGGAGGGGAACCAAGATCACAGGCTTCAGCAAGGTACTCTCTTCAGTCTGCTAACTCATCTTCACTTTCATCCAGTTCATTGAAACCAACATCGTTAGCT---TCTCAGGCAGCGTCCCGAGTGTTAGCCCAGCCTACATCCAAGCCTCTTGGAGCTGGTACTACA------------ACTACTTCTCCTGTTAATACGTCATCAACACAGAAGTGGAAAATTTGTACAATCTGTAATGAGCTGTTTCCAGAAAATGTGTACAGTGTTCATTTTGAGAAAGAGCACAAGGCTGAAAAGGTGCCTGCAGTAGCTAATTATATAATGAAAATACATAATTTTACCAGTAAATGTTTATACTGTAATCGCTACTTGCCTACTGACACATTGCTTAATCACATGCTAATCCATTAAAATCTCCTCCTCCTTTGAGAGGAACCTTTTTGCAGATACCAGAGATGAACTGGGCAATGTAATGGCTGGTGAATGGCAA---------GATAGTATTTTGCCAGTAGGAAACAACAGCATCCTCAAACAGGAACAGACTGCGTGCCCAGAAGAAAGTAATATAATACTTCCTGACGACAGTGTGGGACTTTTTCAGGATACCAAAAATAATGAACTGTACAACATCATGAAAACGCTAGGTGTTGACTTTGAAGATATAAAA---TGTTTTCAGCAAGATGAAGAATTTTTTAAAAATGAACTCTCTGGCATGGAGGACATTAGAGACATTGACATAACTGATGAAATATTGACATATGTTGAGGAGTCATTGAATAAAACGGACCTCTTGTATTCAGGCTGCCAGCAGCAGCAG------------TCAGTGGCTCAGAACTCCACCTGTGTAATGCAGCAGGAGATTAGTTAGGGAACATACAATTGAAATTGAAAAACTTCTTGCCCAACAAAAAGCAGATTTGGAGAGAACATTGAATTTACGTTCTGGT---AACACCAGTGAAGACCAAATACACTTAATGAATATTGCAATTAATGAATTAAATTTGATGCTACAAGATGCTAATTACCAGAGAGAAAAGGTAAGACAGGATTTGTCACAACAGCTTGAACTGCTGTCCTCAGACAAGTCATCTTTACAAAATGAAATTGATGATCTTCACCAAGAGTTGAGCTTTGCAAGAGAGCAGATTCAGAAAGCCAAACAAACTRTATCTGAAAAAGATTCCAAGTTACATGAAACKGAGACATTTCAAAGCACTATTGAAGATCTAAAGGCCCAGCTTGCTTCTGCTTCTGAGATCAAGGAAGAATTGGAATTGAAACACGAAGCAGAAGTTACCAATTACAAAATAAAACTTGAAATGCTAGAAAGGGAAAAGGATGCAGTTTTAGACAGGATGGCTGAATCTCAAGAAGCTGAACTAGAGAGACTAAGGACTCAGCTTTTGTTCAGTCACGAAGAAGAGTTATCAAAACTTAAATATGACTTACAGCGAGAGCATAGATTAAACACAGAAATGCTTAAGGAGAATATGGTTGTGCAAGCTAAACAGCAGTTAGATAACTTACGAGTTGAAATGAGCAAAAAAGTGGAAGAGCTGCAATTTGAGAATGACAGCTTAGTGACAAAACAAAAYGAGCTAACATTAGAGATTTCCAGATTAAAAGATTTGCATCACTCGGTTGTGAGTTCCAAAACGGAAGAAATGATGCTTCAAATCCACAACCTCCAAAAAGAAATAGAGGTTCTTAGAGAGGAGGAAAAAGAAAAGGGTGCACTTGAACAGGAAGTTCAGGAGTTGCAACTTAAAACAGAATTGCTGGAAAAGCAAATGAAAGAACAAGAGGATAGTTTTCGGGAAAAATGTTCATTGCTTGAAACACAAAATAATGTTCTTGCAGAT------------CTGCAACACAAATTAAGGAAATATGCTGTTAAGAAAGTGGAGACAAGCTTAACATATACTGAT---GTTAGTGGCATGTCAGAAGACTTTGATTTGCTAAGAACAATAGAAAATCTGGTAGCTGAAAATGAAAAGCTTATTAAAAAAGATGCTGATCATAAGGAAGAGATTGAGAGATTAAAAAGCACCTTTTCATTTGCTGAGAGAAACCTTGAGCATAATTACAAAGAACTCCAAGAAAAATATGCTTCTCTAGTAAAAATAAAACTGGATTTAGAGGAGGACAAGAACAGACAAGAAGCTGAATACAAAGCCAAGCTCCAAGAATTGGTGGAA------GTTCAGTATTTTCAAGAAGAAACATCACTTGTGGGGAAAACTGAA---------------------------------------------------------------------------------------------------------------------------------------------------------------------------------------------------------------------------------------------------------------------------------------------------------------------------------------------------------------------------------------------------------------------------------------------------CAGTGCCCCAAATATAGGAAGTTCCAGAAGG--A-AGGGAGTGATCA----CCTGCCATGGAGACAAGTTCC---AGTATTAAAGAWWTCCAGGTAAWWTCTTCTGCGTCCCTTCATCATAGTGACTCAAAT------ACTAGTGGTGCTACACAAAAACCTCTTGAATGTGGAACTGTGCAACCAGTTCCAACATATTCAGATGCTCAGTCAGGAATGGAAGAAGCTGGAAAAGAAGAGGTATTGAAAGAGACT------------------GTTCTTCAAAGCATTGAGTGT--TCTACAGAGAAGATGGATTGT------------------TCTTTTGACACCCATAATTCT---ATTTCTGCTCATGGACTTTATCCCCCTTCATTCTTAAACGCATATGATCCATATTGTAACTTGACTTTGAGTGGAATGCAAAGCAAT---ACAGAAGGAGCTGAGAAAATGCCCACTGTTACT------------GAAGTTGGAAACTGCGATCCAGTCATTGAAATTAAAGAGGAGGGCCCAACTTTAAACTCTCAGTTATGTGACAGAGGAAACATGAGCAGTGCT---TCACCCAGCAGTCGTAGCAGTGTGGAGCGAGAGATAGCAGAACAATTAGCAAAAGGGTTTTGGAGTGATGTTTACAACACAGACACTGCATGTCAAGTAAACTTATCTCCAGCTTCACCTAAAGAATTTTTGGAGCAAAGCTGTACAGACAAGAAAACTGAGTGTCCTTGGTTAGGCATCCGGATTAGCGACAGTCCTGAACATGGTCCTCCGAGAACTTTTACAACATTGAGCTCTGTTGCATGCCCCTTCATCAGCAACCTAAGTAATGAGAACAGCACTGACACCAATAGTGGTGATTGTGTTCCAGAG---CCACAACCAGAACAGTGTCCTTATACCTGTGTGATTACTTTGGAGGAAGACTCTGAAAGTGTTGCAATATGTGGCCAAACATGAGAATGCCAAGGAGCTGAAATCTTCCCAGCTCATCAGCCACTTGCACAGAATGGCTTCTGAGGTTCTGCAGAACGGAACGAGCAGGAAGTCCGGAGATGTTGCTCCTAAACATACGGACCTGAAGGAAAAATCTGGTTCTCTGACCAAAGCTGCCGAGGCGCATGGGAAAAATTGTGTGCCTGTGATCCAGAGGACTTTTGCTCACTCCTGCGGAGAGCAGAGCGGCAGCGACACAGACACTGACAGTGGATATGGGGGAGAACTGGAAAAAAGCGACTCCAAATCTGACACGCAGTATTTTAAAAAGGAGTCCGAACTCAAGTATGCTGTCCAGGAAAGAATCAGTTCCATCAAACAAGAGAACGAGGACCCACCAGCCAAAAGGACCAGGATGGAAATATCAGAGGAGGAAGATGACCATTTTAGTGGTGATCTCCTCGGCCCGTCTTCAGGCAGCTTCTTGGGCCCTCACTCCCACCAGCCACCTCTGTGCCTGCCTTTCTATTTAATTCCACCCTCTGCCACAGCCTACCTGCCTATGCTGGAGAAGTGTTGGTATCCGGCCTCTGTGCCTGTCTTGTATCCCAGCCTCCCAGCTTCTGCTGCAGCACTTTCAGGGTTCATGAGCCCAGAGAAAATGTCTTCTCCTTTACTAATGCCTCAGCGACTCCCATCTCCCGCACCTTCTCATTCCCCAATGGACTCGGCTGCTCTGCTCCAGGCYTTGAAGCAGATGTCTCCTCTTATCAAGCCAGGGGGAGAGGCCTCCAAGGACCCGGTCACTGCACTCTTGGACACACGTTTGGTGCATCACAACGCCAGCAAATGGGAAACCTTTGACGTCACGCCAGCCGTGAGGCGGTGGATTGCACACGGACAACCCAATCACGGCTTTGTGGTAGAAGTGGCGCACTTGGAC---AACAAGAGCAGCGCCTCCAAGAGACATGTCCGGATCAGTAGGTCGCTGCACCCGGATGACGCGAGGTGGTCTCAGATCAGGCCGCTACTGGTCACCTTTGGGAACGACGGAAAGGGACACCCTCTCCACAAGCGAGAGAAACGTCAGGCAAAACACAAAGAGCGCAAG------CGCCATAAATCCAATTGCAAAAGGCACCCGTTGTACGTTGATTTCAACGACGTCGGGTGGAATGACTGGATAGTTGCCCCGCCGGGCTATAGTGCCTTCCACTGCCGTGGAGACTGCCCCTTTCCACTCGCAGATCACCTCAACTCCACAAACCACGCTATTGTTCAAACTCTGGTAAATTCCGTGAATTCCAAAATCCCCAAAGCTTGCTGTGTGCCCACAGAACTGAGCCCCATCTCTATGCTC----------------------------------------------ATTGATCAGGAAGTAAAAGAAAGAGCCATCTCCTGTATGGGCCAAATTATCTGCAGTCTTGGTGACAATCTTGGCTCTGACCTACCTAGTACACTTCAGATCTTCCTTGAAAGACTGAAAAATGAGATCACTCGGCTAACCACTGTGAAGGCTTTGACACTGATAGCTGGTTCTCCTCTGAAGATAGATCTCAGGCCAGTTCTGGGAGAAGGTGTCCCTATTCTTGCTTCTTTCCTCAGGAAGAACCAGCGAGCTTTGAAACTTGGAACTCTTGCTGCTTTGGATATCTTGATCAAAAACTACAGTGACAGCTTGACAGCAGCTATGATTGATGCTGTCCTGGATGAGCTTCCACCTCTTATCAGTGAAAGTGACATGCATGTTTCACAAATGGCCATAAGTTTTCTGACCACCCTAGCTAAAGTTTATCCTTCTTCCCTTTCAAAAATCAGTGGCTCCATACTGACTGAACTTATTGGGCTAGTGAGGTCCCCACTGTTGCAGGGCGGAGCACTTAGTGCCATGCTAGAATTTTTCCAAGCTCTAGTTGTGACGGGAACAAGTAACTTGGGATATATGGATTTATTGCGGATGTTAACGGGGCCAGTGTACTCCCAGAGTACAGCACTTACTCATAAGCAGTCTTACTACTCCATTGCCAAATGTGTAGCGGCCCTTACACGAGCTTGCCCCAAAGAGGGCCCAGCGGTAGTGGGTCAGTTTATCCAAGATGTCAAGAACTCAAGGTCTACAGATTCTACGGCAAGGACAGGGTTGGAAATTGACAAGAATATTGTTAGGAAAAGAGTGCACCTCTTGGGCTTTTCCAGCATGAATCTGAAAGACTATACCAAAATATTCTTCAAAGACGAAGGCTGCCGGACATTAGTTCTCAACCAACTGGAAGCCAGCCCGAACCTGTGCAGCTTGTGCTCGGTGCCTTTGTTCTGTTGGATTGTTTTCAAATGCTTTGATCATTTCCACTCTGCTTTTGACAGCCAGGAGCTCCCAGAAGTCACCGTCACTTTAACAGACATTTTCTTACTGATGACTGAAGTCCACTTGAACCGAGTTCAGAAGACAAACTTGCTGAAGAAGAATATGAGGAGTCAACTGGAGACGTATAGGACCAACAAAGACACCTTGTGCGCGCTGAGCAAAATAGCACACCGGGGGATGCAGAAGTCTCTGTTTGTGTTTGACCAAAACGAAGTTCTC---ACTGACCTCTCAGAGCAGGATTTACAGCTGGGCTTCCTTCGGGCAGTTCCTGACTACGAA---GGCAGTGAATGTCAGTCTTCCTATGAATTCCTTCAYGTCACTCTGCAGTCCTTTTTCACGGCTCTATTCCTAGTCACGGAGGAGAGAGTGGGTGCCAAGGAGTTGCTCCACTTCTTTGAAGAATGCTCCTCGCTG---GACACGTCGCTGTCCTCTTGCTTGCCGATGGCCTGGTTGAAAAAGCCGTGCCCGAGAGGACCCGATCCTTTCCAGAACAACGAGCACTTCCATTTCACCAACCTCTTCCTCTGTGGCTTGCTCTCCAAGGAGAAGCGCCGGCTCATGAAGCAGCTGGCTCCGTCCGCCTCCCTGAAAAGGAAAAGGAAGGTGCTCTTCTGCTATTTCTTCAGAATCATGAAGTCCCACCTCAAGGGCCTCAGCCGAGCAAAGCAAAAAGAATACAAGCAGAAGATGTTGAGGAAGAAACCCCCGATCACCCTCGACTCCACGGAGAGGAACGAGATCTCCTTGGGGGACCTGGAGGGAGAAGACCCCATTGCCCAACTGGAGATCCCGCCCAACGCATTTTACAGGCAAAACGGGCAACCTTACGTGGGGAAAGTGAAAGCCAGCGTGACCTTCCTGGACCCGAGGAACATCTCCAGTGCACCAGTAGCCCAAAGCGACCTGAATTTTGTGGACGACCAAGGGGACATGCTCCCACTACGGACGTACGGCATGTTTTCTATGGATTTCACCGACGAAACGGCCACCGAGTCCCTCAATGCGGGGAAAGTGAAAGTCCACCTCGACTCCTCCCAGGTCAGCATGCCGGAACATCTGGCGGGGATGAAGCTTTGGTCCCTAAATCCACAGACAGGCTTATGGGAGGAAGAAGGGGACTTCCATCTTGACAAGAGCCGGCGCAGCAAGCGAGAGGAGAGGACATTTCTGGTGGGCAATATGGAGATAAGAGAAAGGAGGTTGTTCAATCTGGATGTCCCAGAGAGCCGGCGCTGCTACATTAAGGTCCGCACGTACCGAAGCGAGAGATACCTGCCTAGTGAACAAGTGTCAGGGGTGGTGGTGTCCGTTATCAACTTGGAACCAACCCCAAGGTATTCTACTAACCCAAGAGCTTGGGGCCGCTTCGACAGTGCAGTCACTGGCTCCAGCGGGGCTTGTGTGCCAGCTTTCTGCGATGACCAAAACCCCGATGCC------------------------------------------------------------------------------------------------------------------------------------------------------------------------CTGAGGAGCATGACGGACAAGTATCGGCTCCACCTCTCGGTGGCCGACCTGCTCTTTGTCATCACTTTGCCCTTCTGGTCTGTGGATGCCGTGATCAGCTGGTATTTTGGAAGCTTCCTGTGCAAAGCAGTCCACGTCATTTATACCGTCAACCTGTACAGCAGTGTCCTCATCTTGGCTTTCATAAGCCTAGATAGGTATCTGGCGATCGTACATGCGACCAACAGCCAGAGACCCAGGAAGCTGTTGGCAGAAAGGATTGTCTATGTCGGTGTTTGGTTGCCAGCTGTGCTTTTGACGGTGCCTGATATCATCTTTGCCAGGACTAATCTGGTTGCTGGG------------AAATACGTCTGCCAGAGATTTTACCCTCATGACAAC---------TGGATGATT---TCCTTCAGGTTTCAGCATATCTTGGTGGGCCTTGTCCTGCCTGGTCTTATAATACTAACTTGCTACTGCATTATCATTTCGAAGTTGTCCCACTCGAAAGGTCATCAAAAGCGCAAAGCCCTGAAGACAACCGTCATCCTCATTGTTGCCTTCTTTGCCTGCTGGCTCCCCTACCACATTGGCATCAGCATTGACACCTTCGTCCTCCTCGGCTTCATTGGCAATGGCTGTAACTTTGAGGCAGTCCTCCACAAATGGATCTCCATCACCGAAGCCCTGGCCTTTTTCCACTGTTGCCTCAATCCA------------------GATTGTGCTTCCTTTCCTTGTTTCAACGGGGGGACCTGCCAAGATGGAGTGAATGACTATTCTTGCACCTGCCCCCCAGGATACAGTGGGAAGAACTGCAGCACACCTGTCACCAGGTGTGAACACAGCCCTTGTCATAATGGGGCTACATGCCATGAGAGAAACAACCGTTATGTCTGCGAGTGCGCTCGCGGATATGGAGGCCTTAACTGCCAATTCCTCCTTCCTGAACCAGCTCAGGGGGCTGTCATAGTTGATATCACAGAGAAATATACTGAAAGACAAAGCTCTCAGTTTCCTTGGATTGCAGTGTGTGCCGGCATCATCCTAGTCCTAATGCTCTTGCTGGGCTGTGCTGCCATTGTCGTCTGCTTCCGACTGAAGGCACAGAAGAGGCAGCACCAGCCGGATGCCTGCCGGAGT---GAATCCGAAACCATGAACAACTTGGCCAACTGTCAACGGGAGAAGGACATCTCTGTCAGTGTCATTGGCGCCACCCAGATTAAGAACACCAATAAGAAAATAGACTTCCATAGCGATAATGCTGACAAAAATGGCTATAAAGCCAGAAGCAGTAGCGGG---ACCCTGCCCAATGGGTTCAACTTGCAGCTAGGGGGTCCC---GGAGCCAAGAAGCAGCGG------TGCGGGTTGCCCCGCTGGAGCCGCCGGGAGATTTGCCTCCTTTCGGGTTTGGTCTTCGCCGCCGGGCTGTGCGTCATCCTGGGATGCATCCTGGTGCTGAAGTTCCTCGCCATGGAGCACGACGCCTACTGCTTGGAAGGGTGCGAGGAGCGCAAAGCCTTCACCAAGGCCTCCCGGTTCATCGCCACCAACATTGACCCCACCATTGACCCCTGCAAGGACTTCTACTCCTTCGCCTGCGGCGGGTGGCTGCGGCGCCACGCCATCCCAGAGGACAAGCTAATCTACGGCATCATTGCCGCCATCGGTGAGCAGAATGAGGAGAAACTCCAGCGGCTGCTCCTGCGGCCCGTCCGGCGGCCGTACCCGGCGTCGGCCGAACGTAAGGTC---------------------------------------------------------------------------------------------------AAAGACATGGTTGTACAGCTCCTGTCGAGTGAAGAACTGGAGACGGAAGATGAGCGGCTAGTGTACGAGTCGGCCATGAACTGGATTCACTATGACCTGAATAAGCGCCACTGTTATCTACCAGAACTGTTACAGACGGTGAGGCTGGCTCTTCTGCCAGCCATCTACCTAATGGAGAATGTAGCCACTGAAGAACTTATTACCAAACAGCGGAAGAGCAAAGAGATTGTAGAGGAAGCAATCAGGTGCAAATTGAAGATTTTGCAGAATGATGGCGTAGTCACCAGCTTGTGTGCAAGGCCTCGAAAAACTGGGCATGCCCTGTTCCTTTTGGGAGGACAGACCTTCATGTGCGACAAGTTGTACCTCGTTGACCAAAAAGCAAAGGAGATCATTCCAAAAGCTGACATTCCGAGCCCAAGGAAAGAGTTCAGCGCATGCGCGATTGGCTGTAAAGTTTACATTACTGGTGGCCGGGGATCTGAGAACGGGGTCTCCAAAGATGTTTGGGTGTACGATACGCTTCACGAAGAGTGGTCTAAGGCTGCCCCCATGCTAGTTGCTCGGTTTGGCCATGGTTCTGCTGAACTCAAACACTGTCTTTATGTTGTCGGAGGGCACACGGCAGCCACTGGTTGCCTCCCGGCATCTCCCTCAGTATCTTTAAAGCAAGTAGAACAATATGACCCGGTGACAAACAAATGGACAATGGTCGCCCCACTTCGAGAAGGCGTAAGCAATGCAGCGGTAGTCAGTGCAAAGCTGAAACTATTTGCTTTTGGTGGCACCAGTGTCAGCCACGATAAGCTACCCAAAGTTCAGTGTTACGACCTGTGTGAAAACAGGTGGACAGTTCCAGCCACCTGCCCCCAGCCGTGGCGATACACC---------------------TACAACGTTCTCCGCATCCTCATATGGTTCATCAACATCCTCGCCATCGCGGGAAACCTCGTCGTGTTCATAATTTTGGTCAGCAGCCAGTATAAGCTCACCGTGCCACGCTTTCTCATGTGCAAYCTTGCATTCGCTGACCTCTCCACGGGCATCTATTTGTTGCTSATYGCCATCAAAGACGTTCAGACCAGAAGCCAGTATTACAACTATGCCATCGACTGGCAAACGGGTGCCGGTTGYAATACAGCAGGCTTCTTCACCGTCTTTGCCAGTGAACTTTCCATATACACCCTGACGGTCATTACTCTAGAGCGGTGGCACACCATCACCTACGCAATGGAACTGGATCGCAAAGTCCGCTTCCGACATGCGATGGTCATTATGTTGGTGGGGTGGGTCTTTGCCTTCGCAGTGGCCCTCCTTCCCATTTTTGGAATCAGCAGTTACATGAAAGTTAGCATCTGCTTGCCCATGGATATAGAGACTCCGCTTGCCCAGACGTACGTCATGTTCCTGTTGGTGTTAAACATCCTGGCTTTTATCGTCATCTGCACCTGCTACATCAGCATCTACTTCACCGTGAGGAATCCCAACGTCTTCTCATCCAACAGCGACACCAAAATCGCCAAAAGGATGGCCATACTGATCTTCACAGATTTCCTCTGCATGGCGCCCATCTCCTTTTTTGCCATCTCGGCATCGCTGAAGATCCCTCTCATCACTGTGTCC---------------------------------------ATACATCAAGACAATTAGTTTAAAGGATTACAATTGTGTTCCAAAGTCTCTGGCTTACACACACCTTGGTGGATATTATTTTGTTAACTGTAAGCCCGACACTACCGGGGCTGTCATACCACAGCTAATAGTGGACAGTGTTACCGACGCAATTATTGGATATAATGGTGATGTAACAGGAACTCCATATGTCTCTCCAGATGGTCACTATCTAGTCAGCATTGATGATGTGAAAGGTCTCTTGAGGGTCCAGACCATTACAGTTAGAGGAGAGATCCAAGATGCCTTTGACATTCACACCAACTTGCACATATCTGATGTGGCTTTCCAAGCCTCATTTACCGAAGCTCATCAATATAATATCTTTGGTAGCTGTACCACACAAACTGATGTGCTCTTTGTAGAGTTGTCAACAGGCAAAGTGAAGATGGTGAAGAGTCTTAAGGAACCCCTTAAGCCAGATGAATGGCCTTGGAACAGTAAGAACCGATTAATTGAAGGCAGTGGGCTCTTCGGTCAGTATCTGATGACACCTTCCAAGGAATCCTTGTTTATTCTAGATGGACGACTCAACAAGCTGAATAAGCCCGGAAAGCCACGCAGCACCACGAACATTTTTGTCCTCAACCTGAGCATTGCTGACTTGGCCTATCTGGTCTTCTGCATCCCTTTCCAGTCGACTGTGTATATGTTGCCCAGTTGGGCGCTGGGCACGTTCATCTGCAAGTTTATCCACTACTTCTTCACCGTCTCCATGTTGGTCAGCATCTTCACCCTGTCGGCCATGTCGGTGGACCGCTATGTGGCCATCGTGCATTCTCGACGCTCTTCATCCCTCCGGGTGTCCCGTAATGCACTGTTGGGCGTCGGTGTCATCTGGCTGCTCTCCATTGCCATGGCCTCACCTGTAGCTCACCACCAGCGCATTGTCCTCCAGGCAACCATGAACCAGACTTTCTGCTGGGAAGTTTGGCCCAATCTTCAGCACAAGAAAGTCTATGTGATCCTGTACCTTTCCAGCATGGCTTTCTCGGACCTGTTGATCTTTCTGTGCATGCCCCTGGATCTTTTCCGCCTCTGGCAGTACCGGCCGTGGAACTTTGGGGACCTCCTCTGCAAGCTCTTCCAGTTTGTCAGCGAGAGCTGCACCTACTCCACCATCCTCAACATCACCGCCTTGAGCGTGGAGAGGTATTTTGCCATCTGCTTCCCTCTCTGGGCCAAGGTGGTGATCACCAAGGGCAAAGTCAAGTTGGTGATTCTAGTGCTCTGGGCAGTCTCTTTTGTCAGCGCGGGTCCTATCTTTGTGTTGGTTGGGGTCGAGCATGAGAACGGGACGGATCCCCTGGACACCAATGAGTGCCGAACCACAGAGTATGCGATTCAGTCAGGACTCTTGACTATTATGGTGTGGACCTCTAGCGTCTTTTTTTTCCTGCCCGTGTTTTGCTTGAACTGTACATCAACTACTGCCAAACTGGCTGTGATATGGGTTGGGGCTCTCTTGCTGGCACTTCCTGAAGTAGTTTTGCGGCAGTTGACTAAAGAAGACTCCGAAATCAGTGGGAGCCCTCCCATAGAACGTTGTGTAGTCAAGATCTCTCCCCACTTGCCTGACACCGTCTACGTTTTGGCACTCACATACGACGGCGCAAGGCTGTGGTGGTACTTCGGCTGTTACTTTTGTCTGCCCACCCTCTTCACCATTACTTGCTCTTTGGTGACAGCAAGGAAAATCCGAAAGGTGGAGAAGGCCTGCACAAGAGGAAACAAGCGGCAAATTCAGCTGGAAAGCCAGATGAACTGCACTGTTGTAGCGCTGACCATTTTGTATGGCTTCTGCATCATTCCAGAAAACATCTGCAATATAGTCACAACCTATATGTCCACTGGAGTGTCCCAACAGACCATGGACCTTCTCCACCTCATTAGCCAGTTCCTGTTGTTTTTTAAATCATGTGTGCTTYTGCGGAAAACATTCCGGATCTTCCTGATGATTACAGTGGCAGCTTGGAAGATGCTAATTGTGATTATTTAACAAAACACTTGAAAAGAGTAAATGTTACAGGGAAGCCTCCAAATATTTTAGTTTATATTGGTTCTGACTCACAAAAAGTGAAATTTGAAGAAATAAAGTCAATAATAATGGAATGCATTGATTTTAACATGTATACCGTTTACCAGTTGTTGGAGAAACAGGTTCTGACTGTTCCTTGGCTTGACAACGCATTGCTACTAATAATTGCAACCTCAGATCCCCTTTCAGATGCAGTGTCCAAACAATTTTTAACTTTCATGTCAAAAGGTGGGAAGATTTTGGGTCTTTCAGCCTCTTTCACTTTTGGTGGTATACAAGTGAAGAATAAAAATGAACTGATGGGCACAATTCAAACCTTTGTGTTTTCTGAGGATAAGAGCAATGAGATTAGACTAAATGTACTAGCTAGTGGAAAAGTTTTTGAAAGTGAGACTGCAGAAGAACTCAGCTCAATAAAACCACTAGGTTACTTGGACAATCAAGAGAAAGATATGGTAGTTATCCATCTG---CCTGAAGTCTCCAAAGCCAATCGGACCAGGACTAAAGTGACCATCCGTCTTTTTCAGCAGCAGAAACTGCTG---AAGTACAACTCCCAAGGAACAGAAGAGGATGGCAGCCTGAAGGGAGAGAAAGGTGAAATTCTCATTTCTGAAAAGGCAGTTGACACTCGCAAAAGTACCTGGCACATTTTCCCGGTCTCCAGCAGTGTGCAGCGCCTCCTCGATCAGGGAAAGAATTCCCTGGATGTGCGGATTGCTTGTGACCAGTGTCAAGAAACTGGAGCCAGTCTAGTTCTGCTGGGTAAGAGGAAAAAAAAGGAAGAAGACACGGAAGGCAGGGAAAGGGAAGGC---AACGAAAGCATAGCGGAAGAAGAGAAAGAACAATCGCACCGGCCTTTCTTAATGATGCTTGCCAGGCATTCAGAAGACCGCCAGCATAGGCGGCGGAGGCGGGGTCTGGAGTGTGACGGTAAAGTCAACATCTGCTGCAAGAAGAACTTCTTCGTTAGCTTCAAAGACATTGGCTGGAATGACTGGATCATTGCCCCAACAGGCTACCACGCCAACTACTGCGAAGGAGACTGCCCCAGCCATATCGCCGGCACATCAGGATCCACCCTCTCTTTCCACTCCACCGTTATCAACCACTACCGCATGAGGGGCCACAGCCCTTTCTCCAACCTCAAGTCATGTTGCGTACCCACCAAGTTGCGGCCCATGTCTACCTTTTCAGACAAATACAAACTTAGTAGTGAAGGGACTCTGGAAATATCAAACATTCAGACTGAAGATTCAGGAAGGTACACATGTGTAGCTCAAAACATAGAAGGTGCTGATACACGAGTAGCTACAATAAGAGTGAATGGAACCCTTCTGGATGGTACTCAGGTGCTGAAAATATATGTCAAGCAAGCGGAATCTCATTCAATCCTGGTTTCTTGGAAGGTTAATTCAAATGTTATGACCTCCAATTTGAAGTGGTCATCCGCAACCATGAAGATTGACAACCCCCACATCACCTATACTGCTAGGGTTCCTGTTGATGTGCATGAATACAATCTCACACACTTGCAGCCCTCCACTGACTATGAAGTCTGTCTCACTGTATCAAACATCCATCAGCAAACTCAGAAGTCCTGTGTTAATGTAACCACCAAAAATGCAGCCTTTGCACTTGACCTCACTGACCAGGAGACAAGCACAGCCTTGGCTGCAGTCATGGGATCCATGTTTGCTGTTATTAGTCTTGCCTCTGTTTCTGTCTATGTTGCTAAGAGGTTTAAGAGAAAAAACTATCACCATTCCTTGAAAAAGTATATGCAAAAGACCTCCTCTATCCCCCTGAATGAACTGTACCCTCCACTTATTAATCTCTGGGAAGGTGATAGTGAAAAAGACAAAGAG------------------------------------------------------------------------------------------------------------------------------------------------------------------------------------------------------------------------------------------------------------------------------------------------------------------------------------------------------------------------------------------------------------------------------------------------------------------------------------------------------------------------------------------------------------------------CTGAAGTTAAGGGCACTGCCGGTGTCAGGGACAAAGACGGAGCTGATCGAGAGGCTCAAGGCTTATCAAGAGCAGAACGGCACAGCTGGCCGAGCGGTTGCCGCTCCAAAGCCCAATACAGCAATTCTCCCGAAAGCTTCGGAGGTGGTGGTCGCCTTCCCAGCAACCAGGCTGAGTACAGGGCCTGCCCTCGTCAGCACGGGCATTACTTCGGCAGAGGTTGTCGTGGCGACAGTCACTGGCAATGGTGTGATGAAATTTGGTAGCACAGGCTCAACCCCCCCTGTGTCCCCCAGCCCCTCCGAGCGTTCGCTGATGAGTGCCATGGATGAGAATTCGACCAGCGCAGATGCCTTTGGGGAGATGGTGACCTCGCCGCTGACTCAGCTCACCCTGCAG---ACGTCACCCGTGCAATTTTTGGTGAAGGAGGAGAGCTCCAAAGGC------AGCACCTGC---AGCACCAGT---CTGGGGGTGAGGGCAGAGCCCTCTGCCAGCAGCAGC------------CACGGCGGGGGCCAGCGA---GACATGGAGGTG---CAGAACAAAGACCAGATGTTGCAGGAGAAAGACAAGCAGATCGAGGAGCTCACGCGGATGCTGAAGCAGAAGCAGCAGCTGGTGGAGATGCTGAAGCTGCAGCTAGAAAGGCAAAAGCAGTCTCAGCAGCCGCTCTCAGCT------GTGGCTGTC---GGCGAGGAGGGCCCCCCT---GCAACTCTGGAGCCACCTGCCTTTTGCACCCAGGTCAAGAGCGAAAAGGGCATTATGAGTTGCCAGTCTTCAGGGCAGCCCAGCTGCTACACCGACCAATTGAAAACCACACAGACCACTAGCCAAATGGACACCTCAGACACAAGCTCCGTGCCAAAGAAAGCAGTGGTGGTGAAGCAGGAGGTGCCAGCCACAGAGACTGAGCCA---TCATGCCAGACCTCACATTTTTTCCTTGGCCAGCAAGTTGGGGGCTTCAGTGACCTCATCAAAGGAACACCTCCCCCC------------------------------------------------------------------------------------------------------------------------------------------------------------------------------------------------------------------------------------------------------------------------------------------------------------------------------------------------------------------------------------------------------------------------------------------------------------------------------------------------------------------------------------------------------------------------------------------------------------------------------------------------------------------------------------------------------------------------------------------------------------------------------------------------------------------------------------------------------------------------------------------------------------------------------------------------------------------------------AAAGGGACACAAACCTACAGTATTCTTGATGGTGACTTTTCAGATACCCAC---AATCGA---TACCTCCTTTGTATAAAAGAAAAAGTTAGTGATTCCGCTGGCCTCTGTCATGCCTATGGGGTATGCTTTGTTGATACAACAGTAGGAAAGTTTTACGTGGGGCAGTTCTTGGATGACCGTCATTGTTCAAGGCTTAGAACTCTCGTTGCCCATTATACTCCTGTGCAGATTCTTTATGAGCGAGGGAACCCTTCTGTAGAAACACAGAAAGTACTTAAAGTATTGCAGCCCTCAACTGTGCAAGAAGGTTTGGCTGCTGGATCTCAATTTTGGAATGGATCCAAAACATTAAAAATCCTCCTTGAAGATGGCTACTTCAAGGAC---AAGGAT---GACAGTAGTGATCCTACTCTGCCTCCAGTAATCAAATCCATGACTGCAGAGAGTGATTCCCTGGGACTTACTCCCAGTGAAAACAGTGAGCTTGCTCTCTCTGCTCTTGGTGGTTGTGTCTACTACCTTAAAAAGTGCATTATTGACAAGGAAATCTTATCAATGGCTAAATTTGAAGAATATGTTCCGGTGGATGTGGATATTGGAAAGGGAATTGAGTCACAGAGTATCTTTGCTAAAAGCAGCCAAAGGATGGTGCTGGATGGAGTAACGCTAGCAAACCTGGAATTTCTGATCGGCATATGGGCAGCTCCAAAATCCGAAGATAATGCACCGCTGGGGTCTCCTGCCACATCTGACATTTTGGAAAGCAGACGGACTAAACCRCACCAYGTTTTGAAAACAACTCGGCACAGAGACCAAAACCAGGCTGTTGTTGGGAAAGTAGAGGACAGAAAAACAGGA---AAATATGCAAACGTCTTTGTGGATCCAAAGCTTTTTCAGAAGAGGCGCTTCCAGTCTCCTCGGGTTTTATTCAGCACCCAGCCACCACCTTTRTCCAGGGATGGGCAGAGCATGGAGTTCTTAGACAGTACAGACACTCTGAATAGGAATATCCGGGCCAAGCGTGCAACTCATCCTGTACATAACCGAGGAGAGTACTCTGTATGTGACAGTGTTAGCGTGTGGGTCAGCAACAAAACCACAGCAACGGAYATCAAAGGCAAAGAGGTGACTGTGATGCTGGAGGTAGACTATAACAACGCTGCTTACAAGCAGTACTTCTTCGAGACCAAGTGCAGAGACCCTAAACCAGTATCCAGTGGATGCAGAGGCATTGATGCCAGGCACTGGAATTCCTACTGCTCGAGATTGCCGTCTAGTAAGGAGGAAGGCGAGGCCACGTCGGACTCGGATACAGATCCTGATCTTGTCCAGCACAAGGCCAAGTTGGATATGCTGAAGGCAGGCAGGCAGTCCCTTTCCGAGACAGAAAGCTCTCGTTCCCATTCGGGCACCCGGGAAAAATCCAGAAAGCAAAAGCACGGTTCCAAAAGGAACCTCAAAAAAGGGCATTCCAAAAAATCAAAAGAGAAGTCCAAGGGT---AAAAAAGAGAAGAAGCATAAGGTTCAGAAACAAAAAGAAACATTTCATTGGCAGCCTCCGCTGGAGTTTGGCTTGGCTGTGAAGGTAAAGGAGGAYGGCAAGAAGCAAACCGTA---GTTGAT---ACTGAAGAT---AAAAATCAGGAKCAGAAGGTGGAAGGTGRTGSTAAAGCGGTCCAAGACAAAACAAGGGATGACGAAAAGCTGCGCAAACAGAAGGCAGTCTCAGACAAAGCAGCAGGT---GCTGCGCAGCCTGCTAACAGTGATGAGGATGTCCAACCGTCTTCTTCAGGTCACGATCAGAATCTGGATAAAAAAGTGGGCACCTCTGAAAGTGCTGGTGCTGCTGAGCTGAAGAATGACAGT---GAAGGAGAAGTTAACCAGATG---GATGACATGGATATTTGCACTCCAGATCATAATTCCCCTGCCAAGGCCGATGTGGAACTCTCT---CCAGTCAGTGTGAAGGTGAACTTCCAGGATATTAAAATTAATCAGAGCACAAAGGTGCATAATAAT---TCCGAAATGAAACATGCCAAACCAGACAGTGAGGCTAAAGAAGGTACCGATACAAAAGAAGGCAAC---AGAGGAAAA------GAGAGCTCTCAACCTCCCACAGGAGCTGCTGCAGCAGGAGATACRCTAAAAAGCGAAACAGCTGGCCGTGCACAAAGCAGCACCGCGGATCATAAATGGAAACCGCTGCAGGGCGTCGGGAACCCTCCTGTGGCCGCCAGCGCCGTGGAGGCC---AGAAATCCGGCCT--------------------------------------------------------------------------------------------------------------------------------------------------------------------------------------------------------------------------------------------AAAGATGTAGGTGCTAGTCATAGTGATGGGGAGATAGAGCAGGAGGAGGAAGAGGAA------CAGAAAGACGAATTGGAA---GTGAAAGCAGAAGAGGGAGTAGAGGCT------AAGGAGAAC---GATAGGCAGCAA---GAAAATCAG------------GAGGAAGTTGTTGAGTTAGTGAAAGAAGATGGG------GAAGATACTCTGCCAGTAGATAGTGAACAG---GATATAATGGAAACGAGTGAGGCAGATCATTCA---------------GACCCAGTAGAAAATGAGAATAGCAAAGAAGTGGAGCCAGAAACAGAGTCAAATTTCCAGCCAGAACAGGAAGGGCCTATTGCTGCCCTGGAGAAGGAGGAA---GCCAGCAAACCAGAAGCTGAAGTTGCAGCTGAGGTTGAAGCAGAGGAGGCAGAAGAGAAGGAGGCC---GAGCCCACCCCCATAATCTCAGAGGCAGAG------GCC---CAGCCTCAGTCAGAGCCCGTGGTTCAGCCACAGCCTCCACCACAGTTGGAATCCACTCCAGAT------CAAGAGCCTCAGGTAGACAAAGATGAATCT---GCAGTGGCTGACAAAATGCCTGAAATTCAGGCAGAGCCGGTGCAGRCAGTTACTGGAGAAATAGCAGGCAAGGTTAGGAGCAGGAGCAGAGGT---CGAACAAGGAACAAAACCAGCAAGAGTCACAGCCGGAGTACTAGCAGTAGCACTAGCAGCACTAGCTCCACTAGTAGTAGCAGTGGCAGCAGTTCCAGCAGTGGCAGCAGTAGCAGCCGCAGTAGTTCCAGCAGCAGTAGC---AGCAGTAGCGGAACAAGCAGCCGAGAAAGTAGCAGTAGT---TCTAGTAGCAGTGAGAGCAGGAGTCGAAGCCGAGGCCGT---GGGCACAAT---AGGGATAGAAAGCGCAGGAGGAGTTTGGATCGGAAGCGAAGG---GATAATTCGGGA---------GTAGACAGAACTCACAAGTCTTCGAAAGGT---AGAAACAGAAGTGCAAAAGAATCAAAGGATAAAAGTTCAAGG----------------------------------------------------------------------------------------------------------------------------------------------------------------------------------------------------------------------------------------------------------------------------------------------------------------------------------------------------------------------------------------------------------------------------------------------------------------------------------------------------------------------------------------------------------------------------------------------------------------------------------------------GTCGCGCAAGGAGCAGAAAGAGACCACCTTCTACACCCTGGTGTGCGGCTTGGCCGTGACGGACCTGTTGGGCACCTGCCTGGTCAGCCCGGTRACCATCGCCACCTACCTGAAGAACGAGTGGCCYGGCGGGCAGCCGCTGTGCGAGTACAGCACCTTCATCCTGCTCTTCTTCGGCCTCTCCGGCCTGAGCATCATCTGCGCCATGTCCATTGARCGCTACCTGGCCATCAACCACGCCTACTTCTACAGCCACTACGTGGACAAGAAGTTGGCCGCCCTCACCCTCTTCGCCATCTACGTCTCCAACGTCCTCTTCTGCGCCCTGCCCAGCATGGGCTTGGGCAGCACCACCCTCCAGTACCCGCAGACCTGGTGCTTCATCGACTGGAGGACCAACGTCTCCACCCACGCCGCCTACTCCTACATGTGTATTGCATATGGTTTCATCAGAACGTCCAACTGACCTCAATGAAAACTACAATAAATCAGCAGAAGACCCAGAGAAGAATGATGTCTCTGAGAATACAGACAAAAAGCTGGAACACAACTTGAGTTTTGAAATTAAAAAAGTACCTCGTCAGGAGGGACCAAGGAGTTTTGATGGGAACGCCATCTTGAACCGGGGGCATGCCATTAAAATTAAAAGTGTCCCCTCTTGTGCAGCAGAGAAGACCTCTCATCCCCAGGAGCAAGGCTCAGGAGATGCCCCTGCAGAAACTTCTCAAGACTCCAGCATAGAATACAGTGCGCAGTCGCTTAATACAGCT---CTAATATCCTCACCCGATGCATGCCAGTGTGTTATCAGT---TCTGATGTTCTACAGAGACCAGACTGTTTACCTCTGAAA---GAGAAGGGGCATGCCAGCTGGTCTATACAAGGAACTAAAAATGCACAG------CCATTGCCAACAACAGAGAATACATCTTCAGCTGTTTTAGATCATGTTATGCAAAATTTACCTGTAGTATCACACTCACCATCTCAGGTGGATCCTCCTTCCACTGAACTGGCAGATCATTATGAG---AGTGGCATGCTCCTGTTTAGAGCACCCCTTTGTTTTACAAATCCTCTGCATTCTGATGATTCTGTATGATAACGTMTGCATGCAGGAAAACCCGTCCCTCGAGTTTCAAGATGTCCACGCC---TCCAAGAATATAAAGAAGTTTCCCGTGGAAAAAAAGGAGTTGAAGTTGGCGAGGCTGAAGCACCTCATGCAGCGGTCCCTCAGTGAGTCGGATACAGATTCCAATCATTCTGAAGACCAGAAGAATACWCCGGTGAAAAGGACGGAGAGGGCAAGGCCGCAGCCCATAGTGGAAAACACGGAAAGCACTGAGAATTTGCACCTCATGATTAAGAGGCACACTTTGGCCTCA---GGGCGCCGGTTCCCATTTGGAATGAAAGCCTCAAAATCTGTGGAT---GACCACAGCCCTTCCCCCACCTCTGAAAGCAGTGACCCTGATAACGAAACCCAGTACCAGAGTGGGACTGTATCTCAAAGC---CAAGCATTGGGGGATACCTCCCCGTCCGGCCCCGACCCCGGCATTACTCACAAAGTGGCCACAAGAGCTACTGTCTACTTTGTGGCCATGGTCTACATGTTTCTAGGAGTGTCCATTATCGCTGACCGCTTCATGTCATCAATAGAAGTTATTACATCTCAGGAAAGAGAGATCACGATCAAGAAACCCAACGGTGAAACCACTAAGACAACAGTTAGAGTTTGGAACGAGACTGTTTCCAACCTGACCCTGATGGCCTTGGGCTCCTCTGCACCTGAGATCCTGCTGTCTGTAATTGAAGTGTGTGGGCATGGCTTTACTGCAGGGGACCTTGGCCCAAGTACCATTGTCGGAAGTGCTGCTTTTAACATGTTTGTCATCATAGCACTTTGCGTTTACGTTGTCCCCGACGGGGAGATCAGGAAGATCAAACATCTCCGTGTGTTCTTTGTCACTGCCGCTTGGAGCATCTTTGCCTACACTTGGCTTTACCTGATTTTGTCAGTGATCTCCCCTGGGATAGTAGAAGTCTGGGAAGGCTTGCTCACCTTTTTCTTTTTCCCAATCTGTGTGGTGTTTGCATGGGTGGCCGACAGGCGGCTCTTGTTTTACAAGTACGTCTACAAGAAGTACAGGGCTGGCAAGCAGAGGGGCATGATCATTGAACACGAAGGTGAGGGGCCCCAGTCCAAAGCCGACATTGAGATGGATGGGAAGGTCGTTAATTCCCATGTAGAGAGTTTCTTAGACGGCACTCTGGTCCTAGAGGTGGACGAGAAGGATCAAGATGACGAAGAAGCAAGGAGAGAAATGGCTAGAATCCTTAAAGAGCTCAAACAGAAGCATCCAGACAAAGAAATTGAACAGCTGATAGAACTGGCTAACTATCAGGTCCTGAGCCAGCAGCAAAAGAGCCGGGCTTTTTACCGCATTCAGGCCACTCGCCTAATGACCGGAGCTGGCAATATTCTGAAGAGGCACGCCGCCGACCAAGCAAGGAAAGCGGTCAGCATGCATGAGGTCAACTGTGAGGTCACAGACAATGACCCTATCAGTAAGGATGGGGAGACTCGGAAGATAAAGCACTTGAGGGTTTTCTTTGTCACTGCTGCGTGGAGCATCTTTGCGTACATCTGGTTGTACATGATCCTTGCAGTCTTCTCCCCCGGTGTGGTCCAAGTATGGGAAGGCCTGGTCACCCTGATCTTCTTTCCTGTGTGTGTCATCCTGGCATGGATAGCAGACAGGAGACTGTTTTTCAATAAATATGTGCACAAAAAGTATCGCACCAACAAGCACAGGGGTATTATCATCGAGACGGAGGGGGATCACCCCAAGGGGATCGAAATGGATGGTAAGATGATGAACTCCCACTTTCTGGATGGTCACCTCGTGCCTATGGAAGGGAAAGAGGTGGATGAGTCTCGCAAAGAGATGATCCGAATCCTGAAGGATCTGAAGCAAAAGCACCCAGAAAAAGACTTAGACCAACTGGTGGAGATGGCCAATTACTATGCCTTATCTCACCAGCAGAAGAGCAGAGCGTTCTATCGGATTCAAGCTACCAGGATGATGACAGGAGCAGGGAACATTTTGAAAAAACACGCCGCTGAGCAAGCCAAGAGGAGCACTAGCTTGCATGAGGTGCGGCTGGAGGAGCCCGAGGAGTTCATCTCAAAAGTCTACTTTGATCCCTGCTCCTACCAATGCCTGGAGAACTGCGGTGCTGTCCTCCTGACGGTTGTCCGGAAAGGGGGTGATATCTCCAAGACGGTTTACGTGGACTATAAAACCGAGGATGGCTCTGCCAATGCTGGAGCGGACTATGAGTTTACAGAAGGGACGGTCGTTCTGAAGTCGGGGGAGACCCAGAAGGAGTTCTCCATAGGCATCATTGACGATGACATCTTTGAAGAAGACGAGCATTTCTTTGTGCGTCTCAGCAACCTGCGGGTGTTTGAGGCCGAGGAACCTCCTCCTGAGCTCAACAATCTGCCATATCCCAAGGCCATACTGGCCTCTCCCTGTGTGGCTACAGTGACTATTTTAGATGATGACCATGCAGGGATCTTCACTTTTGAGTGTGATGTGATACACGTCAGTGAAAGCATTGGGGTCATGGAGGTGAAGGTTCTCAGGACATCTAATGCCATAGTGTTTTACTCTTATTGGACACCCTGCCCAAAGGATGGCCCTTGTATTAACCCATGTATCACAGACCATTGTGCAGAAAACATTACTGAGATATACTCCAAACTGAAT------GCAACTGAGCAGGAGCAGATAACTAGGGCAGGGCCTTGCTGGCTTTTATATTTGGATCCTGCGCTGTGTCTGATAATGGTTTGCATCCTACTTTACACAACCTACCCGCTGCTGAAAGAATCTGCCCTCATCCTGTTGCAGACTGTTCCCAAGCAGATTGATATTTGCTCCTTGAACGAGAAGCTCCGCAAACTGAAAGAAGTCGAAGCTGTCCATGAACTGCACGTTTGGCAACTCGCAGGGAACCGGATCATCGGCACGGCTCATATCAAATGCAAGGACCCGGAAACGTACATGAAAGTGGCCAAGCATATTAAGGAGATCTTTCATGACGAGGGGATCCATGCGACCACCATTCAGCCTGAATTTGCCATTGTGGACTCAGACATGAGCTTTGAG---ACGATAAGCAAATGTGAACTTCCCTGCAGA------------------------------------------AGTGTCCCACCTTCCATGAATTTTCATGGAGGTTTA---CACTTTGAACCATCCCTTTTCTCTCAAGCCTTGCCACCTTCGTGTGAGTGTAGTCCTGAAGTCCAGAACTTCAAGGAGACCATTCAGCAACTGGAAGGTCGTTTAGTAAGACAGGATCACCAAATCCGAGAACTCATTGCCAAGATGGAGACACAAAACAGCCAAATGGGGGATCTCAAGCGCACCATTTGCAGTCTGGAGGGAAGAATTGCTGAAATAGAAGCACACCAGTGTAATGGTATTTTTATATGGAAAATAGAGAATTTCAGTATTTATCTCAGAGCCCAGGAAGAGAAAAGGCAAGTTGTGATCCACAGCCCTGGATTCTACACAGGGAAACCTGGCTACAAACTTTGTCTGCGTCTGCATATCCAAGTGCCAAATACTCAGCGTTGTGCCAGCTATATTTCCCTTTTTGTTCATATTATGCAAGGGGACTATGACAGCCACCTTCCTTGGCCATTCCAAGGGACTATAAGACTTTCCATTCTGGATCAGTCAGATGGACCTTCATGGCAGAACCATGAAGAAATAATGGATACCAAGCCTGAACTGCTAGCCTTC-------CTTGGCCAGCCCCCCCAGGACAACAAGAAAGCGGAGGGC---TCCCCCTACAAAGAGCTGCCT---GCCGACTCCTCTGCCAAGTTCCTGGAGAGC---CACCAGGCCAAGACGAAGCACCACGGCGTGGCCCGCGCGGCC---CATGGGCACCAGGCGCCGATTGCAGTCCAAACGCCGCCCCAGGTCAAAGTGTTTCCCATGGGCGCTCAGCAGCCAAAAAACTTTCCC---CCTTCCCCGTCCTTTGTCAAGCTTCAGGTCCCCAAGTCT---GGATCCCCGCTTCCCCAGCGGTCCCTCCTCGTCAAGGCCCCCATCAAAACGCCAGCCTTCCATACCCCCTCCTTGGGGTCCAGCGGGTCC---CACAAGAGCCCCAGTTCGTTGTCCTTAAGCTACATGGGC---AAGCACGTGAGCACCTCT------GCC---GGGCAGCCCTTCAAGTCGTCCTTCGTCGCG------CTCTCCAGGCACGTCGGC---TCCCCCGCT---GGCTCCCCGGCGGCC---GTTTCC---ACCAACCAGAGCTCGCCCTCGGGTTTGCTCCCGGGC---GCTTGT---CTTCCTTCTGCTGGGCAGGCCTCCAGCCGCTTGTCCCCGAGCCCC---ACGGTGAAGAAGACCTCGGTCTCCCAGAAGCTGACTCTGGTCGCTCCGCCCGGGGGTCCAAACG-CAGCTCCAGCGGGGGCA---------------------GACGTC---TTCGACTGCGCTCTCCTAGGGGACCGTGCCTTCCTCATTGAGCCGGAGCATGTCGACACGGTAGGCTACGGCAAAGACCGCTCCGGCAGCCTCCTCTATTTGCACGACACGTTGGAAGATATCAAGAAGGCCAACAATAGCCAGGAG---TGCCTCATCCCGGTCCATGTGGATGGTGATGGCCATTGCTTGGTCCATGCAATCTCTCGGGCACTGGTGGGCAGGGAGCTGTTCTGGCATGCTTTGCGAGAGAACCTCAAGAAGCACTTTATAGAGAACCTCAGCCGCTACAAAGCTCTTTTCCACGATTTCATTGATGCGGCAGAATGGGAAGATATAATCAATGAATGTGATCCTTTGTTCATTCCTCCAGAGGGTGTACCGATGGGCCTTCGAAACATCCATATATTTGGACTGGCCAATGTATTGCATCGGCCTATTATTCTTTTGGATTCCTTGAGTGGAATGCGTAGTTCAGGAGACTACTCCGCTACTTTCCTTCCTGGTTTGATACCTGAAGAAAAATGCATGGGTAAAGATGGCATGTTGAACAAACCAATCTGCATTGCCTGGAGTAGTTCTGGACGTAATCATTATATTCCCTTAGTTGGAATAAAAGGTGCTGCTTTGCCTAAATTGCCTATGAAATTGCTTCCCAAAGCTTGGGGAGTGCCTCAGGACCTTATTAAAAAATACATCAAATTGGAAGACGATGGTGGGTGCGTGATAGGTGGAGACAGAAGCTTGCAAGACAAATACTTGATGAGGTTAGTTTGTATTGGCTTAATCTCTGTAAATGGCAGAATGAGAAACAATATCAAAACGGGTTCTTCTCCTAACTCTGTATCTTCCTCGCCTACTAATTCAGCCATTACACAACTGAGAAACAAGCTGGAGAATGGAAAACCACTTAGTATGTCTGAGCAATCAGGCTTACTGAAAATCAAAACGGAACCACTAGATTTCAATGAATACAAAGTTTTGATGGCGACTCATGGCTTCCCTGGTGCTAGTCCTTTCATGAATGGCAGACTTGGTGCAACCAGTCCAATTGGAATCCATGCTTCTACGCAAAATCCAATGCAGCACTTAGGAGTAGGGATGGAATCACCTTTGCTTGGATTCCCAGCAATGGGGAGC---AATTTAAGTGAGGTGCAGAAAGTCCTGCAGATTGTGGATAACACCGTTTCTAGGCAAAAAATGGACTGCAGCACTGACGAGATCTCCAAGCTGAAGGGTTATCACATGAAAGAGCCATGTTCTCAACCAGAAGAGCAAGGTGTTACTTCTCCTGGTATTCCACCTGTGGGTCTTCCAGTAGTCAGTCATAACGGTGCCACTAAAAGTATTATTGACTACACATTAGAAAAAGTCAATGAAGCCAAAGCTTGTCTCCAGAGCTTGACTACGGACTCAAGGAGGCAGCTCAACAATATTAAAAAAGAAAAGCTACGTACCCTAATAGATTTGGTAACTGAAGATAAAATGATAGAAAACCATAGTATACCCACTCCATTTTCATGCCAGTTCTGTAAAGAAAGCTTTCCTGGTCCCATTCCCCTGCATCAGCATGAACGTTACTTATGTAAGATGAATGAAGAAATCAAGGCAGTCCTCCAGCCTCATGAAAACATGGCTCCCAGCAAACCTGGTGTGGGGCCTGCAAGTACGGAGACAAGTGCCAGTTCGCCCACGGCACCCACGAGCTGCGAAACCTGACCCGCCACCCCAAATACAAGACGGAGCTCTGCCGCACTTTCCACACCATTGGCTTCTGTCCTTACGGGCCTCGCTGCCACTTCATCCACAATGCGGAAGAGCGCCGGGCCGTGGCTCGAGAGCCTGCCCTCGGCGAAAGACCCCGCCTCCAACACAGCTTCAGCTTTGCCGGTTTCCCAAGCGCTGTGGCTGCCAGTGGGCTGCTGGACAGCCCCACTTCGATAACTCCTCCGCCTATCATGAGTGCCGATGACCTTCTGGGCTCTCCGACTCTTCCTGACTGTGCCAGCAACCCGTTCACTTTCTCCAGCCAGGAGCTGACCAACCTCTTCGCTCCCAGCATGGGAGTGCAGGTATCCAGTGGGGGTTCTCCCACTCCTTTTCTTCTTCGACCTATGTCTGAGTCCCCCAACATGTTTGACTCTCCTCCAAGTCCTCAGGACTCGCTCTCTGATCACGACGGCTATCTGAGCAGCTCCAGCAGCAGCCACAGTGGCTCGGATTCACCCATCCTGGACACCTCGAGGCGTCTTCCCATC
Agkistrodon_contortrix ------------------------------------------------------------------------------------------------------------------------------------------------------------------------------------------------------------------------------------------------------------------------------------------------------------------------------------------------------------------------------------------------------------------------------------------------------------------------------------------------------GCCTAGCCGAAAC-ACACA-ATTAAATTACC-------------------------------------------AATTGTTCG-CCAAACAACTACGAG-TTATA--CTCAAAACTTAAAAGACTTG-ACGGTACTTCACC-ACACCCTAGAGGAGCCTGTCTAAT-AACCGATAATCCACGATT-AACCCAACCCCCTCTTG------CCAA-----CA------GTCTATATACCGC-CGTCGCC--A--GCTTAC-CTTG-TAAAAGAAATAT--AGTGA--GCTAAAT--AGTACTT-C-------ACTAAAACGACAGGTCGAGGTGTAACTAATGAAGGGG---TTAAGATGGGCTACA----TT-----CTC--C---AACCGAG-AA---------------CACGA-ACAATACTA-TGAAA--TTAGTACTT---AAAGGCGGATTTAGCAGT-AAGATAAGAAT-AAAAAGCTTAACTG-AACATAACGCAAT-GAAGTGCGTACACACCGCCCGTCATCCCTGCCACCAC--------------------------------------------------------------------------------------------------------------------------------------------------------------------------------------------------------------------------------------------------------------------------------------------------------------------------------------------------------------------------------------------------------------------------------------------------------------------------------------------------------------------------------------------------------------------------------------------------------------------------------------------------------------------------------------------------------------------------------------------------------------------------------------------------------------------------------------------------------------------------------------------------------------------------------------------------------------------------------------------------------------------------------------------------------------------------------------------------------GTATTAAAGGCAACGCCTGCCCAGTGAAA--------AATTAAACGGCCGCGG-TATCC-TA--ACCGT--GCAAAGGTAG-CATAATCATTTGTCTATTAATTGTAGACCAGTATGAAA-GGC-AAAATGAGAGCCCAACTGTCT-CTTAT-AACAA-ATCAATTAAACTGATCTCCTAGTACAAAAGCTAGTATATTATCATAAGACCAGAAGACCCTGTGAAGCTTT----------------AACTAACCTATT------------------------AACCCT------------------------ATTAATAA---------------------CTACT-----------------TTCGGTTGGGGCGACCTTGGA-ATAAAAAAGAACTTCC----AATATATGACTTCCTCATAAACAA---------GGCA-AACAAGCC-------------AATATTAGACCCAG----CA------------CAG-----------CTGATAATTGAAATAAGTTACTCCAGGGATAACAGCGCTATCTTCTTTAAGAGCCCATATCAAAAAG-GAGGTTTACGACCTCGATGTTGGATCAGGACATCCTAGTAATGCAACCGTTACTAA-AGGTTCGTTTGTTCAACGATTAACAGTCCTAC----------------------------------------------------------------------------------------------------------------------------------------------------------------------------------------------------------------------------------------------------------------------------------------------------------------------------------------------------------------------------------------------------------------------------------------------------------------------------------------------------------------------------------------------------------------------------------------------------------------------------------------------------------------------------------------------------------------------------------------------------------------------------------------------------------------------------------------------------------------------------------------------------------------------------------------------------------------------------------------------ATCGCCGGCTCAATAGTATTAGCAGCAATTCTACTAAAACTCGGCGGGTACGGTATTATCCGCATAATACAGATTCTA---CCCACAACAAAAACCGACATGTTCCTCCCATTCGTCGTATTAGCCCTGTGGGGAGCCATCCTAGCCAACTTAACATGCCTACAACAGACAGACCTAAAGTCTCTAATCGCCTACTCCTCCATCAGCCATATAGGCCTAGTAGTAGCCGCAATCATCATTCAAACACCATGAGGACTCTCGGGGGCCATAGCCCTAATAATCGCTCACGGCTTTACCTCCTCAGCACTTTTCTGCCTAGCCAACACAACCTATGAACGTACACACACCCGAATTCTAATTCTTACACGAGGACTTCACAATATCCTACCTATAGCTACAACCTGATGACTTTTAACCAACCTTATAAATATCGCCGTTCCCCCCACTATAAACTTTACAGGCGAACTATTAATTATATCCGCCTTATTCAACTGATGCCCAACAACAATCATCATGCTAGGACTATCAATACTAATTACCGCCTCCTACTCTCTACATATATTCTTATCAACACAAATAGGGCCAACCCTGCTAAACAACCAAACAGAA---CCAACACACTCACGAGAACACCTACTAATAATCCTACACCTCATCCCATTAATAATAATCTCCATAAAGCCAGAACTAAACATCTCAATTTGATGAAACTTCGGATCAATACTACTTACCTGCCTAATAATCCAAATCGCTACAGGCTTCTTCCTGGCAATCCACTATACAGCCAACATTAATTTAGCCTTTTCCTCTATCATCCACATCTCCCGAGATGTGCCATACGGCTGAATTATACAAAACATCCACGCTATCGGCGCATCCCTATTCTTCATTTGCATTTACATCCACATCGCACGAGGAATTTACTATGGCTCTTATCTAAATAAAGAGGTATGACTATCAGGCACCACTCTTCTAATTATTCTAATAGCCACCGCCTTTTTTGGTTATGTCCTACCATGAGGACAAATATCATTCTGAGCAGCAACAGTAATTACAAACCTTCTAACCGCCATCCCATATCTGGGCACAACACTTACTACATGACTATGAGGCGGCTACGCAATCAATGACCCAACACTAACCCGCTTCTTTGCCTTACACTTTATCCTTCCATTCGCTATTATCTCCATATCATCAATCCATATCTTATTGCTCCATAATGAGGGCTCCAATAACCCCCTAGGAACAAACTCAGACATTGACAAAATCCCATTTCACCCTTATCACTCCTACAAAGACACCCTCATACTAACAACAATAATAACCTTACTATTTATTATCCTCTCACTATACCCC---------------------------------------------------------------------------------------------------------------------------------------------------------------------------------------------------------------------------------------------------------------------------------------------------------------------------------------------------------------------------------------------------------------------------------------------------------------------------------------------------------------------------------------------------------------------------------------------------------------------------------------------------------------------------------------------------------------------------------------------------------------------------------------------------------------------------------------------------------------------------------------------------------------------------------------------------------------------------------------------------------------------------------------------------------------------------------------------------------------------------------------------------------------------------------------------------------------------------------------------------------------------------------------------------------------------------------------------------------------------------------------------------------------------------------------------------------------------------------------------------------------------------------------------------------------------------------------------------------------------------------------------------------------------------------------------------------------------------------------------------------------------------------------------------------------------------------------------------------------------------------------------------------------------------------------------------------------------------------------------------------------------------------------------------------------------------------------------------------------------------------------------------------------------------------------------------------------------------------------------------------------------------------------------------------------------------------------------------------------------------------------------------------------------------------------------------------------------GATCAAGGGACTTTATCAGAAGATTCCATGAATTCTTTCCTTAGGACACTGATTCAAGCTGGTATTTGGAAAAACAAGGTCCCCAAGCAGACGGCCAGAACCAAGGATGGTGTGCCAACCACAGGGAGGGAAACCGAGGCT---GAAGCAGAGGTGACTACAAGCCAAGATATTCGATTTTTGGGTTTCCGGCCTATCGTTTCGGTGGATGCGGAATTAGTGAGGCAGCAAAGACGCTTCAGTTCTCCCCGGGTCCTCCTGAGTGAAAATACCCCCCTGGAGCCTCCTCCTTTGTATCTGATGGAGGAG------------CCCATGGTGCTGAACCGAACGTCTCGCCGGAAGAGGCATGCGGAAGGGAAGATCCACCGTGGGGAATACTCTGTGTGTGACAGCGAGAGCGGATGGGTCACGGACAAAACGTCTGCGGTTGACATCCGAGGACACCAGGTGACTGTCCTGGGAGAAATCCGAATGGGYCCGTCT---GAGTTGCATGAAAGCTGCCCCCATGAAGGAAGTTAGTATCAGAGGA---CAAGGCAGCTTGGCTTATCCTGGTCTTCGGACACAGGGAAATCTGGAGACCCTG---AGTGGGCCCAATGATGCCACCAGAGGATTAACATCTTTGGCAGACACTTTTGAACACGTCATTGAGGAGCTCCTGGATGAACAGCAGGTCATTCAGCCCAGCAAGGAAAACAAGGATGCAGACTTGTACTCATCACGAGTGATGCTAAGCAGTCAAGTGCCTTTGGAGCCTCCTCTGCTTTTCCTGCTCGAGGAGTATAAAAACTACTTGGATGCTGCAAACATGTCCATGAGGGTCCGGCGCCATTCTGATCCTGCTCGCCGTGGGGAGCTGAGCGTGTGTGACAGTACTAGTGAGTGGGTGACAGCAGCTGAAAAAAAGACTGCAGTAGACATGTCCGGAGCAACGGTTACAGTCCTGGAAAAAGTCCCAGTGCCCAAAGGCCAACTGAAGCAATATTTTTATGAGACCAAGTGCAGCGCGAAGGGTTATGCAAAAGAAGGCTGTAGGGGCATAGACAAGAGGTACTGGAATTCCCAGTGCCGAACTACTCAGTCTTACGTCCGCGCTCTCACCATGGATAACAAAAAGAGAGTTGGATGGCGCTTTATAAGAATAGACACTTCCTGT--------------------------------AGTGTGGTACCAGCAACAATTTTTATGCTCAAGCCTTGGTTGAATGAAATGCTTCCCCAGACTGTGTGTACCACTTCAGCGCTCCTGTACTTATTTCAGGGCTTTTCCAGCAACTTGATGGGGTCCCTTGTAGTTTCCTATAACTTCTACAGCCTCAACAAAATG---GGA------GAGAGCCAAGGG------GCCACCAAGAGGCCAGTGAGCATGTTATGGGCTATTTTTACTATCTGGATTGTCTGTCTGCTGATTTGTATTTTGCCTTTATGTGGCTGGGGCACCTATGCTCCCACCTCCTGGGGATGCTTTGCTGACTGTTCCAGTTCATATATCTTGTTTCTCTTTATAATCTACTCATTGTGTTTCTGTCTCCTAATTATACTCTCCATTCCTCTTATTTATCAATTACTGTGTTCAGATGAGCAGCAGCACTTTTATGATGATTATCATCAAGTCACTCGAGACCATTTTTCTTCTGGGGTA---CTTCCATTTGAGAGTCACAAATCTTCTCTCCCTACAGAAGACACTATGAATAAAACCCTGAAGCAC------------TGTCTGAACTCTGACCCAGTTATCAGACAAAGTCCA---GCTGACCACTGTCACTTGGACCACTATGGCACACAAAATGTGCCACCTAACAACCGGAACAGGACTGTGGAATTTGCTCAGAAACGCTTCTCGCTAATTCTGGCTCTGACCAAA----------------------------------------------------------------------------------------------------------------------------------------------------------------------------------------------------------------------------------------------------------------------------------------------------------------------------------------------------------------------------------------------------------------------------------------------------------------------------------------------------------------------------------------------------------------------------------------------------------------------------------------------------------------------------------------------------------------------------------------------------------------------------------------------------------------------------------------------------------------------------------------------------------------------------------------------------------------------------------------------------------------------------------------------------------------------------------------------------------------------------------------------------------------------------------------------------------------------------------------TGCATGCTCTCCGAACAGCTGAGAAGGCCCTTCTGCCTGGTTATCATCCCTTTGAATGGGAGCCTCCTTTGAAAAATGTGTCTAGTAACACAGATGTAGGCATTATTGATGGGCTGTCAGGAATACAACAGTCTGTGGATGACTACCCAGTGGATACAATTTCAAAACGATTTCGATATGATGCTGCTTTGGTGGCTACCCTTATGGATTTAGAAGAAGAAATTTTAGAAGGACTGAAAACTCATGACTTGGATGACTATTTGAAAGGACCTTTCACTGTTGTGATTAAAGAATCCTGCGATGGAATGGGAGATGTCAGTGAAAAGCATGGCAGTGGCCCAGCTGTTCCTGAAAAGGCAGTTCGATTCTCCTTCACCCTTATGAGCATCACGGTAACTCATGAGCGTGGCAGTGCAAGGATTTTTGAAGAAAGCAAACCCAATTCAGAGCTGTGTTGTAAGCCTTTATGCCTTATGCTGGCTGATGAGTCAGATCATGAGACCCTCACTGCCATCCTGAGTCCTCTTATAGCAGAACGAGAAGCCATGAAAAATAGTGCATTGATACTTTATATGGCTGGTATTCCTAGAATTTTCAAATTCATATTTAGGGGCACTGGATATGATGAAAAACTGGTCCGTGAAGTTGAGGGTCTTGAAGCATCAGGCTCTACTTATATTTGTACATTATGTGATGCCACTCGCCTAGAAGCCTCTCAGAACCTAATCCTGCATTCTGTAACCAGGAACCATGCTGAAAACCTAGAACGGTATGAAGTGTGGAGGTCCAATCCTTACCATGAAGCTGTAGATGAACTACGTCACAGAGTGAAAGGTGTTTCGGCCAAGCCTTTTATTGAAACTGTGCCTTCAATAGATGCACTTCACTGTGATATTGGCAATGCCGCTGAATTTTACAAAATATTCCAGTTTGAGATTGGCGAGGTGTACAAAAATCCGAGTCCAACCAAAGAAGAGAGAAAGAGGTGGCAGTCAACTCT-------------------------------------------------------------------------------------------------------------------------------------------------------------------------------------------------------------------------------------------------------------------------------------------------------------------------------------------------------------------------------------------------------------------------------------------------------------------------------------------------------ACAGCAATGATAGGCCACACTAATGTGGTAGTCCCAAGATCCAAACCTTTGATGTTGATTGCTCCAAAACCCCAGGATAAAAAGCCTATGGGACTTCCTCAGAGATTGGGACCCCTATCTCCTGGAAATGTTCGTTCTCTTCCATCACAGCAAATGATAAATCGACTAAATATACCAAAGCCTACACTGAATTCA---GGAGTTAATATGATGTCCAGTGTTCACTTACAGCAGAATAACTATGGAGTGAAATCTGTACCACCAAGTTATGTTAGTCATACAGGA------CGGCTAAGTTTAACTGGTAGTTCCCCAGTTTCTCTATCCCAGCAGTCTCAATCCATGAAACAGTATCCTCCCAGTGGAAATGGGAGGCCGTACCCTCTTGGAGGAGAACCAAGACCACAGACCTCTGCAAGGTACTCTCTTCAATCTGCCAACTCTTCTGCACTTTCATCAGGTGCATTGAAATCAACACCATTAGCTCAGTCTCAGGCAGCATCCAGGGGCTTAGCCCAGTCCACGCCCAAACCTCTTGGAGCAAGTGCTACAGCTGCT------GCCGCCGCCGTTGTTAATACTTCATCAACACAGAAATGGAAAATTTGTACGATCTGCAACGAGCTGTTTCCAGAAAATGTGTATAGTATTCATTTTGAGAAAGAACACAAAGCTGAAAAGGTGCCTGCGGTTGCTAACTACATAATGAAAATACACAATTTTACTAGCAAATGTTTATACTGTAATCGCTACTTGCCAACTGATACATTGCTTAATCATATGTTAATTCAT--------------------------------------ATAGTAGAGGTGAACTGAGCAGCATGATGGCCAGAAATTGGCAG---------GATGCTCTTTTATCAGTAGGGAATAATAGCATCCTCAAACAGGAGCTGACTGACTGTCCTCAAGAGAGTAACTTGATGGTTCCCGAAGAAAATGTAGGGCTTTTTCAGGATAACAAAAACAGTGAATTGTTCAATATCATGAATATGCTTGAGGCTGACTTTGATGATATAGACTTTAGTTTTCAGCAGGACGAGGAGTTTTTTAAGAATGATTTTGCTGGTGTGGATGACATTAGAGACTTTGACATAACTGATGAAATCTTGACCTATGTTCAGGAGTCTTTAAATAAGACAGATGTCTTGTATTCAAGTTGCCAGCAGCAGGAG------------CCCATGTTTCAGAATTCTGCTTGTTTAATGCAGCAGCAAATTGATTAGAGAACATTCAGCAGAAATTGAAAAGCTCCTTGTCCAACAAAAAGCAGATCTAGAG---------AAGCTATACTCTGAT---AATACTAATGAAGACCAAATGCACTTAATGAATACTGCAATTAATGAACTGAATCAGATGCTTCAGGATGCTAATTATCAAAAAGAAAAAGTAAAAGAAGAATTGTCCAAACAGGTTAAATTGTTATCCTTGGAAAAATCTTCTCTTCAAAATCAAGTGGAAGATCTTTGTCAAGAACTGAGCTTTGCAAGAGAACAGATCCAAAGAGTTAAGAAGACTATAAATGAAAAAGAATCCAAATTGCAAGAAGTAGATATGTTAAAAATCACTATAGGAGATCTAAAAGCTCAACTTGCCTCAGCTTCAGAGATCAGGGAAGAACTAGAAATGAAACATGAGGCAGAAATTACCAACTACAAAATAAAACTTGAAATGCTGCAAAAAGAAAAGGATGCTGTTTTGGATAGGATGGCAGAATCTCAAGAAGCAGAACTAGAGAGATTGAGGACTCAGCTTTTATTCAGTCATGAAGAAGAATTATCAAAAGTTAAAGATGATTTACAAATAGAACACAAAATAAATATTGAAAATCTTAAAGATAATATGGCTATGCAAGCTAAACAGCAATTAGATGATTTTCAAAATGAAATGAACATAAAAATAGAAGCTGTGCAATTTGAAAATGATAACTTAATAAAAAACCAGAATCAACTCACATTAGAAATAGCAAGACTAAAAGATTTACATCCACCTACAATAAATACTAACTCCGAAGAAATGATGCTTCTGGTAAATAACCTCCAGAAAGAGATAGAAGTTCTTAGACAGGAAGAAAAGAAAAAATGTGTACTTGAACAGGAGATTCAGGAGGTGCAACTTAAAACAGAATTATTTGAGAAACAAAGGAAAGAGCAAGCACATTGTCTTCAAGAAAAGTATTTATTACTTGAAGCACAAAATACTGTACTTGAAGGTGAAAACAAGGCTTTGCAAGAGAAATTAAATAAATGCACAATTAAGAATGTGGTAGGGAACTTGATTTTAACTAGTGAC---AATTCCAGTTCAGAGGATTTTGATTTACAAAAAAGAATAGACAAATTAATAGCTGAAAATGAAAAACTTGTACAACAAGACATTAAACAAAAGGAAGAGATTGATACACTAAAAAACTCATTTTCACTTGCTGAAATAAATTTTAAACATAATTACCAAGAACTCCAAGAAAATTATACTTCTCTTTTAAAGGTAAAATTGGAATTAGAAGAAAGCAAGAACAAGAATGAAGCTGAATATAAAACCAAACTCCAGGCTTTGGTGGAAAAG---ATTCAACATTTACAGGGAGGTTTTCCTATTGGGTTGGAAACTCAAAGTACAGTTGTCCACAGT--AAGAGAGAAAAAGTTTTAAAT------------GAT---------------------------------------------------------------------------------------------------------------------------------------------------------------------------------------------------------------------------------------------------------------------------------------------------------------------------------------------------------------------------------------------------------------------------------------------------------------------------------------------------------------------------------------------------------------------------------------------------------------------------------------------------------------------------------------------------------------------------------------------------------------------------------------------------------------------------------------------------------------------------------------------------------------------------------------------------------------------------------------------------------------------------------------------------------------------------------------------------------------------------------------------------------------------------------------------------------------------------------------------------------------------------------------------------------------------------------------------------------------------------------------------AGTGTTACAATACCTGGCCAAACACGAAAATGCCAAGGATCTGAAATCATCTCAGTTCATGAGCCACCTACACAGAATGGCA---GAAGCTCTGCAGAGTGGAATCAGCCGAAAGCCTGTAGATGCCACCCCAAAGCTTGCAGATCTGAAGGATAAATCTCCATCTCTGACCAAAGCTGCTGAGGCACATGGGAAAAACTGTGTGCCTGTGATTCAGAGGACTTTTGCCCACTCCAGTGGAGAGCAGAGTGGTAGTGACACAGACACAGACAGTGGATATGGGGGTGAGCTAGAAAAAAGTGACKCTAAATCTGATCCACAGTATTTTAAAAAGGACACGGAGCTGAAGTACACTGCCCAAGAGAGAATCCCTTCTATTAAACAAGAAAATGAGGATCCACCAGCAAAACGGACMAGGATGGACATGTCAGAGGATGAA---GACCATTTTAATAAT---GTGCTTGGCTCTTCCTCCAACAGTTTCTTAGGTCCACATCCCCACCAGTCTCCCCTTTGTTTGCCTTTTTATGTTTTCCCTCCCTCGGCGACAGCCTACCTGCCTATGTTGGAGAAGTGTTGGTATCCGGCCTCTGTGCCTATCTTGTATCCAAGCCTCCCAACGTCCACTGCAGCACTTTCAGGGTTGATGAACCCAGAGAGAATGTCTTCTCCTTTGCTATTGCCTCACCGACTCCCTTCGCCTATACCGTCCCATTCCCCCATGGACTCTACAGCTCTTCTT-------------------------TTCTCAAACCGGAACGAGAGGCAACCAAGGGTCCTGTCATAAGCCTCCTGGACACCCGCTTGGTGCATCACAATGCCAGCAAATGGGAAACATTTGATGTGACGCCAGCTGTAATGAGATGGATTGCACGTGGACAACCTAACCTTGGTTTTGTGGCAGAAGTGGTACATTTGAAC---AATGCCAGCAATGTGTCCAAGAGGCATGTCAGGATCAGCAGGTCATTGCATCAAGATGATGCTAGCTGGTCTCGGATTAGACCCTTACTGGTCACTTTTGGGCATGACGGCATGGGCCACCCACTCCATAAGAGAGAGAAACGTCAGGCCAAACACAAACCACGCAAG------CGCCATAAATCCAATTGTAGAAGGCATCCTTTATATGTGGATTTCAATGATGTAGGGTGGAATGACTGGATCGTGGCCCCTCCAGGTTACAGTGCCTTCTATTGCCATGGAGACTGTCCCTTCCCATTGGCAGATCATCTGAATTCCACCAACCATGCCATTGTTCAGACACTGGTCAATTCTGTGAACTCCAAAATTCCCAAAGCTTGCTGCGTGCCGACAGAACTGAGTCCCATTTCAATGCTGTATCTTGACGAGAATGAAAAGGTGGTACTAAAGAACTATCAGGACA---GATCAAGAAGTAAAAGAGAGAGCAATTTCTTGTATGGGCCAAATCATTTGCAGTCTTGGAGACAATCTTGGTTCTGATCTATCCAATACTCTTCAGATATTTCTAGAGAGACTAAAAAATGAGATAACTCGACTAACCACTGTGAAGGCTTTGACTCTGATAGCTGGTTCACCTCTGAAGATAGATCTGAGGCCAGTTTTAGGAGAAGGTGTTCCTATTCTTGCTTCTTTCCTCAGAAAGAACCAACGTGCTTTGAAACTTGGAACTCTGTCTGCTTTAGATATATTAATAAAAAACTACAGTGATAGCTTGACAACTGCTATGATTGATGCTGTCCTAGATGAACTTCCACCTCTTATTAGTGAGAGTGATATGCATGTGTCACAAATGGCCATCAGTTTTCTGACCACTCTGGCTAAAGTTTATCCTTCTTCACTCTCAAAAATCAGTGGCTCTATATTGAATGAACTTATAGGGCTGGTACGGTCACCGTTATTGCAAGGTGGAGCACTTAGTGCCATGCTAGAATTTTTCCAAGCTCTGGTTGTGACTGGAACAAGCAACTTAGGATATATGGATTTATTGCGCATGTTAACAGGTCCGGTGTACTCTCAAAGTTCAGCACTTACTCACAAGCAGTCTTATTATTCAATTGCCAAATGTGTAGCTGCCCTTACACGAGCATGTCCTAAAGAAGGACCAGCAGTTGTGGGTCAATTTATCCAGGATGTCAAGAACTCAAGATCTACAGATTCCACAGCCAGGACAGGGACAGAAATTGATAAAAACATTGTTCGGAAGAAAGTACATCTCCGAGGGTTTTCCAATAGTAACCTGAAAGACTATACTAAAATGTTCTTCAAAGATGAAGGATGTCAAACTTTAGTTCTGAATCAACTGGAAGCCAACCCAAATCTAAGCAGTTTGTGTTCAGTGCCATTGTTTTGCTGGATTATCTTCAAATGTTTTGAACATTTCCACTCTGTGTTTGATAGCCATGAGCTCCCAGACTTCACTGTCACTCTAACGGACATTTTTTTGCTTATGACTGAAGTCCACCTGAATCGTATTCAGAAGACAAATTTGCTAAAGAAGAACAACAGAACCCAAGAAGAAACATACAGGTCCAATAAAGAGAAATTGTTTGCACTGAGTAAAATAGCCTACGTGGGGATGCAGAAATCTCTCTTTGTCTTTGAGCAAGAGGAAGTCCTC---AGCAACCTCCTTGAGCAGGATTTACATTTAGGATTTCTCAGGGCAGTTCCTAATTATGAA---GATAATGTAGACCAATCTTCCTATGAATTCCTGCACTTGACGTTGCAGTCATTTTTTGCAGCTTTTTATCTGGTAACAGATGAGAAAGTGGGGGCCAGGGATTTGCTGCAGTTCTTTGCTGAATGCTCCATGCAA---GACACTACTGTATCTTCATGCTTGCCTCTTTCCTGGTCAAAACATTACCACCCAACAGGAGGAGATCCTTTCCGAAATAAAGAGCATTTTCATTTTACTAATCTCTTCTTGTGTGGCTTGCTTTCCAAGGCAAGGCAGAAACTCTTGAGGCATCTGATTCCTCTGAGGACAGTCAAGAAGAGACGGAGGATTCTTCTGGCCTATTTTTTTGAAAGCATGAAGTCTCATCTGAAGGGTCTCTCTCGGGCAAGGCTGAAAGAATACAAA------------------------------------------------------------------------------------------------GAACTTGAAATCCCTCCCAATACGTTTTACAGACTGAACGGAGAACTGTACGCCGGGAAAGTGAAAGCCAGCGTGACTTTCCTGGACCCCAGAAATGTCTCCAGTGCAGCCACGGCACAGTCTGACTTGAATTTTGTAGATGCTGAAGGGGACATGCTTCCTCTGCGGACGTACGGCATGTTTTCTATGGACTTCACGGATGAAACGGCCACAGAATCACTCAATGCGGGCCAAGTGAAGATCCACCTGGACTCTGCTCAGATCCAGATGCCGGAACATCTGCAAGGGATGAAACTTTGGTCTCTGAATCCGCAAACAGGTTTGTGGGAGGAAGAAGGGGATTTTGAACTGGACCACAGCAGGCGTGGAAAGAGAGAGGAGAGGACGTTTCTGGTGGGCAATATGGAGATACGAGAAAGGAGACTTTTCAACTTGGATGTTCCTGAAAACAGACGGTGTTACATCAAGGTGCGTGCTTACCGAAGCGAGAGATACCTGCCCAGTGAACAGGTTGCCGGTGTGGTTGTTTCTGTTATCAACTTAGAACCAACCCCAGGATATTCTACCAACCCTAGAGCTTGGGGACGCTTTGACAGTGCCGTCACTGGCTCTAGTGGCGTTTGTGTCCCAGCTTTCTGTGATGACCAAAATCCAGAGGCCTACAGTGCCTACGTCATGGCTAGTCTTGGGGCAGAAGAACTTGAAGCAGTTGCCTCCTCTCCCCAGCTTAATCCTTTCGCTGTGGGAGTGCGACAACCGTATCTCAACAAGGTCAAGTACAGGAGAACAGATCATCTGGATCCCAACRTGAAGAAAACGGCGTTCAGGCTGAAGAGCATAACTGACAAGTACAGGGTCCATCTCTCAGTAGCCGATCTCCTCTTCGTCATCAGCTTGCCCTTCTGGTCTGTGGATGCTGTGATAAGCTGGTACTTCGGGGAAGTCTTGTGTAAAATAGTTCACATCATTTACACTGTCAATTTGTACAGCAGTGTCCTGATCCTGGCCTTCATCAGCTTAGATCGATACTTGGCAATTGTACATGCTACCAACAGTCAGAGAGCTCGGAAATTGTTGGCTAAAAGGATTGTCTACATCGGTGTTTGGCTGCCAGCTTTGCTGTTGACTATACCCGACATTATCTTTGCTCGTGTTACTGAGGTTGGCGGA------------AAATACATGTGCCAGCGATTTTACACTGACCTGACC---------TGGCAAGTC---CCCTTCCAATTCCAGCAAATTTTAGTAGGCCTCGTCTTGCCTGGCCTTATCATACTGACTTGTTACTGCATTATAATTTCTAAGCTGTCAAAATCAAAGGGTCATCAGAAACGTAAAGCTTTGAAGACAACCGTCATCCTGATTGTGGCCTTCTTTGCATGCTGGCTACCGTACTACATTGTTCTCAGCGTAGACACATTCATCCTCCTCAAGTACATCAAGAGAGGCTGCAGTTTTGAAATACTCGTGCGTAAGTGGACCACCATTACCGAAAGCCTGGCATTCTTCCACTGTTGTCTGAATCCCATCCTGTATGCTTTC---------------------------------------------------GTCAACGACTATTCCTGCACCTGCCCTCCTGGATACAATGGAAAGAACTGCAGCACTCCTGTCAGCAAATGTGAACATGGTCCCTGCCACAATGGGGCTACTTGCCATGAAAGAAACAACCGTTATGTGTGTGAATGTGCACGTGGTTATGGAGGCCCCAACTGCCAGTTCTTGCTTCCTGAACCCCCTCAAGGGGCAGTCATTGTTGACATCACCGAGAAGTACACCGAAGGTCAGAGCTCCCAATTCCCGTGGATTGCAGTGTGTGCTGGAATTATCCTGGTCCTTATGCTCTTGCTGGGCTGTGCTGCCATTGTGGTCTGTTTTCGTCTCAAAACACAAAAGCGGCAGCCTCAGCAAGATGCCTGCAGGAGTAGTGAAGTTGAGACCATGAACAACCTGGCAAACTGTCAGCGAGAGAAGGACATCTCCATAAGTGTCATTGGTGCCACCCAGATTAAGAATACTAATAAGAAAATAGACTTCCACAGTGAAAATGCTGACAAAAACGGCTACCCA------------------------------------------------------------------------------------------------------------------------------------------------------------------------------------------------------------------------------------------------------------------------------------------------------------------------------------------------------------------------------------------------------------------------------------------------------------------------------------------------------------------------------------------------------------------------------------------------AAAGATACGGTTGTTCAGCTGCTCTCTAGTGAAGAATTAGAGACTGAAGATGAACGATTAGTTTATGAATCTGCCATGAACTGGATTAACTATGATCTAAATAAACGCCACTGTTATCTGCCAGAATTATTGCAGACTGTGAGATTGGCTCTTTTGCCAGCCATCTATCTAATGGAAAATGTAGCTACTGAAGAGCTTATCACCAAGCAAAGAAAAAGTAAAGAGATTGTAGAAGAAGCAATCAGATGCAAATTGAAGATTCTGCAGAATGATGGTGTAGTCACTAGTTTATGTGCTAGGCCTCGAAAAACTGGGCATGCCTTATTTCTTCTGGGAGGCCAGACTTTTATGTGTGACAAATTATATCTTGTCGATCAAAAAGCAAAGGAGATCATTCCAAAAGCTGACATCCCAAGTCCAAGGAAGGAATTCAGTGCATGCGCAATTGGCTGTAAAGTCTATATTACTGGTGGTCGAGGATCTGAAAATGGAGTCTCTAAAGATGTTTGGGTATATGATACACTTCATGAAGAATGGTCCAAAGCAGCTCCAATGCTAGTTGCTCGGTTTGGCCATGGTTCTGCTGAACTCAAACACTGTCTATATGTTGTAGGAGGTCACACAGCAGCCACTGGTTGTCTTCCAGCCTCTCCTTCAGTATCCTTAAAGCAAGTAGAACAGTATGATCCTGTGACTAACAAATGGACAATGGTTGCCCCACTTCGAGAAGGAGTAAGCAATGCTGCTGTAGTCAGTGCAAAGTTAAAACTCTTTGCTTTTGGTGGTACCAGTGTCAGTCATGATAAGCTTCCAAAAGTACAATGTTATGACCTGAGTGAAAACAGGTGGACTGTACCAGCCACTTGTCCTCAGCCATGGCGATACACACCGTGTGAAGACATAATGGGCCACATAATTCTTCGAGTCCTGATATGGTTCATCAACATCTTGGCCATCATGGGGAACCTTATTGTGTTCATCATTTTAGTCAGCAGCCAATACAAGCTCACTGTCCCTCGATTCCTTATGTGTAATCTTGCATTTGCTGATCTTTGCACAGGTATTTATTTACTATTGATTGCCATCAAAGACATGCAGAGTAGAACTCAGTATTATAATTATGCTATTGACTGGCAAACTGGGGCTGGTTGCAATACAGCTGGTTTTTTCACTGTATTTGCAAGTGAACTCTCCGTATACACTTTAACCGTCATCACATTAGAACGATGGCATACCATCACCTATGCCATGGAACTAGACCGCAAAGTCCGCTTCCGTCATGCAGTGATAATTATGCTGGTAGGATGGGTCTTTGCCTTTACAGTGGCCCTCCTTCCCATATTTGAAGTCAGCAGCTACATGAAAGTTAGCATCTGCCTACCTATGGATATTGAAACTCTGCTTGCCCAGACCTACGTCATGTTTTTGCTGATATTAAATATTCTTGCCTTTGTTATCATCTGTTCCTGCTACATCAGCATCTACTTCACTGTGAGGAATCCCAATGTTTTCTCATCCAACAGTGACACCAAGATTGCCAAACGCATGGCCATACTGATCTTCACAGATTTCCTTTGCATGGCACCAATCTCCTTTTTTGCCATTTCAGCATCACTCAAGGTCCCTCTGATCACTGTGTCC----------------------------------------------------------------------------------------------------------------------------------------------------------------------------------------------------------------------------------------------------------------------------------------------------------------------------------------------------------------------------------------------------------------------------------------------------------------------------------------------------------------------------------------------------------------------------------------------------------------------------------------------AAGCCGGGCAAACCCCGCAGCACCACCAACATTTTTGTGCTCAACTTGAGCATCGCTGACTTGTCTTACTTACTCTTCTGCATTCCTTTCCAGTCTACTGTGTACATGTTGCCCAACTGGTCTCTGGGCACCTTCATCTGCAAGTTCATCCACTACTTCTTCACTGTCTCCATGCTGGTCAGCATATTTACCCTGTCAGCTATGTCTGTGGACCGCTATGTGGCCATCGTGCATTCCCGGCGCTCCTCATCCGTGCGGGTGTCCCGTAATGCTCTGTTGGGGGTAGGGATCATCTGGCTTCTCTCTATTGCCATGGCTTCCCCTGTGGCTCACCATCAGCACATTGTCCATGAAAAATTCCTCAACCAGACCTTTTGTTGGGAAGTGTGGCCCAATCTCCAGCACAAGAAAGTGTATGTCTTGTTGTACCTCTCCAGCATGGCTTTCTCAGATTTCTTGATCTTCCTTTGCATGCCCCTAGACCTCTTTCGCCTCTGGCAGTATCGGCCCTGGAATTTTGGGGATCTTCTCTGCAAGCTCTTCCAATTTGTTAGCGAGTGTTGTACATACTCAACCATACTCAGCATCACAGCCCTGAGCGCGGAGAGATATTTTGCTGTCTGCTTTCCACTCAGAGCCAAGGCGGTGATCACCAAGAGCAAAGTCAAGCTCCTTATCCTTGTGCTCTGGGTGATATCTTTTGTCAGTGCTGGGCCCATCTTCGTTCTGGTTGGAGTTGAGCATGAGAATGGAACAAATCCTTTGGATACCAATGAATGTCGTATCACAGAGTATGCCATTCATTCAGGGTTGCTGACCATTATGGTTTGGACTTCTAGTGTCTTCTTTTTCCTGCCGGTTTTTGGCTTGA-CTGCACATCCACAACAGCCAAGCTGGCTGTGATATGGATTGGAGCTTTACTGCTGGCTCTTCCTGAAGTGGTTCTGCGCCAATTGACTAAAGAAAACTCTGAAATTAGTGGGAATCCACCTGTGGAACGATGTGTGGTCAAGGTCTCTCCCCACTTACCTGACACAATATATGTGTTAGCACTTACATATGATAGTGCAAGGCTCTGGTGGTACTTTGGCTGTTACTTTTGTTTACCGACACTTTTTACCATCACTTGCTCATTGGTGACTGCCAGGAAAATCCGAAAAGTGGAAAAAGCTTGCACCCGTGGAAACAAGCGGCAGATTCAGCTGGAAAGCCAAATGAACTGCACAGTTGTGGCGCTGACCATTTTGTATGGTTTTTGCACCATTCCAGAAAATATTTGCAATATTGTCACTGCCTACATGTCCACRGGGGTATCTCAGCAGACTATGGACCTTCTCCATCTGATTAGTCAGTTTCTCTTGTTCTTTAAATCTTGCGTGCCTCAGCAGAAAACATCCCAGATCTTCCGGATGATTTTAGTGGTGGTGTAGAAGAAGTTAGTGGTGACTGTATAACAGGAAATATGCAAAGAGTAAACTTGACTGGGAAGCCTCCTAATATTTTAATTTATCTTGGTTCTGATTCTAAAAAACTGAAATTTGAAGAAATAAAATCAGTCATAAGGGATTGTGTTGATATTAATGCTTACACCATCTACCAATTGTTAGAGAAACAAGTTCTGACTGTTCCTTGGATTGACAATGCATTGCTTCTGATCATTGCTGAATCAGAACCCATTTCAGATGCTGTGTCCAAACAATTTCTAGCTTTCATATCAAAAGGTGGGAAGATATTGGGGCTTTCTACTTCTTTCACATTTGGTGGTATAAAAATAAAAAATAAGAATGAAATAATGGACACAATACAAACATTAATATTTTTAAAAGATAAGAACAACGAGATTAAATTAAATGCTCTAGCTAGTGGAAAAATATTTGAGGTGGACATTTCAGAAAAACTTAATCCCATAAAGCCACTTGGTTATTTTGACAGTCCGGATAAAGATATGATGATTGTTCATTTA---------------------------------------------------------------------------------------------------------------------------------------------------------------------------------------------------------------------------------------------------------------------------------------------------------------------------------------------------------------------------------------------------------------------------------------------------------------------------------------------------------------------------------------------------------------------------------------------------------------------------------------------------------------------------------------------------------------------------------------------------ACTCTTTCAGACAAATATAAGATTAGTAGTGAAGGCACACTGGAAATATCAAGTATTCAGATGGAGGATTCAGGAAGATACACGTGTGTAGCTCAAAATATAGAAGGTGCAGATACAAGAGTGGCTACTATAAGAGTGAATGGAACACTTCTTGATGGTACTCAGGTGCTGAAAATTTATGTCAAGCAAGCGGAGTCTCATTCAATCCTAGTTTCTTGGAAAGCTAACTCCAATGTTATGACATCTAACTTAAAATGGTCGTCTGCAACTATGAAAATCGATAACCCACACATTACATATACTGCAAGGGTCCCAGTTGATGTGCACGAATACAATCTCACCCATTTGCAACCCTCCACAGATTATGAAGTCTGTCTCACGGTGTCCAATATCCATCAGCAAACTCAGAAGTCTTGTGTAAATGTTACTACAAAAAATGCAGCATTTGCCCTTGATATTACTGACCAAGAAACAAGCACAGCCCTGGCTGCAGTCATGGGATGCATGTTTGCTGTTATTAGTCTTGCCTCTGTTTCTGTATACGTTGCAAAAAGGTTTAAAAGGAAAAACTATCATCATTCATTGAAAAAATATATGCAAAAGACCTCTTCTATTCCCTTGAATGAACTCTATCCTCCACTTATTAATCTCTGGGAAGGTGACTGTGAAAAAGAAAAGGAA------------------------------------------------------ATGGAACTGATGGAGATGAAAATCCAGGATTTGGAAGATTCGTTGCATGCCAAACCCATGGAACTAGAGGTATGTGAGAATGAACTCCAGCGCAAGAAGAATGAGTCAGAGCTCCTAAGGGAGAAAGTGAACTTGCTGGAGCAGGAGATTGCAGAGTTGAGAACTGAACTGACCATCCTCAGGGAGGAG---ATGAAA---TGTGGTGTGGCTTCC------ATGGGTCTTGAGGAAAGC---ATGGCGGAGGATGCCCAAGTCCTGTGGAGGGAAATAGAGAAGCTAAAAAAAGAACTGCAGGAGGAACAGGACAGCAACAAGCAGATCACGGTCAGCTTTCAGCAGGAACGGCAGACTTGGAAGGAAGAGAAAGAGAAAGTGATCCAGTACCAGAAGCAGCTGCAGCAAAGCTACCTTCACATGTACAAAAGAAACCAAAACCTGGAGCAGATGCTTCAGCAGCTGGCAGCTGGGGAGGATGGTAAAGAC---------------------------------------------------------------------------------------------------GTAATTGCTGCTCCGAAGGCTAACACAGCAATTCTCCCGAAGACTACTGAAGTGGTGGTAACTTTCCCAGCTGCTCGGCTGAGTACAGGTCCTGCACTTGTCAATACAGGCCTTACTTCAGCAGAGGTTGTTGTAGCCACTGTCACGGGCAATGGGGTCATGAAGTTTGGGAGCACAGGCTCAACTCCTCCTGTGTCACCCACTCCCTCTGAACGTTCTCTGATAAGTGCTGGAGATGAGAATTCAATCAGTGGTGATACCTTTGGGGAGATGGTGACTTCTCCCCTGACTCAGCTTACTCTACAA---GCATCACCAGTCCAATTTTTGGTAAAAGAAGAGAGTTCCAAAGGT------AACACTTGT---AGCACAAAT---GCGATGTTAAGGGTAGAGTCTAGCATG---------------------------AACAACAACAAA---GACATGGAGGTC---CAGGATAAAGACCAGATGCTGCAGGAAAAAGATAAGCAGATTGAGGAACTCACCCGGATGCTAAAACAGAAACAGCAGTTGGTGGAGATGCTAAAGCTGCAGCTGGAGAAAGAAAAGAGATCTCAACAACCGCTGTCAGCT------ACAGTTGTT---GGAGAAGAAGACAGAGCT---ACAGTCTGTGAGCCCTCTATTTTTGGCACCTCTGTCAAGAATGAAAAAGGCTTTGTGAGTTGCCAATCTGTGGAGCAGCTGAACTGCCAAATTGACCAACTAAGACCCACACAGACCACCAGCCAAATGGAGACATCAGATACAAATTTAGTGCCAAAGAAAGCAGTGATGGTGAAGCAGGAGGTGCTAGCTGCTGAAACTGAGCCA---CCATGTCAGACCTCATGTTTTTTCCTTGGACAACAAGCTGGAGGTTTCAGTGATTTCATCAAGGGAGCTTCTCCCCCT---------------------------------------------------------------------------------------------------------------------------------------------------------------------------------------------------------------------------------------------------------------------------------------------------------------------------------------------------------------------------------------------------------------------------------------------------------GAGGAGCTGTCCAAAGACAAAGAAAGGGACAACAGTCCTGARAAG---GAGAAGARCSGAGAAAWAGATAGAGATAGG------GAGAAAGAA------AACAAACGTGAATCGAGGAAAGAGGAGAAGAAGAAGAAGAAGAAGAAGGCTTCAGAAATTCAGAGCAGCTCTRCTTTATTCCCGTCAACTCGAGGTTCTAAAGGAAAGGTTCTTGTGAGTGAAGATGTAGCA---ACCTCATCTTTTGCC------------AAAAAACSTACAGGACGGAGGAAA------CTAACT---GCCGCTGATCCAGCAGCAGGTGTCCCTGCGGTAGTTCTTGTGGACTCAGTT------AGCATAAAGACCAAGTTACCCAAGAAAAGCCGAGGGGGC---TTGGAGAAATCAAATCTGGACCTTGGCCTGGAAACCTCGTCT---GCAGAAAAGGAAGAACCTTTGCGTCTTCCTGCTGCCTCAGTTGGCATTGTGAAACATAAAGGCACACAGACCTACAGTATTCTTGATGGTGACTATTCAGAGACCCAC---AACAAA---TACCTTCTTTGCATAAAAGAAAAAATAGATGATTCTGCTGGCCTGCATCGTACTTATGGAGTTTGCTTTGTTGATACAACAGTTGGAAAGTTTTATGTTGGCCAGTTTCTGGATGATCGTCATTGTTCTAGGTTTAGAACACTTCTGGCTCATTATACTCCTGTACAGATACTTTTTGAGAAAGGAAACCCTTCTGCAGAAACACAAAAGATACTTAAAGGTTTAATCTCTTTTACTGTTCAAGAAAGCTTGATTCCTGGTTCTCAGTTCTGGAATGCATCTAAAACTTTAAAAACTCTCATTGAAGAAAGTTATTTTCAGAAC---AAAGAGAATACAAATAGTGGAAACACTSTGCCCGCAGTAATCAGATCTATGACTGCAGAAAGTGATTCATTGGGACTTACTCCTGCAGAAAACAGTGAACTTGCTCTCTCAGCTCTAGGCAGTTGTGTATTCTATCTTAAAAAATGTATTATTGACAAGGAACTTTTATCAATGGCAAATTTTGAAGAATACATTCCTGTGGATGTTGATATAGTTAACAGAACCAGATCAAATAGTGTTTTTGAGAAAACAAACCAGCGAATGGTACTAGATGGGGTAACACTAGCAAACCTGGAATTTCTGATTGGCATATGGGCAGCACCAAAATCTGAAGATAATGTCCCTCTGGGGTCCCCTGCAACATCTGACCTTTCTGACACCAGCTGTGCTAAAACTCATGAGGCTCTGAAAACATCTCGAAACATAGATCAGCACTATCCTGCTCCTAAAAAGGCAGAGGATCAAGAATTTGGG---TCAGCAGCAAACATCATTGTGGATCCAAAGCTTTTTCAGAAGAGGCGGTTCCAGTCGCCTCGTGTTTTGTTCAGCACTCAGCCCCCACCATTGTCAAGAGATGAGCAAAATGTG---------GACAATGCAAACTCTCTTAATAGGAATATCCGGGCCAAACGTGAAGATCATCCTGTGCATAACCGAGGGGAATATTCTGTGTGTGACAGTGTCAATGTTTGGGTTGCCAACAAAACCACAGCAACGGACATCAGAGGCAATGTGGTGACTGTGATGGTGGATGTAAACATTAATAACAATGTCTACAAGCAGTACTTTTTTGAGACCAAGTGCAGAAATCCAAACCCAGTACCAACTGGGTGCAGGGGCATTGATGCCAGGCATTGGAATTCGTATTGC------------------------------------------------------------------------------------------------------------------------------------------------------------------------------------------------------------------------------------------------------------------------------------------------------------------------------------------------------------------------------------------------------------------------------------------------------------------------------------------------------------------------------------------------------------------------------------------------------------------------------------------------------------------------------------------------------------------------------------------------------------------------------------------------------------------------------------------------------------------------------------------------------------------------------------------------------------------------------------------------------------------------------------------------------------------------------------------------------------------------------------------------------------------------------------------------------------------------------------------------------------------------------------------------------------------AAGGAGGTAGGTGCTAGTCAGAGTGATGGGGAGATAGAACAGGAAGAGGAAGAG---------CAAAAAGAGGAAATGGAA---GTTAAAGTAGAAGAGGAAGCTGAAGTT------AAAGAGAAT---GACAGGCAGACA---GATAACCCA------------ACTGAGGAAGTTGAGGTAGCGAAGGGAGAAAGT------GAAGGTATTCAGCCAATAGATGGTGAGCAG---GATGTAATGGAAATCAATGAGACAGATTGTACAGAGCCGTTAGAAACAGAGCCGTTAGAAAATGAAATTAGCACAGAGGTTGAACCAGAAGTGGAATGTAATGCTCAGCCAGAACAGGAAGGGCTCATTGTGGTCCTTGAAAAAGAGGAA---CCCAACAAGCCAGAAGTTGAT------GCTGAA------CCAGAGGAGTCAGAAGAGAAGGAGCCT---GAATCCATTCCA---GTATCGGAGGCTGAG------GTC---CAGCCTCAGTCAGAGTCTGTGATTTGGCCACAGCCTTTGCCACTTTTGGAATCCACTCAAGAG------CAAGCACCACAATTAGACAAAGAA---GCT---CTAGTGTCTGAAAAGCTGCCTGAAATACAGGCAGATCAAGTGCTGGCAGTAAGTGTAGAAATTAAAAACAAAATTAGGAGCAGAAGCAGGGGT---AGAGCAAGAAACAAAACCAGTAAGAGTCGAAGTCGGAGTACTAGTAGTAGCACTAGTAGTACTAGTTCTACAAGTAGTAGCAGTGGGAGCAGTTCTAGCAGTGGTACAAGCAGTAGTCGGAGCAGTTCCAGCAGCAGCAGT---AGC---AGTGGTACTAGTAGTCGAGAAAGTACTAGTAGT---TCTAGCAGCAGTGAGAGTAGAAGTCGAAGCAGGGGGCGA---GGACATAAT---AGAGATAGAAAGCATAGAAGGAGTTTGGAACGGAAGCGAAGG---GACAATTCAGGA---------GTAGATAGAAGTCACAAGTCTTCAAAAGGT---AGCAGAAGAGATGCAAAAGGATCAAAGGAT---------------------------------------------------------------GAAATAGATTGCGATTCAGGAAGAAGAAGCAGTGAGAGTCCATCTCAAGTGCAAGAGAAATATAAGGAAGTCAGAAAACTGCCCCCTGCAGCAGAGGTACCG---GATTCTGATGAGGTTCAAAGGAACAGTGATAGAAAAAAACTCTCAGAAACATTAAAA---CTAGACCCT---GAAAAGCATCTCCCACAGTTGACTACTAAGAGCGTAAAGTCATCTACATGGCCTGGAGACCAGCCTGGGCACTCTCACAGTCCAAAGTTTTTCTCTCATGATGCCATAGAAATCTGCAAAAGGGTACTCAATGCAACAAATGTAAAAAGGTCACCCATTTTGGGGAGAAGTGAAGAAAAG---CACTGTTCTCAACCTCCGGAACCC---ATTGAGACTGTTAGTAAAGAAAAAACAGCCCAACTGGAAGATGGAGCCAATTTGTCTCTAAATGCT---CAGCATAATCAAGAGGCA---TTCTGGTTAGTGCCTCCAGAGCAGTTGCCTTTTACATCTACAAAGCCAATGGATGAGTCGTGGGAAACCTCATAGCCATTGTGGTTCTTTGCAAATCCCGGAAGGAGCAGAAAGAGACCACCTTCTACACCCTGGTCTGTGGATTGGCTGTCACTGACCTCTTGGGGACTTGCCTGGTCAGCCCAGTGACTATTGCTACATACCTGAAACATGAATGGCCTGGTGGCCAACCCCTGTGTGAATACAGCAGCTTCATCCTCCTCTTCTTTGGCCTGTCTGGACTCAGCATCATTTGCGCCATGTCCATAGAGAGGTACCTGGCCATCAACCATGCCTACTTCTACAACCATTATGTGGATAAGAAATTGGCAGCGCTCACTCTTTTTGCAATCTATGTTTCCAACGTCCTCTTCTGTGCCATGCCAAGCATGGGTTTGGGGAAGACAAAGCTCCAGTACCCGTACACCTGGTGCTTCATAGACTGGCAGACAAACACGTCCAGCCATGCTGCTTTCTCGTACATGT-------------------------------------------------------------------------------------------------------------------------------------------------------------------------------------------------------------TTAAAATCAAAACGTGCCCGCCTGGCGCGGCGGAGGTGGCCTCCAAACCGCAGGAGCGCGGCTCAGGAGATGCCCCTACGGAGACTGTACAGAACCCTGGCATCGAAGGCGACCTGCAGCCAGTGACGCCAGTG---GCAATATCCTCTCCGGAAGGACATCAGGGTCTTACGACAACTCCCGATGCTCTGGGAAGACCAGACTATTTGCCCCTTAAA---GAGAAG-------------------------------------------------------------------------------------------------------------------------------------------------------------------------------------------------------------------------------------------------------AATGTCTGCATGCAGGAAAAACTGTCCTTAGAATTTCAGGACGTTCAGACT---TCCAAGAATACAAAGAAGGTGCCATTGGAGAAAAAGGAACTGAAATTAGCAAGACTGAAGCAGCTAATGCACAGGTCCCTCAGTGAATCTGACACAGATTCAAATAATTCGGAAGACCAAAAGAACACACCTGTGAAAAGAATTGATAAGCCCAGGCCACGGCCTATAGTGGAAAATACTGAAAGCACTGAGAATTTGCATCTCATGATTAAGAAACATGCTTTGGCATCT---GGACGCCGGTTTCCTTTTGGAATTAAAACCTCAAAATCAGTGGAT---GGTCACAGCCCTTCTCCCACTTCTGAAAGTAGTGACCCTGATAATGAATCCCACTATCAGGTTGGAACTGTGTCTCAAAGC---CAGGTTGGGGGAGACCCCTGTCAAGCCAATCCTGAT---------------------------AGAGCTACTGTATATTTTGTGGCCATGGTCTACATGTTTCTAGGAGTGTCTATTATAGCAGATCGTTTCATGTCATCCATAGAAGTTATTACATCCCAAGAGAGAGAAATAACAATCAAGAAACCCAATGGTGAGACCAGCAAGACAACAGTAAGAATTTGGAATGAAACTGTTTCGAACTTAACATTGATGGCTTTGGGCTCTTCTGCACCTGAGATCCTCCTATCTGTCATTGAAGTGTGTGGCCATGGCTTCAAGGCAGGAGACCTTGGGCCAAGCACTATTGTAGGAAGCGCTGCCTTTAATATGTTTGTCATTATAGCCCTTTGTGTTTATGTTGTCCCTGATGGAGAAATCAGGAAGATTAAGCATCTTCGTGTGTTTTTTGTGACTGCAGCTTGGAGCATTTTTGCCTATACTTGGCTGTATTTAATTTTGTCAGTTATGTCACCTGGAATAGTAGAAGTCTGGGAAAGTTTGCTCACTTTCTTCTTTTTTCCTATCTGTGTGGTGTTTGCATGGGTTGCTGATCGAAGGCTTTTATTCTACAAGTATGTCTACAAGAAGTACAGAGCTGGAAAGCAGAGAGGCATGATAATTGAACATGAAGGTGAAGGGCCACCATCTAAAGCTGATATTGAAATGGATGGAAAGATAGTTAATTCCCATGTTGAAAGTTTCTTGGATGGCACTCTGGTCTTAGAGGTGGATGAGAAGGATCAAGATGATGATGAAGCAAGGAGAGAAATGGCTAGAATCCTGAAGGAATTGAAACAGAAGCATCCAGACAAAGAGATTGAACAGCTAATAGAACTAGCTAATTATCAAGTTCTGAGTCAGCAACAAAAGAGTCGCGCCTTTTATCGTATTCAGGCTACTCGGTTAATGACTGGAGCTGGCAACATATTGAAGCGACATGCAGCTGACCAAGCACGAAAAGCTGTCAGCATGCATGAGGTCAACTGTGAGGTGGCAGACAATGACCCTATCAGTAAGGATGGGGAGACGAGGAAGATAAAACATTTGAGAGTTTTCTTTGTCACAGCTGCATGGAGCATCTTTGCCTATATCTGGTTATACATGATCCTTGCGGTCTTCTCTCCAGGTGTGGTTCAGGTATGGGAAGGCTTGCTCACTCTGTTTTTCTTCCCTGTTTGTGTCATCCTGGCTTGGATTGCAGACAGAAGGCTGTTTCTCTATAAATATATGCACAAAAAGTACCGTACTGACAAACACAGGGGTATTATCATTGAAACAGAAGGGGATCACCCCAAAGGGATTGAAATGGATGGTAAGATGATGAACTCCCATTTTTTAGATGGAAACCTAGTGCCTATGGAGGGGAAAGAGGTGGATGAGTCTCGCAAAGAGATGATCCGGATCCTCAAGGACCTGAAACAAAAGCACCCAGAAAAAGACTTAGATCAGCTGGTAGAAATGGCCAACTACTATGCTTTATCCCACCAGCAAAAAAGCAGAGCATTCTATCGGATTCAGGCTACCAGGATGATGACTGGAGCAGGAAATATTCTCAAAAAGCATGTAGCTGAGCAAGCCAAGAGGAGTACTAGCTTGCATGAAGTACGGCCAGAGGAGCCAGAAGAATTCATCTCCAAAATTTATTTTGATCCTTGTTCCTATCAATGTCTTGAGAACTGTGGTGCTGTCCTCCTAACTGTTGTCCGGAAAGGAGGTGATGTTTCCAAGACCATATATGTGGATTACAAAACAGAAGATGGCTCTGCTAATGCTGGGGCTGACTATGAATTTACAGAGGGGACAGTTGTTTTGAAGTCTGGGGAGACCCAGAAAGAGTTCTCCATAGGGATCATTGATGATGATATCTTTGAAGAGGATGAACACTTTTTTGTGCGTCTTAGCAACCTACGGGTGATTGATGCAGAGGAA---CCTCCTGAAATCAACAAACTGCCRTATCCCAAGGCCATACTGATCTCACCTTGTGTGGCTACTGTGACTATCTTAGATGACGACCATGCGGGCATCTTCACCTTCGAGTGTGATGTGATACATATCAGTGAGAGCATTGGGGTGATAGAAGTGAAAGTTCTTAGAACATCCGATGCCATAATATTTTACTCTTACTGGACTCCATGCCCGGAGGTTGGGGATTGCATCAATCTTTGTGTTAATGACCACTGT---AAAAACTCCACTCAGCTTTCT------------------TCAATGGAACTAGAGCAAATCCCTGTAGCTGGTCCTTGTTGGGTTCTGTATTTAGATCCTGCACTTTGTCTGATTATGGTGTGCATTCTACTCTATACTACTTATCCTCTGCTTAAAGAATCTGCTCTTATTCTTTTGCAAACTGTTCCTAAGCAAATTGATATTCGCTCGTTAAATGAGAAACTCCGTAAAYTGGGAAATGTAGAAGCTGTCCATGAATTGCATGTGTGGCAGCTGGCAGGAAGCAGGATAATTGGCACTGCTCACATAAAATGTAAGGATCCAGAATCCTACATGAAAGTGGCAAAAGATATTAAGGAAATTTTTCATGATGAAGGGATACATGCAACAACCATTCAGCCTGAGTTTGCCATTGTAAGCTCT------------GATGAAGGTGTAAGTAAATGTGAACTTCCCTGCAGA------ATGATGGCTCACACTCTTCGGAGTGTC---AGCGTTACTACTCCAACTTCCATGAATTTTTCTGGAACTTTA---CCCTTTGACCCATCACTCTTCTCTCAAGGCATGCCACCCTCGTGTGAGTGTAGTCCAGAGGTCCAGAACTTCAAGGAGACTATTCAGCAACTGGAAGGTCGCTTGGTAAGACAAGATCACCAAATTAGAGAACTCATTGCAAAAATGGAGACACAACAGAACCAGATGGGAGATCTCAAACGCACCATCCGAACGCTAGAGGAAAAAATTGCTGACATTGAAGCCCAACAATGTAGTGGTATTTTCCTGTGGAAAATTGAAAATTTCAGTGCGTACCTGAAAGCTCAGGAGGAAGAAAGACCTGTTGTGATCCATAGTCCAGGTTTCTACACAGGGAAACCAGGATATAAACTTTGCTTGCGTCTGCATATCCAGTTACCAAGCGCTCAGCGTTGTGCTAACTACATTTCTCTTTTTGTTCACACCATGCAAGGCGACTATGACAGTCATCTCCCTTGGCCTTTCCAAGGCACCATACGTCTATCAATTTTGGATCAGTCTGAAGGATCTCCAAGGCATAACCATGAAGAAGTAATG------------------------------------GGGCCARTCTCCCCAAGAG---AAGAAAGCTGAGGGC---CCCACTTACAAAGAACTCCCTTGCCAGAGCTCTCCTTCCAAGCCCTTGGACGCCCACCAGGTGTCCAAGCCGAAACACCACAGCCTGCCCCGTGCGTTG---CAGGGCCCTCAGACCTCAACTCCGGTGCAGACCCCC---CAAGTAAAAGTGTTTCCTCTGGTGACTCAGCAGCAGAAAATCTTCCCC---CCTTCCCCACCTTTCGTCAAGCTGCAGAACCCCAAGATT---GTCTCCCCGCTGGCTCAGCGCCCTCTCCTCGCCAAGGCCCCCGCCAAGGCCCCCGGCTTCCATACCATCTCTCCC---------------------AAGACTCCCAACTCTGTGTCTCTGAGCTTCGCCGGG---AAGCACCCAAGTAGCCCTAGTTCCTCA---GGGCAGTCTTTCAAGTCGCCCTTTGTGGCC------CTGTCCAGGCACGTGGCT---TCTACCGGA---AGCGTATCGTCCGGC---ATTTCC---TCCACTCAGAGCTCCCCTCCAAGCGTCCTGCCGGGC---GCCTGT---GTCCCGTCCTCTGGGCAGGCTCCCAGTCGCTCGTCGCCCAGTTCC---CTGGGGAAGAAAAGCCTCGTCCCTCAAAAGYTGA---------------------------------------------------ACTGAGATGAACCAAGGAGATGTT---TTTGACTGTGCTCTTCTTGGGGACCGTGCCTTTCTTATTGAGCCTGAGCACGTTGACACTGTAGGATATGGCAAAGATCGCTCTGGTAGTCTCCTGTACTTGCAGGACACCTTGGAGGATATTAAGAAGGCTAATAATAGCCAGGAG---TGCCTCATCCCAGTCCATGTGGATGGTGATGGCCATTGTTTAGTCCATGCAATTTCCCGAGCACTGGTGGGTAGGGAACTCTTCTGGCATGCTTTGCGGGAGAACCTGAAGAAGCACTTTATGGAGAATCTCAGCCGCTATAAAGCCCTTTTTCATGACTTTATTGATGCCGCAGAATGGGAAGACATAATCAATGAATGTGATCCTTTATTTATTCCTCCTGAGGGTGTACCAATGGGTCTTCGAAACATCCACATTTTTGGACTAGCCAATGTTTTACATCGACCCATCATCCTCTTGGATTCCTTGAGTGGAATGCGTAGTTCAGGGGATTATTCTGCCACATTCCTTCCTGGATTGATACCAGAAGAAAAATGCATGGGGAAAGATGGCATGCTGAACAAACCAATCTGCATTGCCTGGAGTAGTTCTGGGCGTAATCATTATATTCCTCTGGTTGGAATAAAAGGTGCTGTTTTGCCTAAATTGCCTATGAAATTACTTCCCAAAGCTTGGGGAGTGCCTCAAGACCTTATTAAGAAGTATATCAAATTGGAAGACGATGGTAGCTGTGTGATTGGAGGAGACAGAAGTTTGCATGACAAATACTTGATGAGGCTAGTTTGTATTGGTTTAATCTCTGTAAATGGTCGAATGAGAAACAATATCAAGACGGGTTCTTCTCCTAATTCTGTATCTTCCTCACCTACTAATTCAGCCATTACACAGCTGAGAAACAAGCTRGAAAATGGAAAACCACTTAGTATGTCTGAGCAGTCAGGCTTACTTAAAATAAAAACAGAACCACTAGATTTCAATGAGTACAAAGTTCTGATGACAACTCATGGCTTCACTGGTGCTAATCCATTCATGAACGGCAGGCTCGGTGCAACCAGTCCAATAGGAGTCCATGCTTCTACACAAAGCCCAATGCAGCACTTAGGGGTGGGAATGGAAGCGTCTTTACTTGGATTCCCAGCAATAGGGAGC---AATTTAAGTGAAGTGCAGAAGGTCCTACAGATTGTAGACAACACCGTTTCTAGGCAGAAAATGGACTGCAGCAGTGAAGAAATTTCCAAACTGAAAGGTTACCACATGAAGGACCCATGTTCTCAGCCAGAAGAGCAAGGCATTACTTCTCCTGGTATCCCACCTGTGGGTCTTCCAGTAGTCAGCCATAATGGTGCCACTAAAAGTATTATTGACTATACATTAGAAAAAGTTAACGAAGCCAAAGCTTGTCTCCAGAGTTTGACTACGGATTCAAGGAGGCAGCTCAACAACTTTAAGAAAGAAAAGCTGCGCACCCTAATAGATTTGGTGACCGAAGATAAAATGATAGAAAACCACAATATACCCACTCCATTTTCATGCCAATTCTGTAAAGAAAGTTTTCCTGGACCCATTCCCCTGCATCAACATGAACGGTACCTCTGTAAGATGAATGAAGAGATCAAGGCAGTCCTCCAACCTCATGAAAATATGGCTCCTAGTAAACCGGGTATGGGACCTGCAAATACGGAGACAAGTGCCAATTTGCTCACGGCATTCATGAGCTGCGAAGTTTGACCCGCCATCCCAAGTACAAGACGGAGCTCTGTCGCACTTTCCATACCATTGGCTTCTGCCCTTATGGGCCTCGCTGTCATTTCATCCACAATGCTGAGGAGCGCCGGGCTGTAGCTCGAGAGCCTATGATTGCTGAAAGACCCCGCCTCCAACACAGTTTCAGCTTTGCTGGCTTCCCAAGTGCTGTTGCTGCCAATGGGCTGCTGGACAGCCCCACCTCAATAACCCCTCCGCCCATCATAAGTGCTGATGACCTCCTGGGTTCTCCTACTCTGCCTGACTGTGCCAGCAATCCATTCACCTTCTCCAGCCAGGAGCTGACCAATCTCTTTGCTCCTAGTATGGGGATGCAGGTGCCTGGGGGGGGCTCACCCACTGCTTTCCTCCTTAGACCCATGTCTGAGTCCCCAAACATGTTTGACTCTCCTCCGAGTCCACAGGGCTCCCTCTCTGACCAGGAAGGTTATCTGAGCAGCTCTAGCAGTAGCCACAGTGGCTCGGATTCGCCTATCCTGGACACCTCAAGACGTCTTCCCATC
Amphiglossus_splendidus -----------CAAAGTTTTGGTCCTAAACTTACTG-TTGTTTCT-AATCGA-GATTACACA-TGCAAGCCTCCACATCCCAGTGAGA-AT---GCCCACAAACCCTA-------AACAGTTGGCCGGAGCGGGTATCAGGCCCAATACTATTAGCC-----TAAGACACCTTGC-------TATGCCACACCCACACGGGCTACCAGCAGTGATTAACATTAAGA-TATAAGCG--------------CAAGCTTGACTTGGCTACGATTAAA-----ATAGTTGGTAAAT-TTCGTGCCAGCCACCGCGGTTATACGAA----AAACTTAAAACAACGG-CCTTCGGCGTAAAGCGTGACTAGAGAAAC--AACCATAATACTTAG---AGAAAAACTACCACAAAGCCGTAAAACGCTACTACGAGTAAGAGT-CCCACCAGTAAACAGCCTTTAAGCAAAAGATTACTTTACACCACGAAA-GCTAAGACACAAA-CTGGG-ATT-AGATACCCCACTATGC---TTAGCCCTAAACAAAGACAGTACAAACACAATACTGTCCG-CCAGAGAACTACAAG-CGAAAAACTAGAAACTCCAAGGACTTG-GCGGTGCTCCACA-TCAACCTAGAGGAGCCTGTCCTAT-AATCGATACCCCCCGCTA-AACCTTACCATCTTTAG-----CCCA------CA------GCCTATATACCGC-CGTCGTC--A--GCCTAC-CTTA-TGAAAGAAAAAC--AGTAG--GCAAAAC--AGTTACA---------ACTAACACGTCAGGTCAAGGTGTAGCACATGAGATGG---AAGAGATGGGCTACA----TT-----TTC--T---ACAACAG-AA---------CA----TACGA-ACGGCACAA-TGAAA--TCGGTGCCT---AAAGGTGGATTTAGTAGT-AAGAT-AATAA--GCAACACTATCTT-AA----CCGCTTT-GGAGCGCGCACACAC-CGCCGTCACCCTCATCC----------------------------------------------------------------------------------------------------------------------------------------------------------------------------------------------------------------------------------------------------------------------------------------------------------------------------------------------------------------------------------------------------------------------------------------------------------------------------------------------------------------------------------------------------------------------------------------------------------------------------------------------------------------------------------------------------------------------------------------------------------------------------------------------------------------------------------------------------------------------------------------------------------------------------------------------------------------------------------------------------------------------------------------------------------------------------------------GC-CTTTAGCCAA---ACAAGTATTAAAGGTGCCGCCTGCCCAGTGATA------AACATTTAACGGCCGCGG-TATTC-TA--ACCGT--GCAAAGGTAG-CGTAATCACTTGTCTTTTAAATAAAGACTAGTATGAAT-GGC-TAAATGAGGACAAACCTGTCT-CTTAT-AACCA-ATCAGTGAAACTGATCCTCCAGTCCAAAAGCTGGAATAAACATATAAGACGAGAAGACCCTGTGGAGCTTC----------------AAACTAACCACT-----------------AATAAGCAAACAC---------------------------ACTGC-----------ACCTAGTATACAGTT-----------------TTAAGTTGGGGCGACTTTGGA-ACAAAACTGAACTTCC---AAGCACAGAACCACACACTCTAGCCAC-------GGCC-AACAAGCC----AAAGCCCAAAAATACAGATCCAG----TA------------ACA-----------CTGAACAACGAACCAAGTTACCCCAGGGATAACAGCGCCATCTTCTTCAAGAGTCCCTATCGACAAG-AAGGTTTACGACCTCGATGTTGGATCAGGACACCCAAATGGTGTAGCCGCTATTAA-AGGTTCGTTTGTTCAACGATTAACAGTCCTAC-------------------------------------------------------------------------------------------------------------------------------------------------------------------------------------------------------------------------------------------------------------------------------------------------------------------------------------------------------------------------------------------------------------------------------------------------------------------------------------------------------------------------------------------------------------------------------------------------------------------------------------------------------------------------------------------------------------------------------------------------------------------------------------------------------------------------------------------------------------------------------------------------------------------------------------------------------------------------------------------------------------------------------------------------------------------------------------------------------------------------------------------------------------------------------------------------------------------------------------------------------------------------------------------------------------------------------------------------------------------------------------------------------------------------------------------------------------------------------------------------------------------------------------------------------------------------------------------------------------------------------------------------------------------------------------------------------------------------------------------------------------------------------------------------------------------------------------------------------------------------------------------------------------------------------------------------------------------------------------------------------------------------------------------------------------------------------------------------------------------------------------------------------------------------------------------------------------------------------------------------------------------------------------------------------------------------------------------------------------------------------------------------------------------------------------------------------------------------------------------------------------------------------------------------------------------------------------------------------------------------------------------------------------------------------------------------------------------------------------------------------------------------------------------------------------------------------------------------------------------------------------------------------------------------------------------------------------------------------------------------------------------------------------------------------------------------------------------------------------------------------------------------------------------------------------------------------------------------------------------------------------------------------------------------------------------------------------------------------------------------------------------------------------------------------------------------------------------------------------------------------------------------------------------------------------------------------------------------------------------------------------------------------------------------------------------------------------------------------------------------------------------------------------------------------------------------------------------------------------------------------------------------------------------------------------------------------------------------------------------------------------------------------------------------------------------------------------------------------------------------------------------------------------------------------------------------------------------------------------------------------------------------------------------------------------------------------------------------------------------------------------------------------------------------------------------------------------------------------------------------------------------------------------------------------------------------------------------------------------------------------------------------------------------------------------------------------------------------------------------------------------------------------------------------------------------------------------------------------------ATCCAGTCTACCAACATGGATCAAGGGAGTTTACCRGAAGATTCAATAAATTCTCTCATTATAAAACTCATTCAAGCAGACATTTTGAAAAACAAAGTATCCAAGCAGATGGTAGACATTAAGGATAGTGTTCAAGACACAATGAAGAAAGAAGAGGCTGTTGAGCCAGATGTGGATGGCGAAGAAAATGTGAAA---TTGGATTTCCATCCAGTTATTTCAATGGATACAGAACTATTGAGGCAACAGAGACGCTACAGCTCCCCCAGAGTCCTCTTGAGTGACAACACCCCATTGGAACCTCCGCCTTTGTATCTTATGGAGGATTACATTGGCAGTTCTGTGGTGGTGAACCGAACATCTCGGCGGAAAAGGTTTGCTGAAAACAAGAGCCACCGCGGGGAGTATTCAGTGTGTGATAGTGAAAGCCGATGGGTCACGGACAAAGCTTCGGCTATTGACATTAGAGGGCACCAGGTAACTGTGCTGGGAGAAATCAGAACAGGC---TCT---CAGTTGCATGAAAGCTGCCCCAATGAAAGAAGTTAGCATCAGAGGA---CAAGGCAGCTTGGCTTATCCTGGTCTTCGGACACAGGGAACTCTGGAGAACCTT---GGAGGTCCCAATGATGCCTCAAGAGGATTGACGTCTTTGGCAGATACTTTTGAACATGTCATAGAGGAGCTTCTGGATGAGCAGCAAGTCATCCAGCCCAGCAAGGAGAATAAGGATGCAGACTTGTACTCATCTCGGGTTATGCTAAGCAGTCAAGTGCCTTTGGAGCCTCCACTGCTCTTTCTGCTTGAGGAGTATAAAAATTACTTGGATGCTGCAAACATGTCCATGAGGGTCCGCCGTCACTCTGACCCTGCTCGCCGTGGGGAGCTGAGTGTGTGTGACAGTACTAGCGAGTGGGTCACAGCAGCTGAGAAAAAGACTGCGGTGGACATGTCAGGGGCAACGGTTACAGTCCTGGAAAAAGTCCCAGTACCCAAAGGCCAACTGAAGCAATATTTTTATGAGACCAAATGCAACTCGAAAGGTTATACAAAAGAAGGCTGCAGGGGCATAGACAAGAGGTACTGGAATTCCCAGTGCCGAACTACCCAGTCTTATGTGCGAGCTCTCACCATGGATAACAAAAAGAGAGTTGGATGGCGGTTTATAAGAATAGACACTTCTTGT--------------------------------AGTGTGGTGCCAGGGACTATCTTCATGGTGAGACAGTGGGTGGACGAGATGCTCCCCCAGACCTTGTGCACAACTTCGGCATTGCTGTACTTGTTTCAGGGCTTCTCCAGTAATCTGATGGGGTCTCTCATCGTTTCTTATAACTTCTACAGCCTCAACAAAATG---GGA------ACCAGCCAAGGA------CCCTCCAAAAGACCAGTGAGCATGATATGGGCCATTCTCACAACCTGGATTGTCAGTTTGCTGATCTGTGTTCTGCCCCTTTGCGGCTGGGGCACCTATACCTTCACCCCCTGGGGATGCCTTACAGACTGCAGCAGTTCTTATATCTTGTTCCTCTTTGTGATCTACTCGCTTTGTTTCTGTGTCCTTGTTGTACTCTCCATTCCTCTCATTTATCAACTCTTGTGCTCAGACGAGCAACAGCATCTATATGACGATTATCATCAAATTGCCCGAGGGTACTTCTCTCCTGGGTCA---CCTCCGATTGGGAGTCACACCGTTGCTCTCACTCCTGAAGTCACTGAGAACAAAGCTTCAAAGTATTTCCAAGATGCTTGTCAGAACTCTGATCCAAGAGCCGGGCAAAGTCCA---GCAGAAAGCTGTGGACTGGACCACTACAGCACACCAAACATACCATACAACAGTCGGAGCTTCACTGTGGATTTTGCTCAGAAGCGGTTCTCACTCATTTTGGCTCTCACCAAA---------------------------------------------------------------------------------------------------------------------------------------------------------------------------------------------------------------------------------------------------------------------------------------------------------------------------------------------------------------------------------------------------------------------------------------------------------------------------------------------------------------------------------------------------------------------------------------------------------------------------------------------------------------------------------------------------------------------------------------------------------------------------------------------------------------------------------------------------------------------------------------------------------------------------------------------------------------------------------------------------------------------------------------------------------------------------------------------------------------------------------------------------------------------------------------------------------------------------------------------------------------------------------------------------------------------------------------------------------------------------------------------------------------------------------------------------------------------------------------------------------------------------------------------------------------------------------------------------------------------------------------------------------------------------------------------------------------------------------------------------------------------------------------------------------------------------------------------------------------------------------------------------------------------------------------------------------------------------------------------------------------------------------------------------------------------------------------------------------------------------------------------------------------------------------------------------------------------------------------------------------------------------------------------------------------------------------------------------------------------------------------------------------------------------------------------------------------------------------------------------------------------------------------------------------------------------------------------------------------------------------------------------------------------------------------------------------------------------------------------------------------------------------------ACAGCAATGATAGGGCACACTAATGTGGTGGTCCCAAGATCCAAACCTTTGATGCTAATTGCTCCAAAACCACAGGATAAGAAGCCTATGGGACTTACTCAGAGGATGGGTCCCCTGTCTCCTGGAAATGTCCGGTCCCTTCCATCACAACAAATGATGAATCGACTGAATATACCAAAGCCTACGTTAAATTCT---GGAGTGAATATGATGTCCAACGTTCACTTACAGCAGAACAACTATGGAGTGAAATCGGTACCACCAAGTTATGTTAGTCACACAGGAGGA---AGGTTAAGCTTAACTGGTAGCTCCCCAGTTTCCTTATCCCAGCAATCCCAATCAATGAAGCAGTTTTCTACAAGTGGAAATGGGAGACCATACCCCCTTGGAGCAGAACCAAGATCACAGGTTGCAGCAAGGTACTCCCTTCAGTCTCCCAACTCATCTTCACTTTCATCAGGAGCATTGAAATCAACATCGTTAGCTCAGTCTCAAGCAGCATCCAGAGTATTAGGCCAGTCCACACCCAAACCTCTTGGAGCTGGTGCTACAGTA---------GGTGCCTCTCCTGTCAATACATCATCAACTCAGAAATGGAAAATTTGTACGATCTGTAATGAGCTGTTTCCGGAAAATGTGTACAGTGTTCATTTTGAGAAAGAGCACAAGGCTGAAAAGGTGCCTGCAGTAGCTAACTACATAATGAAAATACATAATTTCACTAGCAAATGTCTATACTGTAATCGCTACTTGCCTACTGACACCTTACTTAACCATATGCTAATCCATTTCAAATACGATTTCTTTTGAGAAGAACTTTTTTACAGATACCAGAGATGAATTGGGCGATGTAATTGCTGGTGCTTGGCAG---------GATAACATTCTGCCAATGGGGAGTAGCAGTATTCTCAAACAGGAGCAGATGGAGTGTACTCAGCGAAGTGATTTGATGCTTCCTGAAGACAGTGTGGGTCTCTTTCAGGATAACAAAAACAGTGAATTGTACAACATCATGAAAACTCTAGGTATTGATTTTGAAGATATAAAA---TGTTTTCAGCAAGATGAG---TTTTTTAAAACCGAACTTTCTGGTGTGGATGATATTAGAGACATTGACATAACTGATGAAATCTTGACTTACGTGCAAGAATCCCTAAATAAGACAGATCTCTTGTATCCGGGTTGCCAGCAGCAACAG------------CCCATGGTTCAGAGCTCAGACTGTTTGATGCGGCAGCAG------------------------------------------------------------------------------------------------------------------------------------------------------------------------------------------------------------------------------------------------------------------------------------------------------------------------------------------------------------------------------------------------------------------------------------------------------------------------------------------------------------------------------------------------------------------------------------------------------------------------------------------------------------------------------------------------------------------------------------------------------------------------------------------------------------------------------------------------------------------------------------------------------------------------------------------------------------------------------------------------------------------------------------------------------------------------------------------------------------------------------------------------------------------------------------------------------------------------------------------------------------------------------------------------------------------------------------------------------------------------------------------------------------------------------------------------------------------------------------------------------------------------------------------------------------------------------------------------------------------------------------------------------------------------------------------------------------------------------------------------------------------------------------------------------------------------------------------------------------------------------------------------------------------------------------------------------------------------------------------------------------------------------------------------------------------------------------------------------------------------------------------------------------------------------------------------------------------------------------------------------------------------------------------------------------------------------------------------------------------------------------------------------------------------------------------------------------------------------------------------------------------------------------------------------------------------------------------------------------------------------------------------------------------------------------------------------------------------------------------------------------------------------------------------------------------------------------------------------------------------------------------------------------------AGTGCTGCAGTACGTGGCGAAACACGAGAACAGCAAGGAACTGAAATCTTCCCAGCTCATCGGCCACCTACACAGAATGGCCTCCGAGGTTCTTCATAGTGGAGCCAGCAGGAAACCTGGAGATGCAGCCCCTAAACTTGTGGACTTGAAGGAAAAGTCTGGCTCTTTGACCAAAGCTGCTGAGGCACATGGGAAAAACTGTGTGCCTGTGATTCAGAGAACTTTTGCCCACTCCAGTGGAGAGCAGAGTGGTAGTGACACAGACACAGACAGCGGTTATGGGGGAGAACTGGAAAAGAGTGACTCTAAATCTGACCCACAATATTTTAAAAAGGATGCTGAACTCAAATACGCTGTCCAAGACAGGATCAGTTCTATCAAGCAAGAGAACGAGGACCCACCAGCCAAAAGGACCAGGATGGAAATATTGGAGGATGAA---GGGCCTTTCAACAGTGACGTTCTTGGCTCTCCG---AGCAGTTTTTTGGGCCCTCAC------CAGCCTCCTCTGTGCCTGCCTTTCTATTTGATTCCACCATCGGCAACAGCCTACCTGCCTATGCTGGAGAAATGTTGGTATCCGGCCTCTGTGCCTGTCTTGTATCCAAGCCTCCCCGCTTCCACTGCAGCACTTTCAGGGTTAATGAACCCCGATAAAATTTCTCCTCCATTACTGATGCCTCAGCGACTTCCATCTCCAGTCCCTTCCCATTCCCCCATGGACTCTACTGCTCTCCTT----------------------------------------------------------------------------------------------------------------------------------------------------------------------------------------------------------------------------------------------------------------------------------------------------------------------------------------------------------------------------------------------------------------------------------------------------------------------------------------------------------------------------------------------------------------------------------------------------------------------------------------------------------------------------------------------ATTGATCAAGAAGTGAAAGAGAGAGCCATCTCTTGCATGGGCCAAATAATCTGCAGTCTTGGCGACAATCTGGGCTCTGATCTACCTAGCACTCTTCAGATCTTCTTAGAGAGACTGAAAAATGAGATCACCCGGCTGACCACGGTGAAGGCTTTGACTCTGATTGCTGGCTCTCCTCTGAAGATAGATCTGAGGCCAGTCCTAGGAGAAGGTGTTCCTATTCTTGCTTCTTTCCTTCGAAAGAACCAGCGAGCGTTGAAATTGGGAACTCTTTCTGCTTTAGATATCTTAATCAAAAACTACAGTGACAGCTTGACAGCTGCCATGATTGATGCTGTCCTGGATGAGCTTCCACCTCTCATCAGTGAGAGCGATATGCATGTGTCACAGATGGCCATCAGTTTTCTGACAACGCTAGCTAAAGTTTATCCTTCGTCTCTCTCAAAAATCAGTGGCTCCATTCTGAATGAACTTATTGGGCTAGTAAGATCACCACTATTGCAGGGTGGAGCCCTTAGTGCCATGCTAGAATTTTTCCAAGCTCTGGTGGTGACTGGAACAAGTAGCTTAGGATATATGGATTTATTGCGCATGTTAACGGGTCCAGTGTACTCTCAGAGTACAGCACTTACTCACAAGCAGTCTTATTATTCCATTGCCAAATGTGTAGCTGCCCTTACAAGAGCGTGCCCTAAAGAAGGACCAGCAGTAGTAGGTCAGTTTATTCAGGATGTCAAGAACTCAAGATCTACGGATTCCACAGCCAGGACAGGGACAGAAGTCCATCGAAACATTGTGAGGAAGAAGGTGTATCTCCGAGGGTTTTCCAGCAGTAACCTGAAGGAGTACACTAAAATGTTCTTCAAAGATGATGGGTGTAGGACCTTGGTTCTAAACCAGCTGGAGGCCAACCCAAATCTGAGCAGTTTATGCACAGTGCCTTTATTTTGCTGGATTATCTTCAAATGTTATGACCATTTCCGCTTTGCATTTGACAGCCATGAGTTCCCCGATTACACTGTTACCTTAACAGATATTTTTTTGCTCATGACTGAAGTCCATCTGAACCGAACTCAGAAGACAAACTTGCTGAAGAAGAACAACAGGAGCCAAGTGGAGACATTCCTGTCCAAAAAGGACACATTATTTGCACTGAGCAAAATAGCACACATGGGTACGGAGAAGTCTCTCTTTGTCTTTGGCCAAGATGAAATCGCC---ACTAACCTTTCTGAGCAGGATTTACATTTAGGCTTCCTCAGGGCAAGTCCTAATTATGAA---GGTGGTGGAGACCAGTCTTCCTATGAATTCCTCCACATGACCTTGCAATCCTTTTTCACAGCTTTATTCTTGGTTACTGAAGAGAAGGTGAGTGCGAAGGAGTTGCTGAAGTTCTTTGCTGAATGCTCTGCCCCA---GTCACTGCTCCACCTACTTGCTTCCCAATCACCTGGTTGAAAAATCACCGCCCAGTAGCAGTGGATCCTTTCCGGAATAAAGAGCATTTTCATTTCACCAACCTCTTCCTTTGTGGCTTGCTTTCCAAGGGAAGACAGAAACTTATGAGACATCTGGTTTCACCAGCATCTATTAAGAAGAAAAGGAAAGTGCTCCTCACCTTTTTCTTTCAGAGCATGAAGACTCACCTAAAGGGCCTCACTCGGGCAAGGCTGAAGGAATACAAACAGAAGATGTTAAGGAAAAAGCCACCCATCACATTAGACCCAACACAGACCAATGTGATTTCTTTAGGAGAAATGGAGGGAGATGATCCGATTGCTGAGCTGGAAATCCCTCCCAAYACATTTTACAGACAGAATGGAGAACTCTATGCAGGAAAAGTAAAAGCGAGTGTGACTTTCCTGGACCCGAGAAATGTCTCCAGTGCAGCCACAGCGCAGAGCGACCTGAATTTTGTAGGCGACGAAGGAGACATGCTCCCACTGCGGACATATGGCATGTTTTCTATGGACTTCACTGATGAAACAGCCACTGAGTCCCTCAATGCAGGAAATGTCAAAGTCCATCTCGACTCTGCGCAGGTCAAGGTTCCAGAACACCTGAAGGAGATGAAGCTTTGGTCTCTGAATCCACAAACAGGCTTATGGGAGGAAGAAGGGGGCTTCCATCTTGACCAGAGCAGACGCAGCAAACGAGAAGAACGCACGTTTCTGGTGGGCAACATGGAGGTAAGAGAACGGAGGCTTTTCAACCTTGACGTTCCTGAAAGCAGGCGATGCTACGTTAAGGTGCGTGCTTACAGAAGTGAGCAATACCAGCCCAGTGATCAAGTCATGGGTGTGGTGATTTCCGTTATCAACTTGGAACCGACACCAGGATATTCTTCCAACCCCAGAGCCTGGGGCCGCTTCGACAGCACAGTCACTGGCTCCAATGGGGCCTGCGTACCAGCTTTCTGCGACGACCAAAACCCGGATGCCTACAGTGCTTACGTCATGGCGAGTCTTGGAGGAGAAGAATTGGAAGCCGTCTCCTCCTCACCAAGGCTTAACCCTGTTGCTGTTGGAGTCCCACAACCGTACCTCAGTAAGCTGAAGTACAGGCGAACGGATCACGAGGACCGTAACGTGAAGAAAACCGCA------CTGAGGAGCATGACTGACAAGTACAGACTACACCTCTCCGTGGCTGACCTTCTGTTCGTCATCACTTTGCCCTTCTGGTCTGTGGATGCCGTCATCAGCTGGTACTTTGGAAATTTCTTGTGCAAAGTCGTCCATATCATTTACACGGTCAACCTGTATAGCAGTGTCCTGATCTTGGCCTTCATCAGTTTAGATCGCTACCTGGCTATTGTGCATGCTACCAACAGCCAGAGACCCAGGAAGCTGTTGGCTGAAAGGATCGTCTACTTTGGCGTTTGGTTACCCGCAGTGCTCCTGACTGTGCCTGATATGATCTTTGCTAGTTCTACTGAGTTGGAAGGG------------AAATATGTCTGCCAGCGATTTTATCCTCATGACAAC---------TGGCTGATT---TCATTCAGATTTCAGCATATTTTAGTAGGCCTTGTCTTGCCTGGTCTCATAATACTGACTTGCTACTGCATTATCATTTCGAAGCTGTCGCACTCAAAAGGCCATCAGAAACGCAAAGCTCTGAAGACCACCGTTATCCTTATCCTTGCCTTCTTTGCCTGCTGGTTACCCTATTACATTGGCATCACCACGGACACTTTTGTCCTCCTTGGATTAATTAAGATCAGCTGCACGTTTGAGTCAATCGTGCACAAATGGATCTCCATTACAGAAGCCCTGGCATTTTTCCACTGTTGCCTCAATCCA------------------GACTGTGCTTCCTTTCCTTGTTTGAATGGTGGGACCTGCCAAGATGGAATTAATGACTATTCTTGCACCTGTCCCCCTGGATACAGTGGAAAGAACTGTAGCACTCCCGTCAGCAAATGTGAACACAGCCCTTGTCATAATGGGGCAACTTGCCATGAGAGAAACAACCGCTACGTGTGTGAATGTGCTCGAGGATATGGGGGCCTCAACTGCCAGTTTTTGCTCCCTGAACCACCTCAGGGGCCGGTCATTGTTGACATCACTGAGAAATACACTGAAGGTCAGAGTTCCCAGTTTCCTTGGATTGCAGTGTGTGCCGGAATTATTCTGGTCCTGATGCTGTTGCTGGGCTGTGCCGCCTTTGTTGTCGGCTTCCGACTCAAAATGCAGAAGAGGCAGCACCAGCCAGAGGCATGCAGAAGC---GAAACAGAGACCATGAACAACTTGGCCAATTGCCAGCGGGAGAAGGACATTTCCATAAGTGTCATTGGCGCCACCCAGATTAAGAACACCAATAAGAAAGTAGACTTCCACAGCGACAGTGCTGACAAAAACGGCTACAAGGCCAGAAGCAGCAGCGGG---ACCCTTCCGAACGGTTTCAACCTGCAGCTGGGCTCCACG---GGGCCCAAGAAGCAGCGC------TGTGGGCTGCCTCGCTGGAGCCGCCGGGAGATCTGCCTGCTGTCAGGGCTGGTCTTTGCGGCAGGCCTGTGTGTCATTCTGGGCTGCATCCTGGTGCTGAAGTACCTGGCGATGGATCACGACGTCTACTGCCTTGAGGGCTGCCAGGAGAGGAAGGCCTTTGTCAAGGCTTCCCGCTTCATTGCCAACAACATTGACCCCACCATCGACCCTTGCAAGGACTTCTACTCTTTTGCCTGCGGCGGCTGGCTGCGGCGGCACGCCATTCCTGAGGACAAGCTCATCTACGGCATCATTGCGGCCATTGGGGAGCAGAACGAGGAAAAACTCCAGCGGCTGCTCATGCAGCCGGTACGGCGGCCGTACCAGGCCTCAGCTGAGCGCAAGGTG---------------------------------------------------------------------------------------------------------ATGGTTGTGCAGCTCCTGTCTAGTGAACAATTAGAGACGGAGGATGAGCGGTTGGTGTACGAGTCTGCCATGAACTGGGTTAACTACGATCTAAATAAACGACACTGTTACCTCCCTGAGCTGTTGCAGACTGTGAGACTGGCTCTTCTGCCAGCCATCTACCTGATGGAGAATGTTGCTGCTGAGGAGCTTATCACCAAGCAGAAGAAGAGCAAAGAGATTGTAGAAGAAGCAATAAGGTGCAAACTGAAGATTTTGCAGAACGATGGTGTCGTCACTAGCTTGTGTGCAAGACCTCGAAAAACGGGTCATGCCCTATTTCTTTTGGGAGGACAAACTTTTATGTGTGACAAACTGTACCTGGTGGACCAAAAAGCAAAGGAGATCATTCCAAAAGCCGATAGCCCTAGCCCAAGGAAGGAGTTCAGTGCTTGTCCTATTGGCTGTAAAGTCTATATCACTGGTGGCCGTGGATCAGAAAATGGCGTCTCTAAGGATGTTTGGGTTTATGATACTCTTCATGAAG--------------------------------------------------------------------------------------------------------------------------------------------------------------------------------------------------------------------------------------------------------------------------------------------------------------------------------------------------------------------------GAAGACATCATGGGCTACAATATTCTCCGCATCCTCATATGGTTCATCAACATCCTAGCGATCGTAGGGAATTTTGTCGTGTTCGTCATTTTAATCAGCAGCCAATATAAGCTCACGGTCCCACGATTCCTGATGTGCAACCTTGCATTTGCAGACCTATGCACAGGCATCTATTTGTTGCTGATTGCAATAAAAGACATACAAACCAAAAGTCAGTATTACAACTATGCCATCGACTGGCAAACTGGAGCTGGCTGCAGTGCAGCTGGCTTTTTCACGGTCTTTGCCAGCGAACTTTCTATCTACACTCTGACTGTCATCACTTTGGAGCGATGGCACACCATCACGTATGCCATGGAACTAGACCGCAAAGTCCGCTTCCGCCATGCGATGGTCATAATGCTCATAGGCTGGATCTTTGCCTTCACCGTGGCCCTCCTTCCCATTTTTAAGATCAGCAGCTACATGAAGGTCAGCATCTGCCTACCCATGGATATCGAAACGCCTCTTGCCCAGGCATATGTCATGTTTCTGTTGGTGTTGAACATTCTGGCATTTGTCATAATTTGCACCTGCTACATCAGCATCTACTTCACCGTGAGGAACCCCAACGTCTTCTCATCCAACAGCGACACCAAAATTGCCAAACGCATGGCCATACTGATCTTCACCGACTTCCTCTGCATGGCACCGATCTCCTTTTTCGCTATATCAGCATCACTCAAGGTCCCACTCATCACCGTGTCCTGAGCCTGTGCTCCAGAAAATTGATCTTGAAACAATGTCATACATCAAGACAATTAGCTTAAAGGATTACAGTTGCGTTCCACAGTCCCTGGCTTACACACACCTTGGAGGATATTACTTTATCAACTGCAAGCCTGATACTACTGGGGCTGTCTTGCCACAGCTAATAGTGGACGGTGTTACCGACTCCATTGTTGGATATAACGGTGATGTGACAGGAACTGCATATATCTCTCCAGACGGTCACTATCTAGTCAGCATTGATGATGTTAAAGGTCTCGTGAGGGTCCAGRCCATTTCGGTTAGGGGAGAAATACAGGATTCCTTTGACATTCACACCAATTTGCACATATCCGATGTTGCTTTTCAGTCATCATTTACTGAAGCCCATCAATATAATGTCTTTGGTAGCTCTAGTACACAAACTGATGTGCTCTTTGTAGAATTGTCCTCCGGCAAAGTGAAGATGGTGAAAAGTCTTAAGGAGCCTCTTAAGCCAGACGAATGGCCTTGGAACAATAAGAACCGCTTGATTGAAGGTAGTGGGCTCTTTGGCCAGTACCTGATGACACCTTCCAAGGAATCCCTGTTTATTCTAGATGGACGACTGAACAAGCTGAATAAGTCAGGCAAGCCTCGCAGCACCACCAACATCTTCATCCTCAACTTGAGCATTGCTGATTTGGCCTACTTGCTCTTCTGCATCCCTTTCCAGTCTACAGTGTATATGTTGCCTGGCTGGGTGCTAGGCACCTTCATCTGCAAGTTTATCCACTACTTCTTCACAGTCTCGATGTTGGTCAGCATCTTCACACTGTCAGCTATGTCTGTGGATCGCTATGTGGCCATTGTGCATTCCCGGCGCTCCTCATCCTTGCGAGTGTCCCGTAATGCACTATTTGGCGTAGGGGTCATCTGGCTGCTGTCCATTGCCATGGCCTCACCTGTGGCTCACCACCAGCGCATTGTCTACCAGGAAATCATTAACCAGACTTTCTGCTGGGAAGTGTGGCCCAATCTTCATCACAAGAAAGTC---------CTCTACCTTTCCAGCATGGCTTTCTCGGACCTGTTGATCTTTCTCTGCATGCCTCTGGACCTCTTCCGCCTCTGGCAGTACCGGCCCTGGAATTTTGGGGACCTTCTCTGCAAGCTCTTCCAGTTTGTCAGTGAGAGCTGCACATACGCCACCATCCTCAACATCACTGCCCTAAGCGTGGAGAGGTATTTTGCAGTCTGCTTTCCGCTCAGGGCCAAGGTCGTGATCACCAAAGGCAAAGTCCGCCTGGTCATCTTAGTGCTCTGGATGGTGTCTTTCGTCAGTGCTGGGCCCATTTTTGTCTTGGTTGGGGTTGAGCATGAGAATGGGACAAATCCTTTGGACACCAATGAATGCAGAACCACCGAGTATGCCGTCCAGTCAGGACTACTGACCATTATGGTGTGGACCTCCAGTGTCTTT-----------------------------------------------ACTAGCGGTTATATGGGTTGGCGCTCTGCTTTTGGCACTTCCCGAGGTGGTTCTGCGCCAGTTGACTAAGGAAGACTCTGAGGTCAATGGAAGTCCACCCGCGGAACGGTGCGTGGTCAAGATCTCGCCTCACTTACCAGATACGATCTATGTGCTTGCGCTCACCTACGATGGCGCAAGACTTTGGTGGTACTTTGGTTGTTACTTTTGCTTGCCCACCCTTTTTACAATTACTTGCTCGTTGGTGACTGCGAGGAAAATCCGAAAGGTGGAGAAAGCGTGTACGAGAGGAAACAAGCGACAAATTCAGCTGGAAAGTCAGATGAACTGTACAGTGGTGGCGTTGACCATTTTATATGGTTTCTGCATCATTCCGGAAAACATCTGCAATATCGTCACGGCCTACATGTCCACAGGGGTCTCTCAGCAGACTATGGACCTCCTGCACCTCATTAGTCAGTTTCTGTTGTTCTTTAAATCTTGTGTGCCTCTGCAGAAAACATTCCAGATCTTCCTGATGACTATAGTGGCAGTGTGGAAGATGATAGTGATGTGTATCTGGAAAGAGATCTGAAAAGAATAAATCTTACTGGAAAACCTCCTAATATCTTAATTTATGTTGGTTCAGAACATAACAAAGTCAAATTTGAAGAAATAAAATCAGTTGTCATGGAATGTGTCGATGTTAATGCTTATGCTGTTTACCAACTAGTAGAGGAACATGTTCTAAGTGTTCCCTGGATTGATAATGCTTTGCTGTTGGTTATCGCTGCACCAGAGCCCATTTCAGATGCTTTTTCCAAACAATTTCAGATTTTCATGTCAAAAGGTGGGAAGATTTTAGGACTTTCTGCTTCTTTCATTTTTGGTGGTATACGTATAAAAAGTAAAAATGAACTGATGGATACAGTACAGACCTTTGTGTTTTCTAAAAGTAAGAATAACGAGATGAAACTAAATGTTCTAGCTAGTGGAAAAGTGTTTGAGAGAGAGATTAAAGAAGAACTCGGTCCTGTGAAGCCACTTGGTTATTTGGACAACACAGACAAAGATATGATGATTGTCCACCTGTTCCTAAAAGTATCTAAAGCGAATCGGAGCAGGACAAAAGTCACCATCCGGCTGTATCAACAGCAGAAATTGCCA---AAGCGCAATTCCCAAGGTGTAGAAGAGGATGGAGGGCTAAAGGGAGAGAAAAGCGAAATTCTCATCTCTGAAAAAGCTGTGGACACTCGCAAAAGTACTTGGCACATTTTCCCAGTCTCCAGCAGTGTTCAGCGCCTCTTGGATCAGGGGAAGAATGCCCTGGATGTGCGAATTGCATGTGATCAGTGTCAAGAAACTGGAGCTAGCCTAGTGTTGTTGGGCAAAAGGAAAAAAAAGGAAGAAGATGTAGAAGGGAAG------GAAGGT---ACTGAAAGCACGGGAGARGAGGAGAAGGAACAATCACACAGGCCCTTCCTGATGATGCTTGCCAGACACTCAGAGGATCGTCAGCACAGACGGCGGAGGCGGGGTCTTGAGTGTGATGGCAAAGTCAACATCTGCTGTAAGAAGCACTTCTTCGTTAGCTTCAAAGACATTGGCTGGAATGACTGGATCATTGCCCCACCAGGCTACCATGCCAACTACTGTGAAGGAGACTGCCCCAGTCACATTGCAGGCACATCTGGTTCAACTCTTTCTTTCCACTCCACTGTTATCAACCACTACCGCATGAGAGGCCACAGTCCTTTTTCCAACCTCAAGTCATGTTGTGTACCCACCAAGCTGCGGCCCATGTCT-CTCTTTCAGACAAATACAAGCTCAGCAGTGAAGGGACTCTGGAAATATCCAATATTCAGACAGACGATTCTGGCAGGTACACTTGTGTAGCCCAAAACGTAGAAGGTGCAGATACAAGAGTAGCTACAATAAGAGTGAATGGAACACTGTTGGATGGTACTCAAGTGCTGAAAATCTATGTCAAGCAAGCAGAATCTCATTCAATCCTGGTTTCTTGGAAGGTTAACTCTAATGTCATGACATCCAATTTAAAATGGTCATCCGCTACAATGAAGATAGACAACCCTCACATTACTTATACTGCTAGAGTCCCAGTTGATGTGCATGAATACAACCTCACACATCTGCAGCCCTCCACAGATTATGAGGTCTGCCTTACTGTATCTAACATCCATCAGCAAACTCAAAAGTCCTGTGTCAATGTTACAACAAAAAATGCTGCGTTCGCTCTGGACATTACTGACCAAGAAACAAGTACGGCCCTGGCGGCAGTCATGGGATCAATGTTTGCTGTTATAAGTCTAGCCTCTGTTTCCGTGTACGTTGCTAAAAGGTTTAAGAGGAAAAACTATCACCATTCACTGAAAAAATATATGCAAAAGACCTCATCAATCCCGTTGAATGAGCTGTACCCTCCACTTATTAATCTCTGGGAAGGTGACAGTGAAAAGGAGAAGGAGAAGACCAAYGAGGTCCTCAACCTGAAGGCTCAGCTGAAGGACGTCCGGGCCAAGATGGAACTGCTGGAGATGAAGATTCATGATCTGGAGGATTCACTTCGCAGCAAAGTCACTGAGCTGGAGGTCTGTGAGAATGAGCTGCAGCGCAAGAAGAACGAGTCGGAGCTGCTGAGGGAGAAAGTGAACCTTCTGGAGGATGAGATTGCGGAGCTGAGGACAGACTTGACCATCCTCAGGGAGGAG---AGGAAGTGCGGAGGAGGAGCCTCC---TCGATGAGTCTGGAGGGCACC---GTGGCCGAAGACATGCAAGCCCTCTGGAGGGAAGTGGAGAGGTTGAAGACAGAGCTTCAGGGAGAACGGGACAGCAACGAGCAGATGACGGTTGGCTTCCAGCAGGAGCGGCAGACCTGGAAACAGGAGAAAGAGAAGGTGATCCAGTACCAGAAGCAGCTACAACAGAGCTACCTGCATATGTACAAGCGGAAGCAGAACCTGGAGAAGATGCTCCAGCAATTG---------------------------------------------------------GGTACCAAGACGGATCTAATTGAGCGCCTCAAGGCTTACCAAGAGCATAATGGTATAGCTGGCCGAGCAGCCACTGCTCCAAAGTCCAACACAGCAATTCTCCCAAAGGCCGCTGAAGTGGTGGTCGCCTTCCCAGCCACGAGGCTGGGTACAGGGCCTGCACTGGTCAGTACTGGCATTGCTTCAGCAGAGGTGGTTGTGGCCACAGTCACCGGCAGTGGCATGATGAAGTTTGGTAGCACAGGCTCAACTCCTCCTGTCTCACCTACCCCCTCTGAACGCTCACTGATGAGTGCTGGAGATGAAAGCTCAACCAGTGGAGATGCTTTTGGGGAGATGGTGACCTCTCCTCTCACTCAGCTCACTTTACAA---GCATCACCAGTGCAATTTTTGGTGAAGGAAGAGAGCTCCAAAGCC------ACCACCTGT---AGCCCAAAT---CCAGTGTTGAGGGCAGAGTCCTGCGCC---AGC---------------------AACAGTAGCAGACAAAATATGGAGGTC---CATGATAAAGACCAGATGTTGCAGGAGAAAGATAAGCAGATTGAGGAGCTCACACGCATGTTGAAACAGAAGCAACAGCTGGTGGAGTTGCTCAAGCTGCAGCTGCAGCAAGAAAAACTATCTCGGCAGCCATTGTCAGCC------ATGGCTCCT---GGTGAAGAGGGCACAGCTCCTCCAGTCCCTGAGCCACCAAATACTGGAACTCGTGTTAAGAGTGAAAAAGGCTTTTTGAGTTGCCAGTCTACAGGGCAGCCCAATTGCCAAACTGACCAATTGATACCCCCAGAGACCACTAGCCAAATGGACACCTCGGATACAAGCTCAGTGCCAAAGAATGCCGTGATGGTGAAGCAGGAGGTGCCAACAGCCAAAACTGAGCCG---TCATGCCAGGCCTCACATTTTTTCCTTGGTCATCAA------------------------------------------AGTCGAACGGCGGCAGGAGCC------ACTGGAGCAGCAGCAGCCTCTTTGAGGAAGCGCAAGAGGAAAGTGTTTAGCCCAATTCGGTCTGAGCCCCGATCTCCTTCACACTCCATGAGAACCAGAAGTGGAAGACTTGGC---ACCTCGGAGCTGTCCTCCCTTGCTCCACCC---TCCTCGGTCTCTTCCTCGCTCCCAAGCATTTCT---GTGGGTTCCCTGACCACTGGTGCCTTAAAT---GCAGCTTTTACATTTCCTTCCCACTCCCTGTCCCAG---CCTGGGGAACGGACCGAGAAGAGTCAGAGGCCCAGGAAGCAGCAGGCGAGCCTTCCAGCTGAGCCTTTTGCACCCAGTGGCCCTACTGCTCCCCTCTTTCCCTGGTACACGCCAAGTTCCCAGACTGAAAGGGGCAAGAACAAAGACAGAGCTGCGGAGGAG------CCATCCAAAGAGAAAGAAAGTGACAGGAATGTC---GAGAAGGAGAAGAACAGAGATCGAGACAGA------GAGCGGGAGAAAGAAAACAAGCGGGAGTCCAGAAAAGAG------------AGAAGGAAGAAGGCTCCGGACATCCAGAGCAGCTCAGCTTTGTTCCCGTTGACTCGCATTTCAAAAGGCAAAGGGATTATCAATGAAGATGCAGCT---GTTTCCTCCTCTGCC------------AGAAAAACTGCAGGGCGAAAGAAA------TCGGCA---TCTGCTGATCCAGCAGCCAACATGCCTGCTGTGGTCCTTGTGGACTCGGCAGCA---GCCATCAAGACCAAACTGTCCAAGAAAGGCCGAGGAGGA---CTGGAGAAGTCCAGTCTGGAACTTGGTCTGGCTGCCCCCTCAGTGGAGAAGGAAGAATCCCTGCGTCTC---CCGGCCTCTTCAGTCAGCGTTGTGAAACAT-----------------------------------------------------------------------------------------------------------------------------------------------------------------------------------------------------------------------------------------------------------------------------------------------------------------------------------------------------------------------------------------------------------------------------------------------------------------------------------------------------------------------------------------------------------------------------------------------------------------------------------------------------------------------------------------------------------------------------------------------------------------------------------------TTCTGAAAGCAGCCGGACTAAAGCCCACCGTGTGATGAAAACGGCTCGGTACAGAGGCCACAGCCAGCCTCTTATTGGGAAAGTAGAGAACAGAGAAACGGGA---CAAACTACAAACATCATAGTGGATGCAAAGCTTTTTCAGAAGAGGCGATACCAATCCCCACGGGTTTTGTTCAGCACTCAGCCACCTCCTTTGTTAAGAGATGGGCAGAGTATAGAGTTCCTTGACGGCACAGACTCTCTCAACAGGAATATCCGAGCCAAGAGGGCAACTCATCCCGTGCACAACCGGGGAGAGTACTCTGTTTGTGACAGTATTAGTGGGTGGGTTTCCAACAAAACCACAGCAACAGACATCAAAGGAAAAGAGGTGGCTGTGTTGGTGGATGTGAACCTGAACAACAACGCTTTCAAGCAGTACTTTTTTGAGACCAAGTGCAGAGACCCTAAGCCAGTCTCCAATGGGTGTAGGGGCATTGATGCCAGGCATTGGAATTCCTACTGC--------------------------------------------------------------------------------------------------------------------------------------------------------------------------------------------------------------------------------------------------------------------------------------------------------------------------------------------------------------------------------------------------------------------------------------------------------------------------------------------------------------------------------------------------------------------------------------------CGCTTCAGAAAGCGCAAACACTGCCAAAGCCAGTAATGAAAAC---GAGGCAGA-----------------------------------------------------CTGTGAAGGTCAGTGTGGACGTTTCT---CCATTAAGYCTGAAGGTGAGCTCCCAGTATGTT------GCTAAGAACACAGATGCATCAAATAAC---TCTGGAGCAGAAAATGCAAAACAAAAAAAGGATGCTAAAGAATTGGCTGGTGTTAAAGAGAGCAAA---AGAGAGAGGGGGAAACAAAGCCCCAACCCCACCACTACAGTTACTGTTGCAGAAAGTGTGCTGAAAACCGAACCGGCTGAAAATGCCCAGAGCATCATGGTGGATAATAAATGGAAGCCATTACAGGGCGTAGGTAATCTCCAGGTGGCGGCAAATCCTTTAGAAGCC---AAAAACATGGCTTCTGATTCAAAACCACAAGGTTTAAGGATAGAAATTAAAAGCAAAAACAAAATTAGACCAGGCTCTCTGTTTGATGAAGTTCGAAAGACAGCACGGCTCAATCGGAGGCCAAGAAACCGCGAGAGCTCCAGCGAGGAGGATTCTCCCATGCGAGAGAACAGCCAGTCAAGGAGCCGCAGCCGGTCACGGAGCAAGTCAGATCCGAAATCCAGGCGCAGAACACGATCCCTCTCCTATAAGGAGGCAGCTGCTAGTCATAGTGATGGGGAGATAGAACTGGAGGTGGAGGAGGAG------CAGAAAGAGGAAATGGAG---GTTAAAGTAGAAGTGGAA------GTT------AAAGAGAGT---GACAGGCAGCAG---GATAATCAG------------GAGGATGTTGAGGAG---GTGAAGGAGGAAGGT------GAAAGCACTCTGCCCATAGATGGTGAGCAG---GATGTGCTGGAAACTCTTGAGGCAGATAATGCA---------------GAACCTCTAGAAAATGAGCATAGCAAAGAAGTGGAGCCAGAAATGGAGTGTAATGCTCAGCCAGAGCAGGAGTGCCCTGTTCTGTCCCTGGAGAAAGAGGAG---GTCAGCAAGCCT------------------GAA------GCTGAGGATGCAGAAGAGAAGGAGCTT---GAATCCACTCCA---GTATCGGAGGTGGAG------GCC---CAGCCTCAGCCAGAGCCTGTGCTTTGGCCACAGCCTCCACCATCCTTGGAAGCCACTCAAGAC------CAAGAGCCTCAGGTAGACAAAGAAGAAACT---GCAGGT------------CCTGAGATTCAGGCAGACCAGGTCCAAACAGTAAGTGTAGAAGTCAAGAACAAGATCAGGAGCAGGAGCCGAGGT---AGAGTAAGAAATAAAACTAGCAAGAGTCGAAGTCGGAGTACTAGCAGTAGCACCAGCAGTACTAGCTCCACAAGTAGTAGTAGTGGCAGCAGTTCTAGCAGTGGCACCAGTAGTAGTCGGAGTAGTTCTAGCAGCAGCAGC------ACTACTGGTAGTAGCAGTCGAGAAAGTAGCAGTAGT---TCTAGTAGCAGTGAGAGCAGGAGTCGAAGCAGAGGGCGT---GGGCATAAT---AGGGATAGAAAGCGGAGGAGGAGCTTGGATCGGAAGCGCAGG---GATAATTCAGGC---------GTAGATAGAAGTCACAAGTCTTCAAAAGGTGGTGGTAGCAGAGATGCTAAAGGATCGAAGGATAAAAGTTCAAGGACTAATGATAAGAGTCATCCCAATAAA---AGTACCAAGTTGGCACACAAGGAGACGGACAATGACTCTGGGAGAGGAAGCTGTGAGAGTCCTTCTCTGATGTCAGAGAAGCGCAAGGAAGCCCGAAGTTCACCCTTCGAATTGAAAATACCAGAAGATACCAATGACCTGCAAGGGAACGGTGATAGAAAAAGCCCATGGGCAACACCAAAC---ATAGACCTT---GAAGGACAGCTTCTTTGTTTTAACAGTGGTGGGTCTAAATCATTCACATGGCCTGGAGCTCAGCAAAATAATAGTCAGACTCCTAATTGTTCCTATCATGAAACTGTGAACCTTTGTAAACCAGCAGCCAGTACCGTGAATGTAAATCGTTCATCCATTTTGATGCAGAGTGAAGAAAAG---TATCATTCAAACCATCCTAAAATC---TTCGCACCTATTAGTGAAGGAAAACCAGCCAAATTGGAGGAGGCAGCGAATTTACTCTTAAGTGCT---CAATATGACCAAGAGGCA---TTGTGGCTACTCCCTCCAGAAAGTCACAGC-----------------------------------AACCTCATTGCTATTGTGGTGCTTTGCAAGTCCAGGAAGGAGCAGAAAGAGACCACCTTCTACACGCTGGTTTGTGGACTGGCCGTCACCGACCTCCTGGGCACCTGCCTGGTGAGTCCAGTGACGATTGCCACGTATCTGAAGAACGAGTGGCCGGGTGGGGACAAGCTGTGTGAGTACAGCTCCTTCATCCTCCTCTTCTTTGGCCTGTCTGGACTCAGCATCATCTGTGCTATGTCTATAGAGAGGTACCTGGCCATCAACCATGCCTATTTCTATAACCATTATGTGGATAAGAAACTGGCAGGGTTGACCCTCTTTGCCATCTATGTTTCCAATGTCCTCTTCTGTGCCCTGCCTAGTATGGGTCTGGGTAGTACTACTCTGCAGTACCCCCAGACATGGTGCTTCATAGACTGGCGGACTAATGATTCCACCCATGCCGCCTACTCGTACATGTGTATTGCACGTGGTTTCTTCAGGACATCCAGCAGACCTCAATGAAAACTACAATAAATCAACAGAACATGCAGGGAAGAATGAATCTTCTGAACATGCAGAGAAAAAGCTGGAGCGCAACTTGAGTTTTGAAATTAAAAAGGTACCTCTTCAAGAGGGACCACGGAGTTTTGATGGGAACACTCTCTTGAATAGGGGACATGCAATTAAAATTAAAACTGGCTCATCTTGTGTAGTGGATAAGACATCTAAGCCACAGGAACAAGGCTCAGGAGATGCACCTACGGATGTCTTGCAAAACGCTTGTGTGGAATGCAATGTGCAGGCACTTAATAAAGTT---GTGACATCTTCACTTGAAGGACGTCAGTGTCTGTCGGGT---TCTGATGATCTACAAAGACCAGACTGTTTGCCTCTGAAA---GAGAAGGGGCATGCCATGTGGTCACTACAAGGGGCTGAAAATGCACAGCCCACATCAGCTTCAATGCCAGAGGACACATCTTTAGCCGATTTAGATCATGGTATTAAAAATCTGTTGGTAGTACCACACTTGCCATCTCAGATGGATCACTCTTCCAATGAATCAGCAGATCCTCATCAC---AGTGGCATGCTATCACTTAGAGCACCCCTTTGTTTTACAAATCCCCTGCATTCTGATGATTCTGTCTGAGAATGTCTGCATGCAGGAAAAGCTCTCACTAGAATTTCAGGATGCTCAGGCC---TCCAAGAATATGAAGAAAATTCCTCTAGAGAAAAAGGAGCTGAAGTTAGCAAGACTAAAGCACCTAATGCAGCGGTCTCTTAGCGAATCCGATACAGATTCAAATAATTCTGAAGACCAGAAGAACACACCTGTGAAAAGAACTGATAAGCCACGGCCACAGCCCATAGTAGAAAACATTGAAAGCACTGAGAATTTGCACCTAATGATTAAGAAACACACTTTGGCAGCAGCAGGGCGTCGCTTCCCTTTTGGAATTAAAGCTTCAAAATCCTTGGAT---GGTCACAGTCCTTCTCCCACTTCAGAAAGCAGTGATCCTGACAACGAATCCCAATATCAGACTGGGAGTCTGTCTCAGAAC---CAAGGCTTGGGAGATACCTATCAGCCTAGCCCTGAAACTGCCATTGCTCCCAAAGTAGCCACA---------------------------GTCTACATGTTCCTAGGGGTATCCATCAGAGCGGATCGCTTCATGTCATCCATTGAAGTTATTACATCCCAAGAGAGAGAAATAACCATCAAGAAACCAAATGGTGAGACAACCAAGACTACGGTTAGAATTTGGAATGAAACGGTTTCCAACTTAACATTGATGGCTTTGGGCTCTTCAGCTCCCGAGATCCTCCTTTCGGTCATTGAAGTGTGTGGCCATGGCTTTGATGCAGGAGACCTTGGACCAAGCACCATTGTAGGAAGTGCTGCTTTTAACATGTTTGTCATCATAGCAATTTGTGTCCACGTCGTCCCTGATGGGGAAATTCGGAAGATTAAGCACCTCCGTGTGTTTTTCGTCACTGCAGCTTGGAGCATCTTTGCCTACACTTGGCTTTATCTAATTTTGTCAGTCATATCTCCCGGGATTGTAGAGGTCTGGGAAGGCTTGCTCACCTTCTTCTTCTTCCCCATCTTTGTAGTGTTTGCGTGGATTGCTGACAGGCGGCTTCTGTTTTACAAGTATGTCTACAAGAAGTACAGAGCTGGCAAGCAGAGGGGCATGATCATTGAACATGAGGGCGAAGGGCCACAATCCAAAGCTGACATTGAAATGGATGGAAAGGTAGTTAATTCCCATGTTGAAAATTTCTTAGATGGTACTCTGGTCCTAGAGGTGGACGAGAAGGATCAAGATGATGACGAAGCAAGGAGAGAAATGGCCAGGATCCTTAAAGAGCTGAAACAGAAGCACCCAGACAAAGAAGTTGAACAACTGATAGAACTAGCTAACTATCAGGTTCTGAGCCAGCAACAAAAGAGCCGAGCGTTTTACCGTATCCAGGCCACTCGGCTGATGACTGGAGCTGGCAATATACTGAAAAGACACGCTGCTGACCAAGCAAGGAAAGCCGTCAGTATGCATGAGGTCAACTGTGAAGTAGCGGACAAG---------------------GAGACCAGGAAGATAAAGCACTTGAGGGTTTTCTTTGTCACAGCTGCGAGGAGCATCTTTGCATACATCTGGTTGTACATGATCCTTGYAGTCTTCTCTCCAGGTGTGGTTCAGGTATGGGAAGGCCTGCTCACTCTGTTCTTCTTCCCTGTTTGCGTCATCTTGGCTTGGATAGCAGACAGAAGGTTGCTTTTCTATAAGTACATGCACAAAAAGTACCGTACTGACAAGCACAGGGGTATTATCATTGAGACTGAGGGGGATCACCCCAAGGGGATTGAAATGGATGGTAAGATGATGAACTCCCACTTTCTGGATGGAAACCTAGTGCCTATGGAGGGGAAAGAAGTGGATGAGTCTCGCAAAGAGATGATCCGGATCCTCAAGGATCTGAAGCAAAAACACCCTGAAAAAGACTTGGACCAGCTGGTGGAGATGGCCAACTACTACGCCTTATCTCATCAGCAAAAGAGCAGAGCATTCTATCGGATTCAGGCTACCAGGATGATGACTGGAGCAGGCAATATTCTAAAAAAGCATGCCGCGGAGCAAGCCAAGAGGAGTACTAGCTTGCATGAAGTGCGGCCGGAGGAGCCAGAGGAATTCATCTCAAAAATTTATTTTGATCCTTGCTCCTACCAGTGTCTTGAGAACTGTGGTGCTGTCCTCCTAACAGTTGTTCGGAAGGGAGGGGATATGTCCAAGGTCATCTACGTGGACTACAAGACAGAGGATGGCTCTGCCAATGCTGGGGCTGACTATGAGTTTACAGCAGGGACG------------------------------------------------------------------------------------------------------------------------------------------------------------------------------------------------------------------------------------------------------------------------------------------------------------AATGCCTTAGTATTTTACTCTTACTGGAGTCCGTGCCCCAAGGATGGGCCTTGTATTAACCCATGTATCAATGACCATTGT---GGAAATGCCACTTATGATTTTGGGGCAATGAAT------GAAACTGAATTAGAGAACATTCCTGTAGCTGGTCCTTGCTGGGTTCTATATTTAGATCCCGCACTGTGTCTGATAATGGTTTGCATTCTGCTTTACACAACTTATCCACTGCTTAAAGAATCTGCCCTTATCCTTTTGCAAACTGTTCCTAAGCAAATTGATATTCGCTCTTTAAATGAGAAACTCCGTAAACTGGAAGGAGTTGAGGCTATCCACGAATTGCATGTCTGGCAACTGGCTGGAAGCAGGATCATTGGCACTGCTCATATAAAATGTCAGGACCCAGAATCTTACATGAAAGTGGCAAAGCAAATTAAAGAAATCTTTCATGATGAAGGGATACATGCAACAACAATTCAGCCTGAATTTCCCATTGTGGGCTCT------------GATGTGGGTATG------------------------ATGAGAATGATGGCTCAGACTCTCCGGAGCGTC---AGTGTTTCTACCCCGACTTCTATGCCTTTCCTTGGAGGTTTA---CCCTTTGACTCTTCACTCTTCTCTCAAGCCATGCCAGCCTCATGTGAATGTAGCCCCGACGTCCAGAACTTCAAGGAAACCATTCAGCAACTGGAAGGTCGCTTGGTGAGGCAGGATCATCAAATCAGAGAACTGACTGCAAAGATGGAGACACAGATCACTCACATTGGTGACCTCAAACGCACAATCCGAAACCTAGAGGAAAAAATTGCTGAAACAGAAGCTCAACAGTGTAATGGGATTTTCATCTGGAAGATTGAGAATTTCAGTATTTATTTGAAAGCCCAAGAAGAAGAGAGGCCTGTTGTGATCCACAGCCCAGGGTTCTACACAGGGAAACCTGGCTACAAACTTTGTTTGCGCCTGCATATCCAGTTGCCAAATGCTCAGCGTTGTGCTAACTATATTTCCCTTTTTGTTCACACTATGCAAGGAGAATACGACAGTCACCTCCCTTGGCCATTCCAAGGCACCATACGACTTTCTATTCTAGATCAGTCAGAAGGAACTCAAAGACACAACCATGAAGAAGTGATGGATACCAAGCCTGAGCTGTTAGCCTTC-----------------------------------------------------------------------------------------------------------------------------------------------------------------------------------------------------------------------------------------------------------------------------------------------------------------------------------------------------------------------------------------------------------------------------------------------------------------------------------------------------------------------------------------------------------------------------------------------------------------------------------------------------------------------------------------------------------------------------------------------------ACTGAGATGAACCAGGGTGATGTC---TTTGACTGTGCCTTTCTTGGGGACCGTGCCTTTCTTATTGAACCTGAGCATGTTGAAACAGTGGGCTATGGCAAAGATCGCTCTGGCAGCCTCCTCTACTTGCATGACACACTGGAGGATATCAAGAAAGCCAACAACAGCCAGGAG---TGCCTCATCCCAGTTCATGTTGATGGTGATGGCCATTGCTTGGTCCATGCTGTCTCCCGGGCACTGGTGGGCAGGGAGCTTTTCTGGCATGCGTTACGGGAGAACCTTAAGAAGCACTTCATAGAGAATCTCATCCGTTACAAAGCTCTCTTTCATGATTTCATTGATGCAGCAGAATGGGAAGACATAATCAATGAGTGTGACCCTTCTTTCATTCCCCCAGAAGGTGTGCCAATGGGCCTTCGAAACATCCACATTTTTGGTTTGGCCAATGTGTTACACCGGCCCATTGTCCTCTTAGATTCCTTGAGTGGAATGCGCAGTTCAGGAGACTACTCAGCCACTTTCCTTCCTGGATTGATACCAGAAGAAAAATGCATGGGAAAAGATGGCATGTTGAATAAACCTATCTGTATTGCCTGGAGTAGTTCTGGACGTAACCATTATATTCCTCTGGTTGGAATAAAAGGTGCTGCTTTGCCTAAATTGCCTGTGAACTTACTTCCTAAAGCTTGGGGAGTACCTCAGGACCTTATTAAAAAATACATCAAATTGGAAGATGATGGTTGTTGTGTGATAGGAGGTGACAGAAGTTTGCAAGATAAATACTTAATGAGGTTGGTTTGTATTGGCTTAATCTCTGTAAATGGCCGAATGAGAAACAATATCAAGACGGGTTCTTCTCCTAATTCAGTATCTTCCTCACCTACTAATTCAGCCATTACACAACTGAGAAATAAGCTGGAGAATGGGAAACCACTTAGTATGTCTGAGCAATCAGGCTTACTGAAAATCAAAACGGAACCACTAGATTTCAATGAATATAAAGTTTTGATGGCATCCCATGGATTCACTGGTGCTAGTCCTTTCATGAATGGCAGACTTGGTGCAACCAGCCCAATAGGAGTCCATGTTTCTACGCAAAATCCAATGCAGCACTTAGGGATAGGGATGGAAGCACCTTTACTTGGATTCCCAGCACTGGGCAGC---AATTTAAGTGAAGTGCAGAAAGTCCTACAGATTGTGGACAATACTGTTTCCAGGCAGAAAATGGACTGCAGCACTGATGAGATCTCCAAGCTCAAGGGTTATCACATGAAGGACCCATGTTCTCAAGCAGAAGAACAAGGTGTTACTTCTCCTGGTATTCCACCA---GGTCTTCCAGTAGTCAGTCATAATGGTGCCACTAAAAGTATTATTGACTATACATTAGAAAAGGTCAATGAAGCCAAAGCTTGTCTCCAGAGTTTGACTACAGACTCAAGGAGGCAGCTCAATAATATTAAGAAAGAAAAACTGCGCACCCTAATAGATCTTGTAACTGAAGATAAAATGATAGACAACCATAATATCCCCACTCCGTTTTCATGCCAGTTCTGTAAAGAAAGCTTCCCTGGACCCATTCCTTTGCATCAGCATGAACGTTACCTGTGTAAAATGAATGAAGAAATCAAGGCAGTCCTCCAACCTCATGAAAACATGACTCCTAGCAAACCGGGAGTGGGGCCTGCAAATATGGAGACAAGTGCCAGTTTGCCCATGGCATCCATGAGCTGCGAAGCCTGACCCGCCACCCCAAGTACAAGACAGAGCTTTGCCGCACTTTCCATACAATTGGCTTCTGCCCCTATGGGCCTCGCTGCCACTTCATCCACAATGCTGAGGAGCGCCGGGCTGTAGCTCGAGAACCTGCCATCACTGAAAGACCTCGTCTCCAACACAGCTTCAGCTTTGCTGGCTTCCCAAGTGCTGTTGCTGCCAGTGGGCTGCTGGACAGTCCCACTTCAATAACCCCTCCGCCCATAATGAGTGCTGATGACCTTCTGGGCTCGCCTACTCTGCCTGACTGTGCCAGCAATCCCTTCACCTTCTCCAGCCAAGAGCTGACCAATCTCTTTGCTCCCAGCATGGGGGTACAGGTGCCTGGTGGGGGTTCACCCACAGCTTTCCTCCTTAGATCCATGTCTGAGTCCCCAAACATGTTTGACTCGCCTCCAAGTCCTCAGGACTCTCTCTCTGACCAGGATGGCTATCTGAGCAGCTCTAGCAGCACCCACAGTGGCTCGGATTCGCCCATCCTGGACACCTCAAGACGCCTTCCCATC
Amphisbaena_fuliginosa ------------------------------------------------------------------------------------------------------------------------------------------------------------------------------------------------------------------------------------------------------------------------------------------------------------------------------------------------------------------------------------------------------------------------------------------------------------------------------------------------------------------------------------------------------------------------------------------------------------------------------------------------------------------------------------------------------------------------------------------------------------------------------------------------------------------------------------------------------------------------------------------------------------------------------------------------------------------------------------------------------------------------------------------------------------------------------------------------------------------------------------------------------------------------------------------------------------------------------------------------------------------------------------------------------------------------------------------------------------------------------------------------------------------------------------------------------------------------------------------------------------------------------------------------------------------------------------------------------------------------------------------------------------------------------------------------------------------------------------------------------------------------------------------------------------------------------------------------------------------------------------------------------------------------------------------------------------------------------------------------------------------------------------------------------------------------------------------------------------------------------------------------------------------------------------------GCCTGCCCAGTGAAT--------CTTTTAACGGCCGCGG-TATCC-TA--ACCGT--GCAAAGGTAG-CGTAATCATTTGTTCTTTAAATAAGGACTTGTATGAAC-GGC-ACCATGAGGAACGACTTGTCT-CTCGT-ACTAA-GTCTATGAAACTGACCTCCAAGTACAAACGCTTGAATGAATACACAAGACAAGAAGACCCTGTGGAGCTTA---------------AAACCCATCAGCC-----------------CACCAATTATCCA---------------------------ACTGA-----------------GCTGCGGTT-----------------TTTAGTTGGGGCGACTTTGGA-GCAAAACAAAACCTCC-------AAACTACTTTACCTTA--------------GGCG-GCCGCGCCGATACCCCCATCAATTAATTGACCCAA----TA------------AAA-----------TTGATTAATGAACCAAGTTACCCCAGGGATAACAGCGCAATCTTCTTCTAGAGTCCCTATCGACAAG-AAGGTTTACGACCTCGATGTTGGATCAGGATATCCAAATAGTGCAGCCGCTATTAA-AGGTTCGTTTGTTCAACGATTAATAATCCTAC-ATGAACAGCCACACTACCGCCCTACTAATTTCTTCCCTAGCCACTAGCACAATTGTTGTGACCAACACAAACCACTGATTAATCGCCTGAGTAGGCCTAGAACTAAATACCCTCTCAATCATTCCACTACTAACTAAACCACGCACCCCACGATCAACAGAAGCCGCCACAAAATACTTTCTAATCCAGGCAGCCGCTTCAAGCGTACTCCTCTCAGCCAGCGCACTTAACGCCTTAAAAACCGGCCAATGAGATATAACACAACTAACAACCCAACCAGCACTTACAATACTCACCCTTGCCCTCCTAATAAAACTGGGCTTAGTACCACTACATGCCTGATTGCCAGAAGTGATACAGGGCACAACTACCATACTAGCTCTAATCCTCGCTACCTGACAAAAACTGGCCCCATTTGCTCTACTATACGCACTATCCAACCTAATCCACACCCCAACTATTTTAACGCTCGCGCTGCTCTCTACCCTAGTCGGCGGCTGGGGGGGGCTAAATCAAACACAACTCCGAAAACTAATAGCATTTTCTTCAATCGCTCATCTAGGCTGAACAATTTCTATAATCCCACTAAATAAATACCTAGCACTCCTAACACTAACTATCTACATAATTATAACAACCACGGCCTTCTCAACAATGCTATCAACAAATATAAAATCACTTAAAGACACCACAACAACATGATCTACCACCCCGCCAATACTAATCCTGCTACTTTTTACACTTATCTCGCTAGGAGGCG------------------------------------------------------------------------------------------------------------------------------------------------------------------------------------------------------------------------------------------------------------------------------------------------------------------------------------------------------------------------------------------------------------------------------------------------------------------------------------------------------------------------------------------------------------------------------------------------------------------------------------------------------------------------------------------------------------------------------------------------------------------------------------------------------------------------------------------------------------------------------------------------------------------------------------------------------------------------------------------------------------------------------------------------------------------------------------------------------------------------------------------------------------------------------------------------------------------------------------------------------------------------------------------------------------------------------------------------------------------------------------------------------------------------------------------------------------------------------------------------------------------------------------------------------------------------------------------------------------------------------------------------------------------------------------------------------------------------------------------------------------------------------------------------------------------------------------------------------------------------------------------------------------------------------------------------------------------------------------------------------------------------------------------------------------------------------------------------------------------------CCCTTAGGCTCTGGTGGCTTTGGTTCTGTCTACAAGGCTACTTATCGTGGAGCTACAGTGGCTGTAAAGCAGGTAAAGAAATGCAGTAAGAACTTTCTGGCATCACGGCAGAGTTTCTGGGCAGAACTAAATGCAGCACGCCTTGACCATAGCAACGTGGTACATATAATAGCTGCAACTACAAGTGTCCCTGCCAATCAGGATAGTCTGGGCACCATAATAATGGAATATGTAGGTAACAGCACTCTGCATCATGTTATCTATGGGACTGGCTCTATGGCAGTAAAAGAGAGA------------------------GAGAAGCTGAATATAGCTCGATCTCTGGGCTACTCCTGCAACATTGTGGGAGGCTTAGCATTTCTCCATTCACAGTTGATTGTGCATCTGGATTTAAAACCTGCCAACATATTCATCACTGAACAAAATGTTTGCAAGATTGGAGACTTTGGATGTTCCCAAAAGCTACCGGATGCTGCA---TCAGAACTACAGCTTCATCAACAGGGGGGAACTTACACCCACCGTGCTCCTGAACTTCTTAA---------------------------------------------------------------------------------------------------------------------------------------------------------------------------------------------------------------------------------------------------------------------------------------------------------------------------------------------------------------------------------------------------------------------------------------------------------------------------------------------------------------------------------------------------------------------------------------------------------------------------------------------------------------------------------------------------------------------------------------------------------------------------------------------------------------------------------------------------------------------------------------------------------------------------------------------------------------------------------------------------------------------------------------------------------------------------------------------------------------------------------------------------------------------------------------------------------------------------------------------------------------------------------------------------------------------------------------------------------ATCCAGTCTACCAACATGGATCAAGGGAGCTTACCGGAAGGTTCAATCAATTCTCTCATTATAAAACTTATTCAAGCAGATATCTTAAAGAATAAGATATCCAAGCAGATGACAGATATTAAGGATAGTATTCGAGACGCAATGAAGAAAACAGAGATTTCTGGACCTGGTATGGATGGCAATGAAAGTCTGAAA---TTGGATTACCAGCCAGTGATTTCYGTGGATGCAGACCTTCTCAAACAGCATAAACGCTATGGCTCTCCCAGGGTGCTCTTGAGTGACAATGCCCCACTGGAACCCCCACCCTTGTACTTTATGGAGGATTACATTGGCAACTCTGTGGTGGTGAACCAAACATCTCGGCAGAAGAGGTTTGCTGAAAACAAGGGTCACCGTGGGGAATATTCAGTGTGTGACAGTGAAAGCCGATGGGTCACAAACAAGTCGTCGGCTATTGACATTCGAGGACATCAGGTAACGGTGCTGGGAGAAATAAAA--------------------------AAGCTGCCCCAATGAAAGAAGTTAGTATCCGAGGA---CCAGGCAGCTTGGCTTATCCCAGTCTTCGGACACAGGGAAATCTGGAGAACCTC---GGTGGGCCCAATGATGCCTCAGGAGGATTGACATCATTGGCTGACACTTTTGAACATGTCATAGAGGAGCTCCTCGATGAACAGCAAGTCATCCACCCCAGCAAGCAAAATAAGGATGCAGACTTGTACTCATCACGGGTTATGCTAAGCAGTCAAGTGCCTTTGGAGCCACCACTGCTCTTTCTGCTTGAGGAGTATAAAAACTACTTGGATGCTGCAAACATGTCCATGAGGGTCCGGCGTCACTCTGATCCTGCTCGTCGCGGGGAGCTCAGTGTGTGTGACAGCACTAGTGAGTGGGTAACAGCAGCAGAAAAAAAGACTGCAGTGGACATGTCAGGTGCAACAGTTACAGTCCTGGAAAAAGTCCCGGTACCCAAAGGCCAACTGAAGCAATATTTTTATGAGACCAAATGCAACTCCAAGGGTTATACAAAAGAGGGCTGCAGGGGCATAGACAAGAGGTACTGGAATTCCCAGTGCCGAACTACCCAGTCTTATGTGCGTGCTCTCACGATGGATAACAAAAAGAGAGTTGGATGGAGGTTTATAAGAATAGACACTTCCTGTGTTTGTACACTGACCATTAAAAGGGGAAGATA---------------------------------CACTGGTTGAATAGAATGCTTCCTCAGACCCTGTGCACAGCTTCGGCACTGCTGTACTTATTTCAGGGCTTTTCAAGCAATCTGATGGGGTCTGTTATAGTTTCGTATAACTTCTACAGTCTTAGCAAACTG---GGA------ACCAGCCAAGAG------GCCACCAAGCAACCAGTAAGCATGATATGGGCCATTCTCACCATCTGGATGATCTGTCTGCTGATCTGTATTTTGCCTTTGTGCGGTTGGGGTGTCTACACCTTCACCTCTTGGGGATGCCTTACTGACTGCACCAGCTCTTACATTTTATTCCTCTTCATCATCTACTTGCTGTGCTTCTGTCTCCTCATTGTGCTCTCCATTCCTCTAATTTATCGGTTGTTGTGCTCAGATGAGCACCAGCATTTCTACGATGATTATCATCAAATCACCCGAGGCTATTTCTCTCCTGGGTCACCGCCAATTGGTGGTCATTGCATACCATCCCTCTCGCCACAAGACACTGTGAGTAAATCTTTCAAGCATTTCCAAGATGCTTGCCTGAATACTGACCCCAATGTTAGACGAAGTCCA---GCGGACCATTATGGACTGGATCACTACTGCACGCATGAGGTATCTTACAGCAGCCGGAACCTCACTGTGGAATTTGCTCAGAAGCGCTTTTCTCTGATATTGGCTCTGACAAAA-----------------------------------------------------------------------------------------------------------------------------------------------------------------------------------------------------------------------------------------------------------------------------------------------------------------------------------------------------------------------------------------------------------------------------------------------------------------------------------------------------------------------------------------------------------------------------------------------------------------------------------------------------------------------------------------------------------------------------------------------------------------------------------------------------------------------------------------------------------------------------------------------------------------------------------------------------------------------------------------------------------------------------------------------------------------------------------------------------------------------------------------------------------------------------------------------------------------------------------GCCACTGCATGCTCTCCGTACAGCTGAAAAGTCTCTTTTGCCAGGTTACCATCCATTTGAGTGGAAACCACCCTTGAAAAATGTGTCCAGCAACACAGAAGTAGGCATTATAGAGGGACTGTCAGGCATCCAGCATTTGGTTGATGACTACCCAGTGAACACAATAGCAAAACGATTTCGATATGATGCAGCTTTGGTTTCTGCCCTCATGGATATGGAAGAAGACATCCTTGAAGGGCTGAAAACTCAGGACTTGGATGACTATTTGAAAGGGCCTTTCACTGTGGTGATTAAAGAGTCCTGTGATGGTATGGGAGATGTCAGCGAAAAGCATGGCTGTGGTCCAGCTGTCCCTGAGAAAGCAGTTCGATTTTCCTTCACAGTCATGAGCATCACTGTAACTCATGACAATGGAAACACAAAGATTTTTGAAGAGAACAAGCCCAATTCAGAGCTCTGCTGCAAACCTTTGTGCCTCATGCTGGCAGATGAATCAGACCATGAGACACTCACAGCCATCCTGAGTCCTCTTGTAGCAGAAAGAGAGGCCATGAAAAACAGCACATTGATACTTGATATGGGTGGGATTCCCAGAATGTTCAAATTTGTTTTTCGTGGGACTGGATACGATGAAAAGCTTGTTCGGGAAATAGAGGGCCTTGAAGCCTCAGGCTCTACTTACATTTGCACACTTTGTGATGCAACACGTCTTGAAGCGTCTCAGAACTTGATCTTCCACTCCATAACAAGGAATCATGCTGAAAACCTAGAAAGGTATGAGGTATGGCGGTCAAATCCCTACCATGAGACTGTTGATGAACTGCGGGATAGAGTGAAGGGTATATCTGCCAAGCCTTTTATTGAGACTGTTCCTTCTATCGATGCACTTCACTGTGACATTGGCAACGCAGCTGAGTTTTACAAGATATTCCAATTTGAGATTGGTGAAGTGTACAAAAATCCTGATGCATCCAAAGAAGAAAGAAAGAGGTGGCAATCAACTCTTGATAAGCACCTTA-----------------------------------------------------------------------------------------------------------------------------------------------------------------------------------------------------------------------------------------------------------------------------------------------------------------------------------------------------------------------------------------------------------------------------------------------------------------------------------------ACAGCAATGATAGGGCATACAAATGTAGTAGTTCCAAGATCCAAACCTCTGATGCTTATTGCTCCAAAGCCACAGGATAAAAAGCCCTTGGGGCTTCCTCAGAGGATGGGTCCCCTGTCCCCTGGAAATGTCCGGTCTCTTCCATCACAGCAAATGATGAATCGACTGAATATACCAAAGCCTACATTAAATTCTGGAGGAGTAAACATGATGTCCGGTGTTCACTTACAGCAGAATAACTATGGAGTGAAATCTGTACCACCAAGTTATGTTGGTCATACAGGAGGA---AGACTAAGTTTAACTGGTAGTTCCCCAGTTTCCTTATCTCAGCAGTCCCAGTCTATGAAGCAGTATTCTCCAAGTGGAAATGGAAGACCCTATCCACTTGGAGGGGAACCAAGATCGCAGGCTACAGCAAGGTACTCTCTTCAGTCTGCCAACTCGTCTTCACTTTCATCAGGCTCTTTGAAATCAACACCGTTGGCTCAGTCTCAGGCTGCCTCCAGAGTATTAGCCCAGTCCACACCCAAGCCTCTTGGAGCTGGTGCCCAA------------GGTGCCACTACAGTCAATACTTCATCGACTCAGAAATGGAAGATATGTACAATCTGTAATGAGCTGTTCCCTGAAAACGTGTACAGTGTTCATTTTGAGAAAGAGCACAAGGCTGAAAAGGTGCCTGCCGTTGCAAACTACATAATGAAAATACATAATTTTACTAGCAAATGTTTATACTGTAATCGCTACTTGCCTACTGACACATTGCTTA-----------------TTCAAATACAGTTTCCTGTGATGAGAATTTTTTTGCAGATGTCAGGAATGAACTGGGAACCATAATGGCCAGTGAACTGGGAACCATAATGGCCAGTGATTGGCAGGATAGTATTAACAGCATTCTCAAACAGGAGCAGACTGATTGTCCCCAGGAAAGTAACTT-ATGCTGCCTGAGGTCAGTTCTGGACTTTCTCAGGACAACAAAAACAGTGAATTGTACAACATTATGAAAACTCTAGGTGTTGACTTTGAAGATATAAAA---TGCTTTCAGCAGGATGAAGATTTTTTAAAAAATGAACTTTCTAGTGTGGATGATATTAGAGACATTGACATAACTGATGACATCTTGTCCTATGTTCAGGAGTCCTTAAATAAGGGTAACCTCTTGTATCCAGGTTGCCAGCAGCAGCAA------------CCCATAGCTCAGAACTCTACCTGTTTGATGCAACAACAA------------------------------------------------------------------------------------------------------------------------------------------------------------------------------------------------------------------------------------------------------------------------------------------------------------------------------------------------------------------------------------------------------------------------------------------------------------------------------------------------------------------------------------------------------------------------------------------------------------------------------------------------------------------------------------------------------------------------------------------------------------------------------------------------------------------------------------------------------------------------------------------------------------------------------------------------------------------------------------------------------------------------------------------------------------------------------------------------------------------------------------------------------------------------------------------------------------------------------------------------------------------------------------------------------------------------------------------------------------------------------------------------------------------------------------------------------------------------------------------------------------------------------------------------------------------------------------------------------------------------------------------------------------------------------------------------------------------------------------------------------------------------------------------------------------------------------------------------------------------------------------------------------------------------------------------------------------------------------------------------------------------------------------------------------------------------------------------------------------------------------------------------------------------------------------------------------------------------------------------------------------------------------------------------------------------------------------------------------------------------------------------------------------------------------------------------------------------------------------------------------------------------------------------------------------------------------------------------------------------------------------------------------------------------------------------------------------------------------------------------------------------------------------------------------------------------------------------------------------------------------------------------------------------AGTATTGCAGTACATGACGAAACATGAAAACAGCAAGGAACCGAAATCTTCACAGCTTATGAACCATTTACACCGAATGGCCTCTGAGGTACTTCAGGGCGGACCCAGTAGAAATCCTGGAGATACTGCCCCTAAACTTGTGGATTTGAAGGAAAAGTCTAGCACTCTCACCAAAGCTGCTGAGACACATGGGAAAAACTGTGTGCCTGTGATTCAGAGAACTTTCCCCCACTCCAGTGGAGAGCAGAGTGGCAGTGACACAGACACAGACAGCGGATATGGGGGAGAACTGGAGAAAAGTGACTCCAAATCTGACCAGAAATACTTTAAAAAGGACACAGAACTCAAGTATGCTGTTCAAGAGAGAATTGGTTCTATCAAACAAGAGAATGAGGACCCTCCAGCTAAAAGGACCAGAATGGAAATGTCAGAAGATGAA---GACCATTTTAGTAGGGATATGCTTGGCTCTCCA---AGCAACTTCTTGGGCCCTCACTCTCACCAGCCTCCCCTGTGTTTGCCTTTCTATTTTATTCCACCCTCAGCAACAGCCTACCTACCTATGCTGGAGAAGTGTTGGTATCCGGCCTCTGTGCCTCTCTTGTATCCTAGCCTCCCAGCTTCCACTGCAGCACTTTCAGGGTTGTTGAGCCCAGATAAAATTTCTTCTCCTTTATTAATGTCTCAGCGACTCCCTTCTCCAGTACCATCTCATTCTCCTATGGACTCTACTACTCTGCTT-------------------------TCATAAAGCCAGAGCAAGAGGCCTTCACGGACCCCATCATGAGACTCTTGGATACCCGCTTGGTGCATCACAATGCCAGCAAATGGGAAACTTTTGATGTAACACCCGCTGTAATACAGTGGATTGCACACGGACAACCCAATCATGGTTTTGTGGTAGAAGTGGCTCACTTGGAC---ATTGAGAGCAGTGTCTCCAAAAGGCATGTAAGGATCAGCAGGTCCTTGCATCAGGATGATGCCAGCTGGCCTCARATCAGGCCGTTACTAGTGACCTTTGGGCATGACGGAAAGGGACACCCTCTCCACAAGAGAGAGAAACGCCAGGCAAAACACAAACAACGCAAA------CGT---AAATCCAATTGCAAAAGGCATGATTTATACGTGGACTTCAATGATGTAGGGTGGAATGACTGGATAGTGGCGCCACCAGGTTACAGTGCCTTCTACTGCCATGGAGACTGCCCCTTCCCCTTGGCAGACCATCTGAACTCCACCAACCATGCCATTGTCCAGACTCTTGTCAATTCAGTGAATTCCAAAATCCCCAAAGCTTGCTGTGTGCCGACAGAACTGAGTCCTATCTCCATGCTCTACCTTGATGAGAATGAAAAAGTTGTACTCAAGAACTATCAAGACAATTGACCAGGAAGTGAAAGAGAGGGCAATCTCCTCAATGGGCCAAATCATTTGCAGTCTTGGTGACAATCTAGGCCCTGATCTTCCTAGTACACTTCAAATCTTCTTAGAGAGACTAAAAAATGAGATCACTCGGCTAACCACTGTGAAAGCTTTGACTCTGATAGCTGGTTCTCCTCTTAAGATAGATCTGAGACCTGTTCTGGGAGAAGGTGTTCCTATTCTTGCTTCTTTCCTTAGAAAGAACCAGCGTGCTTTAAAACTAGGAACTCTTTCAGCTTTAGACATCTTAATCAAAAACTACAGTGACAGCTTGACAGCTGCTATGATTGACGCAGTCCTGGATGAGCTTCCACCTCTTATCAGTGAGAGTGATATGCATGTGTCACAAATGGCCATCAGTTTTCTGACTACACTTGCTAAAGTTTATCCTTCCTCTCTCTCAAAAATCAGTGGTTCCATCCTGAATGAACTTATTGGACTGGTGAGGTCACCGTTACTGCAGGGTGGAGCACTTAGTGCCATGCTCGAATTTTTTCAGGCTCTGGTTGTAACTGGAACAAGTAACTTAGGATATATGGATTTATTGCGTATGCTCACAGGCCCAGTGTATTCTCAGAGTACAGCACTTACACACAAGCAGTCTTATTATTCCATTGCCAAATGTGTAGCTGCCCTCACACGAGCATGCCCTAAAGAGGGACCAGCAGTAGTTGGTCAGTTTATTCAAGATGTTAAGAACTCAAGGTCTACGGATTCCACCGCAAGGACAGGGACAGAAGTTCATCAAAACATTGTCAGGAAGAAAGTACACCTCAGAGGGTTTTCCAGCAGTAACGTGAAAGAATATACCCACATGTTCTTCAAAGATGAAGTGTGTCGAACCTTGGTCCTGAATCAACTGGAAGCCAACCCAAACCTGTGCAGTTTATGCTCCGTCCCTTTGTTTTGCTGGATTATCTTCAAATGCTTTGACCATTTCCTCTCTGCATTTGACAGCCACGAGCTCCCAGATTTCACGGTTACCTTAACAGATATTTTCTTGCTGATGACAGAAGTCCACCTGAATCGAATTCAGAAGACCAACTTACTGAAGAAGAACAACCGGAGCCAAGTGGAGACTTATCGGTCCAACAAAGAGACTTTGTTTGCACTGAGCAGAGTAGCCCACATGGGGATGCAAAAGTCTCTCTTTGTCTTTGACCAAGAGGAAGTCCTC---ACTAGTCTCTCTGAACAGGATCTACACTTGGGGTTCCTTAGGGTGGTTCCCAGTTATGGA------------GACCAGCCTTCCTATGAGTTCCTACACGTAACCTTGCAGTCCTTCTTTACAGCTTTGTTTCTGGTCACTGATGACAAAGTGGGTGAAAAGGAGCTGTTGAAGTTTTTTGCAGAATGCTCCACCCAG---GACACCACCATGTCTTCTTGCTTGCCAATTACTTGGTTGAAAAGATCCCGCCCTATAGGAGAGGATCCTTTCCGCAACAATGAGCACTTCCATTTCACTAACCTCTTCCTCTGTGGCTTGCTTTCAAAGGCCAAGCAGAAGCTCTTGCAGCATTTGGTTTCCCCCAAATCCCTTAAAAAGAAAAGGAAGGTGCTCCTTGCCTATTTCTTTGAGAGCATGAAGTCCCACCTGAGAGGCCTGACCCGAGCGAGGATCAAGGAATATAGGCAGAAGATGTTAAGGAAGAAGAAACCCATCACACTCGAGTCCACAGAGACCAATGTGATTCCCTTGGGAGAAATGGACGGCGATGATCCGATAGCCGAATTGGAAATCCCCCCAAATACCTTTTACAGACAGAATGGAGAACTGTATACAGGGAAAGTAAAAGCCAGCGTGACCTTCCTGGACCCAAGGAACATCTCTACTGCAGCGGCAGCCCAAAGTGACCTGAATTTTGTAGACGGCGAAGGCGACATGCTTCCGCTACGGACGTACGGCATGTTCTCGATGGATTTCACAGACGCAACGGCCACAGAGCCCCTCAATGCAGGGAAAGTGAAAGTCCATCTCGACTCGGCCCAGGTGAGGATGCCAGAACATCTCAAGGGAATGAAGCTTTGGTCTCTGAACCCGCAGACGGGCTTATGGGAAGAAGAAGGAGACTTCCAGGTTGACCAGAGCAGGCGGAGCAGGCGAGAGGAAAGAACGTTCCTCGTAGGCAACATGGAGATCAGGGAGAGGCGGCTGTTCAACCTGGACGTCCCAGAAAGCAGGCGATGCTACATCAAGGTGCGTGCCTACAGGAGCGAACGATTCGAGTTCAGCGAACAAGTCACAGGAGTGGTGATTTCTGTCATCAACTTGGAGCCAACACCAGGCTATTCAACCAATCCCAAAGCTTGGGGCCGTTTTGACAGTGGTGTCACTGGGTTCAATGGGGCTTGTGTGCCAGCCTTCTGCGACGACCAAAACCCAGACGCCTACAGCGCTTACGTTATGGCGACTCTGGCGGGGGAAGAGCTTGAAGCTGCGCCCTCAGCGCCACAGCTCAGTCCCACCGACGTCGGCGTCCCCCAGCCGTATCTCGATAAGCTCAAGTACAGGCGGACGGATCACGTGGACCGTAACATGAAGAAAACGGCTTTCAGG------------ACTGACAAGTACAGGCTACATCTCTCAGTGGCTGACCTCCTGTTTGTCATTACTTTGCCCTTCTGGTCTGTGGATGCTGTGATCAGCTGGTATTTTGGAAGCTTCTTGTGCAAAATGGTCCATGTCATTTACACCGTCAACCTGTATAGCAGCGTCCTCATCTTGGCCTTCATAAGCTTGGATCGGTACCTGGCAATTGTTCATGCGACCAATAGCCAGAGGCCCAGGAAGGTGTTGGCGGAAAAGATTGTCTATGTAGGCGTTTGGCTACCAGCTTTGCTTCTGACTGTGCCCGATATAATCTTTGCTAGTACTAGTGAGGTAGATGGA------------AAGTATGTATGCCAGCGTTTTTACCCTCATGAAAAT---------TGGCTGATT---TCCTTCAGATTTCAACATATTTTAGTAGGCCTTGTCCTGCCTGGTCTTATCATCCTGACTTGCTACTGTATTATCATTTCTAAGCTGTCACACTCAAAAGGCCAGCAGAAGCGCAAAGCTTTGAAGACCACAGTCATCCTTATCGTAGCTTTCTTTGCCTGCTGGTTACCATACTACATTGGGATCACCATAGACACCTTTGTCCTTCTTCGGTTCATTAAGAATGACTGTCATTTTGAGATGGTAGTGATCAAATGGATCTCCATTACTGAAGCGCTGGCGTTTTTCCACTGTTGCCTGAATCCAATCCTTTACGCTTTCCTGGACTGTGCTTCCTTTCCTTGTTTGAATGGTGGCACCTGCCAGGATGGAGTTAATGATTATTCTTGCACTTGCCCTCCGGGATACAATGGAAAGAACTGTAGTACTCCTGTCAGCAAATGTGAACACAGCCCTTGTCATAATGGGGCTACTTGCCACGAGAGGAACAACCGTTATGTGTGTGAATGTGCTCGTGGATATGGAGGCCTCAACTGTCAGTTTTTGCTCCCTGAACCGCCCCAGGGGGCAGTCATTGTTGACATCACTGAGAAGTACACTGAAGGTCAGAGTTCACCATTTCCTTGGATTGCGGTCTGTGCTGGAATTATTCTGGTCCTGATGCTCCTGCTGGGTTGTGCCGCAGTTGTGGTTTGCTTCCGGCTCAAAACGCAGAAGAGGCAACAGCAGCCTGATGCATGCCGAAGC---GAAACAGAGACAATGAACAACTTGGCGAACTGTCAGCGGGAGAAGGACATTTCCATAAGTGTCATTGGCGCCACCCAGATTAAGAACACCAACAAGAAAGTAGACTTCCACAGCGATAATGCTGACAAAAATGGTTTTAAAGCCAGG---------------------------------------------GTCGGCG-----GGCGCCAAGAAGCCGGCGCGCCGCTGCGGGCTGCCCCGCTGGAGCCGTCGCGAGGTGTGCTTGCTCTCCGGGCTGGTCTTCGCGGCGGGGCTGTGCGCCATCCTGGGCGCCATCCTGCTGCTGAAGTACCTGGCCGCCGAGCCCGACGCCGCCTGCCTGCAGGGCTGCCAGGCGCGCAAGGCGCTGGCCCGCGCCGCGCGCTTCGTGGCCAGCAACCTCGACCACACCATCGACCCCTGCAAGGACTTCTACTCCTTCGCCTGCGGCGGCTGGCTCCGGCGCCACGCCATCCCCGACGACAAGCTCATCTACGGCATCATCGCCGCCGTCGGCGAGCAGAACGAGGCCAAGCTGCAGCGGCTGCTCCGGCGGCCCGTGCGGCGGCCCGCGGCGGCCTCGGCCGAGCGCAAGGCCAAGGACTTCTTCCGCTCCTGCCTGGACCTGGCCGAGATTGACCGGCAAGGCGCGCGGCCCATGCTGGAAGTGCTGGAGCACTGCGGCGGCTGGGATCTG--------------------------------------------------------------------------------------------------------------------------------------------------------------------------------------------------------------------------------------------------------------------------------------AGTCACCAGTTTGTGTGCAAGACCTCGAAAAACTGGCCATGCCCTATTTCTTTTGGGGGGACAAACCTTCATGTGTGACAAGTTGTACTTGGTTGACCAAAAAGCAAAGGAAATCATTCCCAAAGCTGACATCCCAAGCCCAAGGAAAGAGTTCAGTGCATGTGCTATTGGCTGCAAAGTCTATATTACTGGTGGCCGGGGATCTGAAAATGGAGTCTCTAAAGATGTTTGGGTGTATGATACACTTCATGAAGAGTGGTCCAAGGCTGCTCCCATGCTTGTAGCTCGGTTTGGCCATGGTTCTGCTGAACTAAAACATTGCCTTTATGTAGTAGGAGGGCACACAGCAGCCACTGGTTGTCTTCCGGCTTCTCCTTCAGTATCCTTAAAGCAAGTAGAACAGTATGATCCTGTGACAAACAAATGGACAATGGTTGCTCCACTTCAAGAAGGAGTAAGCAA-------------------------------------------------------------------------------------------------------------------------------------------------------TGTGAAGATATCATGGGCTACAATATTCTCCGCGTTCTCATCTGGTTCATCAACATCCTTGCAATTGTGGGGAACCTCATTGTCTTCCTCATTTTGGTCAGCAGCCAGTATAAACTCACAGTCCCCCGATTCCTCATGTGCAATCTTGCCTTTGCAGACCTATGTACAGGTATCTACTTACTGCTGATCGCCATCAAAGACATTCAGACCAAAAGCCAGTACTACAACTTTGCCATAGAGTGGCAAACTGGTCCCGGATGCAATGCRGCTGGCTTCTTCACCGTCTTTGCCAGTGAACTTTCTATCTACACACTGACTGTTATCACTTTGGAGCGCTGGCACACCATCACCTATGCGATGGAACTGGACCGCCAAGTCCGCTTCCGTCATGCYTTGGCCATTATGCTCATAGGATGGGTCTTTGCCTTCACAGTGGCCATTCTTCCCATCTTTGAAGTCAGCAGCTACATGAAAGTCAGCATCTGCCTACCCATGGATATAGAAACTCCTCTTGCCCAAGCATATATCATGTTCCTGCTGATACTGAATATTCTGGCTTTTCTYATCATTTGCACTTGTTATATCAGCATCTACTTCACCGTGAGGAATCCCAATGTCTTCTCATCCAACAGCGAGACCACAATTGCCAAGCGCATGGCCATACTAATCTTCACAGACTTCCTCTGCATGGCACCAATCTCCTTTTTTGCCATATCAGCRTCCCTCAAAGCCCCTCTCATCACA------CGAGCCTGTGCTCCAGAAGATTGATCTTGAAACTATGTCATACGTCAAGGCAGTTAGTTTAAAGGATTACAATTGTGTTCCAAAGTCACTGGCTTATACACACCTTGGAGGATATTACTTTATCAGCTGTAAGCCTGACACTACAGGAGCTATTCCACCACAGCTAATAGTGGACAGTGTTACCGACTCCGTCATTGGATATAATGGTGATGTAACAGGAACTCCATATGTTTCTCCAGATGGTCACTATCTAGTCAGCATTGATGATGTAAAAGGTCTTATGAGGGTCCAGACCATTACAGTTAGAGGAGAAATACAGGATACTTTTGACATTCATACCAACTTGCACATATCTGATGTAGCTTTCCAAGCATCATTTATTGAAGCGCATCAATATAATGTCTTTGGTAGCTCTAGCACACAAACTGATGTGCTCTTTGTAGAATTATCTTCTGGAAAGGTGAAGATGGTCAAGAGTCTTAAGGAACCTCTTAAGCCTGATGAATGGCCTTGGAACAGTAAAAACCGATTAATTGAGGGCAGTGGGCTTTTTGGTCAGTACCTTATGACACCTTCCAAAGAATCCTTGTTTATTCTAGATGGACGGCTAAACAAGTTGAATAAGCCAGGCAAGCCTCGCAGCACCACCAACATCTTTGTCCTCAACCTGAGCATTGCCGACCTGGCCTATTTGCTGTTCTGCATTCCTTTCCAGTCAACTGTGTATATGATGCCCAGTTGGGTCCTGGGCACGTTCATCTGCAAGTTCATCCACTATTTCTTCACTGTCTCGATGCTTGTCAGCATTTTCACTCTTTCTGCAATGTCTGTGGACCGCTATGTGGCTATTGTGCATTCCCGGCGCTCCTCAGCCCTACGAGTGTCCCGCAATGCACTGTTTGGGGTAGGGGTCATCTGGCTGCTCTCAATTGCCATGGCCTCACCCGTGGCTCACCACCAGCGCATTGTTTACAAGGAAAACATTAACCAGACTTTCTGCTGGGAAGAGTGGCCCAATCTTCAGCACAAGAAGGTCTATGTGATC---------------------------------------------------------------------------------------------------------------------------------------------------------------------------------------------------------------------------------------------------------------------------------------------------------------------------------------------------------------------------------------------------------------------------------------------------------------AACTGTACATCAACAACTGCCAAGCTGGCTGTTATATGGGTTGGGGCTCTGCTCTTGGCACTCCCTGAGGTGGTCCTGCGCCAGTTGACTAAAGAAGATTCTGAAATCAATGGAGGCCCTCCTACGGAACGGTGTGTGGTGAAGATCTCTCCTCACTTGCCTGATACCATCTATGTTTTGGCACTCACATACGATGGTGCGAGGCTCTGGTGGTATTTTGGCTGTTACTTTTGCTTGCCCACTCTTTTTACCATTACTTGCTCATTGGTGACTGCAAGGAAAATTCGAAAGGTGGAAAAAGCATGTACAAGGGGGAACAAGCGACAAATTCAGCTGGAAAGCCAGATGAACTGTACAGTGGTGGCTTTGACCATTTTATATGGGCTCTGCATCATTCCTGAAAACATCTGCAATATTGTCACTGCCTATATGTCCACAGGGGTGTCTCAGCAGACTATGGACCTCCTGCACCTTATTAGTCAGTTTCTGTTGTTCTTCAAATCATGTGTGCCTCTGCTGAAAACATTCCAGATCTTCCTGATGATTATAACAGCACTTTGGAAGATGTTAGTGATTGTTATCTATCAAGAAATCTGAAACGAGTAAATCTTACTGGGAAACCTCCTAATATTTTAATCTATGTTGGTACTGACCCTGAAAAAGTGAAATTTGAAGAAATAAAATCACTTATCATGGAATGTGTTGATAGTAATGCTTACACAATCTACCATTTGTTAAAGGAACAAGTTCTGAGTGTTCCGTGGCTTGACAATKCAGTGCTATTGATAGTTGCTGCATCAGACTCCATTCCAGATGATGTGTCCAGACAATTTCTTGCTTTCATGTCAAAAGGTGGAAAGATTTTGGGACTTGCTTCATCATTCACTTTTGATGGAATACAGCTAAAAAGTAAAAATGAGCTGGCAGGCAAAATACAGGAATTTGTGTTTTCAACAGCTAAGAATAAAGAGATTAGGTTGAATAGTGTAGCTAGTGGGAAAGTTTTTGAGAGAGAAACTACAGAAGAATTCAGCCTTGTAAAGCCATTAGGTTATTTGGACTGTCCAGATAAAGATATGATGATTGTTCACCTGTTTCTCAAAGTCTCTAAAGCAAATCGGAGCAGGACAAAAGTGACCATTCGGCTGTACCAGCAGCAGAAACTGTTT---AAACGCAACTCACAAGGAGGGGATGAGGAAGGAAGTTTGAGAGGAGACAAAGGTGAAGTTCTTATCTCTGAAAAAGCAGTGGACACTCGGAAAAGCACCTGGCACATTTTCCCAGTCTCCAGTAGTGTTCAACGCCTGCTAGATCAAGGAAAGAATTCCCTGGATGTGCGGATTGCTTGTGATCAGTGTCAAGAAACTGGAGCCAGTCTGGTGCTGYTGGGTAAGAGGAAAAAAAAGGAAGAAGATGTAGAAGGGAAG------GAGGGG---AGTGACAGCACGGGAGAAGAAGAGAAGGAACAATCGCACCGGCCCTTCCTGATGATGCTTGCCAGGYATTCAGAGGATCGCCAGCACAGACGGCGGAGGCGAGGTCTTGAGTGTGACGGCAAAGTCAACATCTGCTGCAAGAAGCAYTTCTTTGTTAGCTTTAAAGACATTGGATGGAATGACTGGATCATTGCCCCACCAGGCTACCATGCCAACTACTGTGAAGGAGACTGCCCCAGCCATATTGCAGGCACATCTGGCTCAACTCTGTCTTTCCACTCCACTGTTATCAACCACTACCGCATGAGAGGACACAGTCCTTTTTCCAATCTCAAGTCATGTTGTGTACCCACCAAGCTGCGGCCCATGTCT-CTCTTTCAGATAAATACAAGCTCAGCAGTGAAGGGACTCTAGAAATATCAAATATTCAGACTGAGGATTCAGGAAGGTATACATGTGTTGCCCAGAACATTGAAGGAGCAGATACAAGAGTAGCTACAATAAGAGTGAATGGAACGTTGTTAGATGGTACCCAAGTGCTGAAAATATATGTTAAACAAGCAGAATCTCATTCAATTCTTGTGTCTTGGAAGGTTAACTCTAACGTTATGACATCTAATTTAAAGTGGTCATCTGCTACAATGAAGATTGACAACCCTCATATTACATACACAGCTAGGGTGCCAGTTGATGTGCATGAATACAACCTCACACACTTGCAACCTTCCACAGATTATGAGGTCTGTCTCACTGTATCTAACATCCAYCAGCAAACTCAGAAGTCCTGTGTTAATGTCACTACGAAAAATGCAGCATTTGCCCTTGACATTACTGACCAAGAAACAAGTACAGCTCTGGCTGCAGTTATGGGATCCATGTTTGCTGTCATTAGCCTTGCGTCTGTTTCTGTCTATGTTGCTAAAAGGTTTAAGAGGAAAAACTATCACCAYTCACTGAAAAAGTATATGCAAAAGACTTCCTCCATTCCTCTGAATGAACTCTATCCTCCACTTATTAATCTCTGGGAAGGTGACAGTGAAAAGGACAAGGAGAAGACCAACGAGGTTCTCAATCTGAAGGCTCAGCTGAAGGATGTCCGGGCAAAGATGGAATTGCTAGATATGAAAATCCAGGACTTGGAAGACTCACTGCATGCCAAGGCCATGGAAATGGAGGTTTGTGAAAATGAGCTCCAACGCAAGAAGAATGAGTCCGAGCTGCTGAGAGAGAAAGTGAACCTGCTGGAGCAAGAGATTGCAGAGCTCCGAACAGAACTAACCATTCTCAGGGAGGAG---ATGAAG---TGTGGGGTGCCCTCT------GTGGCCCTAGAAGGTAGC---ATGGCAGAAGAAACACAAGCCCTGTGGAGAGAAGTGGAGAAGCTGAAGGTGGAGCTGAGTGAGGCACAAGAAAGCAATGAGAAGATGACAGCTGGTTTCCAGCAGGAACGGCAGATCTGGAAAGAGGAAAAAGAGAAAGTGATCCACTACCAGAAGCAGCTGCAGCAGAGTTACCTGCACATGTACAAACGGAACCAGAACCTGGAGAAGATGCTTCAACAACTTGCAGCAGAA---GATGGCAAAGAGCCCTTACTGAAATTAAGAGCGCTTCCTGTTTCGGGTACCAAGATGGATCTGATTGAGAGGCTTAAGGCTTATCAGGAACAGAATGGGGCTGCTGGCCGAGGAATTGCTGCTCCAAAGTGCAATACAGCAATTCTCCCAAAAGCTGCTGAAGTGGTAGTAGCCTTCCCAGCTGCCAGGCTGAGTGCAGGGSCTGCCCTGGTTGGTGCTGGCATTACTTCAGCCGAGGTGGTTGTGGCCACAGTTGCTGGCAATGGTGTGATGAAGTTTGGTAGCACAGGCTCAACACCTCCTGTCTCACCCACACCTTCAGAGCGTTCACTGATGAGTGCTGGGGATGAGAATTCAACCAGTGGGGATGCCTTTGGGGAGATGGTGACCTCTCCCCTGACTCAGCTCACTTTACAA---ACGTCYCCAGTGCAATTCTTGGTAAAGGAAGAGAGTTCAAAAGGC------CCCTCCTGC---AGCTCTAAT---CTAGCTCCAAGAGCAGAGTCTTGCAGC---------------------------AAT---ACCCGACAAGACATGGAGGTC---CAGGATAAAGACCAAATGTTGCAGGAGAAAGATAAGCAGATTGAGGAACTCACTCGCATGCTGAAACAGAAGCAGCAGCTGGTGGAGATGCTGAAGCTTCAGCTGGAGCGAGAAAAGCGGTCACAGCAGCCATCACCAGCC------GTGCCTGTT---GGACAA---GGCAGC------------CCTCAGCCATTGACCTGCAGCACCCATGTTAAGAGTGAGAAGGGCTTGGTGAGTTGCCAGTCTTCAGTGCAGCYCAGTTGCCAAACTGACCAATTCAAGTTGATACAGGCCACTAGCCAAATGGACACCTCAGATACAAGCTCAGTGCCAAAGAAAACCGTGACGGTGAAGCAAGAGGTGCCAGCTGCTGAAACGGAGCAG---CCATGCCAGACCTCAGTTTTTTTCCATGGCCAGCAAAGTGGAAGCATCAGTGACATCATCAAAGGAGCTCCTCCCCCTGGCCAAGTAGCTACAGGAAGC------ACTGCAGCAGCA---TCCTCTTCGAAAAAGCGGAAGAGGAGAGTCTTCAGCCCCATTCGGTCTGAGCCTAGATCCCCCTCACACTCCATGAGGACTAGAAGTGGGAGGCTGAGC---TGTTCTGACATGTCTACTCTTGCCCCATCC---TCGCCAGTCTCTTCCTCACTGGCGAGCATCTCT---GCCAGTTCCCTTGCCACCAGTGCCTTAAACGCCTCCTCCTTTGCTTTTCCTTCCCATGCCCTGYCCTGC---CCTGGGGAGTCGGCAGAGAAGATCCAGAGGTCCAGG---AAGCAGGGAGCCCTTCCGGCCGAGCCCTTCTCC---TCTGGCAGCCCCACGCCCCTCTTCCCATGGTTCACCCCAGGCCCTCAGGCAGAACGGGACAAGGGCAAGGAGAGACCCATGGAGGAGCCG---TCATCCAAAGAGAAAGGAAGGGACAAAGGCCTG---GAGAAGGGGAAG------GACAGGGAGAGG------GAGAGGGAGAACGAGMRCAAGCGSRSGTCCAGGAAGGAG------------AAGCGRAAGAGAGCCCCAGGCGCCCAGAGCAGCSCCGCTGGGCTCCCGTTGGSSSGAGGGGCCAAAGGGAAAGCACTCGGCGTGGAAGAGGCTGCG---GCGKCTTCTTCTGCTGCTGCTGCTGCAAAAAAATCTGCAGGACGGAAGAAG------TCCGTG---GCTGTGGTGGCCGCAGCAGATATGCCTGATGTCGTCCTCGTGGACGCGGCAACAGCCGTCCTCAAGACCAAACTGCCCAAGAGAAGCCGCGGAGCT---GGCGAGCAGGCCGGCCTGGAGGTCACTCTGGCTGCGCCCGCT---GCGGGGCAGGAGGACTCCCTGCGCCTCCCGCCCACCTCCGCCAGCAGGGTGCAACAAAAAGGGACTCAGACTTACAGTATTCTAGATGGTGAACAAGTAGAGACCCAA---AACAAG---TATCTCCTCTGTGTAAAAGAAAAAGTTGATGATTCTGCTGGTCTTCATCGTACCTATGGGGTATGCTTTGTTGACACAACAGTGGGGAAGTTCTTCTTGGGTCAGTTCATGGATGACCGCCACTGCTCAAGGTTTAGAACTCTTTTGGCTCATTATTCTCCTGTGCAAATCCTCTTTGAGCGAGGGAACCCCTCTGCAGAAACACAGAAGATATTAAAAGGTTTACTCCCCTCTACAGTGCAAGAAGGCTTGATTGCTGGGTCTCAATTCTGGAAAGCCTCCAAAACCCTAAAAACTCTGATTGAGGAGGGCTACTTCAAGGAC---AAAGAAAATGCAAGCACTGGGCCCAGTCTGCCTCCAGTAATCAAATCCATGACTGCAGAAAGTGACCCTCTAGGACTGACTCCTGGGGAAAACAGTGAGCTTGCACTCTCTGCTTTTGGGAGTTGTGTTTTCTACCTTAAAAAATGCATTATTGACCAGGAACTTTTATCAGTGGGAAAATTTGAAGAATACATACCTGTTGATGTAGATATTGCAAAAGGAACAAAGTCAAGTGGTACATTTTCTATAACAAGCCAGAGGATGGTGTTGGATGGGGAGAGCCTRGCAAACCTGGAAGTTCTGATTGGCATATGGGCAGCTCCAAAAACGGAAGATAATGCACCACTGGCGTCTCCTGCAACATCTGGCGTTTCTGAAAGCAGGCGGATTAAAACACACCACATTATGACAACCTCTCAGCACAGAGACCACAATCAGCCTGTGACTGGGAAGAAAGGGGACAGGGAATCCAGG---CAAGCCTCAAACATCATTGTGGATCCAAAGCTTTTTCAGAAGAGGAGGTTCCAGTCGCCTCGTGTTTTGTTCAGCACTCAGCCTCCGCCTTTGTCAAGGGATGGGCAGAATGTGGAGTTCCTAGACAGCACAGACTCTCTCAACAGGAATATCCGAGCAAAGCGTGCAGCTCATCCCGTGCACAACCGAGGAGAGTACTCTGTGTGTGACAGTGTCAGCGTGTGGGTTGCCAACAAAACCACAGCAACAGACATTAAAGGCAAAGAGGTGACTGTGATGGTGGATGTAAATCTTAACAACAACGCTTACAAGCAGTACTTTTTTGAGACCAAGTGCAGAGACCCTAAGCCAGTTTCCAGTGGATGCAGAGGTATTGATGCCAGGCACTGGAACTCCTACTGC---------------------------------------------------------------------------------------------------------------------------------------------------------------------------------------------------------------------------------------------------------------------------------------------------------------------------------------------AAGGAGAGGGAGAAGMWCGTGGGG---ATGCCC---GTGAAAGAG---AAAAACCAAGGTCAGGATTCT---GAGAATGACAAAATGCTCCAAGGTCAAACGAGGAGTGACAGAAAACTCCATGAAGGAAGCATGTCATCGGATAAAACCACCGTAGGCCACTCATCTCCTGCTGTTGGTACAGTTATCAAAGAAGAGGGAACATCAGAGCATGCTCTACAGCCAAATAGAAATCCACGTGTTTCAGGAACTGCTGATGCTCCCAAAGTGAACAGTGAAAATAATGAGGTAGATGTTCCCCAGACA---GATGACATGGAGATCTGCACTCCAGATCATAATTTTCCTCTAAAAGTTCACATGGAACTTTCT---CCTGTAAATCTGAAGGTGAACTTGCAGGATGCTAAAACTCACAAGAGCACAGAAGTGCCAGGCTCC---TCTGAAGCAGAGAGTTCAAAGCAACGCCTTGATGCTAAAGAATTAAGTAATAATAAAGAAGACAAC---AAAGAGAGAGAGAAACAAAAACCTAAACTCACTCCTGCAATTGGAGCTGCAGAAACTGTACAGAAAATGGAAAAGGCGGAAAATGTCCAGAACAGCGTCGCAGATAATAAATGGAAACCATTACAAGGGGTTGGGAATCTTCAGGTGGCAGCTTATCCGTCAGAAGCC---AAAAATGTGCCTTCTGAATCAAAACCACAAGGGTTAAGGATAGAAATTAAAAGCAAAAACAAAATTAGACCAGGCTCCCTGTTTGATGAAGTTCGAAAAACTGCACGGCTAAATCGGAGACCAAGGAATCACGAGAGTTCAAGTGAGGAGGACTCTCCCACTCGAGAGAACAGCCAATCAAGGAGCCAGAGCCGATCACGGAGCAAGTCAGACCCTAAATCCAGGCACAGGACAAGATCTCATTCCTATAAGGAGGTAGGTGCTAGTCTCAGTGATGGGGAGGTAGAACAGGAGGAAGAAGAGGAA------CTGAAAGAGGAAATAGAG---GTTAAAGTAGAAGAGGGACCAGAGATT------AAAGAGAAT---GACAGGCAGCGG---AATAATCAG------------GATGAGAATATTATGTTAGTGAAAGAGGAAGGT------GACAATATACTACCAGTAGTTAGTGAACAA---GATGTGGTGGAAATTAATGAGGCAGATCATGCA---------------GAACCACTAGGGAATGAGAAAAGCAAAGAAGTGGAACCAGAAATGGAGTGTCATGCTCAAGTTGAGCAGGAGGGGCCTATTGCTYCCTTGGAGAAAGAGGAA---GCCAACAAGCCAGATATTGAA------GCTGAA------CCAGAGGAGGTAGAAAAGAAGGAATCT---GAATCCACTGTG---GTGTCAGAAGCCGAG------CCC---CAGCCTCAGTTAGAGGCTGTGCTTCAGCCCCAGCCTTCACCACAGTTGGAATCCACTCAAGAG------CAAGAGCCTCAGGTAGACAAAGAAGAAACT---ATAGTTCCTGAAAAGCTGCCTGAAAGTCAGGCAGAGCAAATTCAGGCTGTAACTGTAGAAAACAAGAGCAAGATTAAGAGCAGGGGT---------AGAGCACGGAACAAAACTAGCAAGAGTCGAAGTCGGAGTTCTAGCAGCAGCACTAGTAGTACTAGTTCTACAAGTAGTAGTAGCGGCAGCAGTTCTAGCAGTGGCACCAGTAGTAGTCGGAGTAGTTCCAGCAGTAGCAGC---AGCACTAGTAGAAGCAGCAGTAGAGAGAGTAGTAGCAGT---TCTAGCAGCAGTGAGAGTAGAAGTCGAAGCAGAGGGCGT---GGGCACAAT---AGGGATAGAAAGCGTAGGAGGAGTGTGGATCGGAAGCGGAGA---GATAATGCGGGT---------GTAGACAGAAGCCACAAGTCTTCAAAAGGT---AGCAGCAGAGATGCAAAAGGATCAAAGGATAAAATT------AGCAATGARAAGAGTCATCCCAATAAA---AATATGAAGTTAGCACACCAAGAAACAGACAGTGACTCAGGAAGAGGAAGCTGYGAGAGTCCTTCTCTGTTGTTGAAGAAGCCCAAGGAAGCCCCAACCCTGCTTTTGGAATTGAAAATGCCA---GATGCCAGTGAGGTGCAAAGGGATGCTCAAAGAAACAGCATRCGGGAAATGTCAACA---GGAGACCCT---CAAGAG---TTTCCTTTCTTCAGCAGGGATGGGCCAAGGCCCTCCACGTGGCCTGCAGCTCAGTTGCCTAATTGCCAGACTTCTAAGGGTCTCTACCATGACACTGAGGATGTATTTAAGATAGCTCTCAGTGCTATGGATATAAATAAGTCATCTGTTTTGATGGGGAGTGAAGGA---AAATGTCATTCACAACATCTTAAACTG---GTGAAGACTCTTACCGAAAGGAAGCCGGTCAAGTTGGAGGAAGCAGCTCTTTTGCCCTTAGATGCT---CCGCATGACCAAGGGGGG---TTGTGTTTTCTTCCACCAGARAGCTCTCTTCTATCGCCTACAAAGCCCATGGATGAGTGGTGGGGAACCTCATTGCCATTGTGGTACTTTGCAAGTCCAGGAAGGAGCAGAAGGAGACCACTTTCTACACGCTGGTGTGTGGCTTGGCTGTCACCGACCTCCTGGGCACCTGCCTGGTGAGCCCTGTCACTATCGCCACCTACCTGAAGAATGAATGGCCCGGGGGCGAGTCACTGTGCGAGTACAGCACCTTTATCCTCCTCTTCTTTGGACTGTCTGGACTCAGCATCATCTGCGCCATGTCCATAGAGCGGTACCTGGCTATTAATCATGCCTACTTCTATAACCATTATGTGGATAAGAAGCTGGCAGCTCTCACGCTCTTTGCCATCTATGTTTCCAACGTCCTCTTCTGCGCCCTACCAAGCATGGGYTTGGGTAGCACGGAATTGCAGTACCCTCAGACGTGGTGCTTCATAGACTGGCGGACCAATGTTTCCACATACGCCGCCTACTCTTATATGT-------------------------------------------------------------------------------------------------------------------------------------------------------------------------------------------------------------------------------------------------------------------------------------------------------------------------------------------------------------------------------------------------------------------------------------------------------------------------------------------------------------------------------------------------------------------------------------------------------------------------------------------------------------------------------------------------TCTGACAATGCCTWCATGCAGGAAAAGCTATCACTAGAATTTGAAGATGTTCATACC---TCCAAGAATATAAAGAAGGTTCCCCTAGAGAAAAAGGAATTGAAGTTAGCAAGACTGAAGCATCTGATGCATCGATCCCTCAGTGAGTCTGACACAGATTCAAACAATTCAGAAGACCAGAAGAACACACCTGTGAAAAGAACAGATAAGCCAAGGCCACAACCCATAGTGGAAAACACTGAAAGCACHGAGAATTTGCATTTGATGATTAAGAGACACACATTAGTCTCA---GGGCGCCGGTTCCCTTTCGGAACAAAAATCTCAAAATCTGTGGAT---GGTAACAGCCCTTCTCCCACTTCTGAAAGTAGTGATCCTGATAATGAATCCCACTATCAGGCAGGGACTATATCTCAGAGC---CAGACAGTGGGAGATATCTGCCAGGCAACCCCTGATAACATCATTGCTCATAAA------------------------TTTGTGGCAATGGTCTACATGTTTTTAGGGGTGTCCATCATTGCAGACCGCTTCATGTCATCCATAGAAGTTATTACATCCCAAGAAAGAGAGATCACGATTAAAAAACCCAATGGCGAAACCACCAAGACAACAGTTAGAATTTGGAATGAGACTGTCTCCAACTTAACACTTATGGCTCTGGGCTCTTCTGCACCTGAGATCCTCCTATCTGTCATTGARGTGTGTGGCCATGGCTTCAACGCAGGGGACCTCGGGCCAAGCACCATAGTAGGAAGTGCTGCTTTTAACATGTTTGTCATCATAGCCATTTGTGTCTATGTGGTCCCTGATGGAGAAATCAGGAAGATTAAGCATCTCCGTGTGTTTTTTGTCACAGCCGCTTGGAGCATCTTTGCATACACTTGGCTTTACCTAATTTTGTCTGTCATATCTCCTGGGGTTGTAGAGGTCTGGGAAGGCTTACTCACCTTATTTTTTTTCCCTATCTGTGTGGTGTTTGCATGGATTGCTGACAGAAGGCTTTTGTTTTACAAGTATGTCTACAAGAAGTACAGGGCTGGCAAGCAAAGAGGCATGATCATTGAACATGAGGGTGAAGGGCCACCATCCAAAGCTGACATTGAGATGGATGGGAAGGTAATTAATTCCCATGTTGAAAGCTTCTTAGATGGTGCTCTGGTCCTAGAAGTGGATGAGAAGGACCAAGATGATGAAGAAGCAAGGAGAGAAATGGCCAGAATCCTCAAGGAGCTGAAACAGAAGCACCCAGACAAAGAAATGGAACAGCTGATAGAACTAGCAAACTATCAGGTTCTGAGCCAACAGCAAAAGAGCAGAGCCTTTTACCGTATCCAGGCCACTCGGCTAATGACAGGAGCTGGCAATATATTGAAGAGGCATGCGGCTGACCAAGCAAGGAAGGCAGTCAGCATGCATGAGGTCAACTGTGAAGTGGCAGACAGTGATCCCATCAGT------GGTGAGACTAGGAAGATAAAACATTTGAGGGTTTTCTTTGTCACAGCGGCATGGAGCATCTTTGCATATATCTGGTTGTACATGATCCTTGCAGTCTTCTCTCCAGGTGTAGTCCAGGTTTGGGAAGGGCTGCTCACTTTGTTTTTCTTTCCTGTTTGCGTCTTCCTGGCTTGGATAGCAGACAGAAGATTGTTCTTGAATAAGTATATGCACAAAAAGTACCGTACTGACAAGCACAGAGGTATTATCGTTGAGACTGAGGGGGAGCACCCAAAAGGGATTGAAATGGATGGTAAGATGATGAACTCCCACTTTCTGGATGGAAATCTAGTGCCTATGGAGGGGAAAGAGGTGGACGAGTCTCGCAGAGAGATGATCCAGATCCTCAAGGATCTGAAGCAAAAGCACCCAGAAAAAGACTTAGACCAGCTGGTGGAGTTGGCCAATTATTATGCCTTATCTCATCAGCAAAAGAGCAGAGCGTTCTATCGAATTCAGGCTACCAGGATGATGACTGGAGCAGGAAATATCCTTAAAAAGCATGTAGCTGAGCAAGCCAAGAGGAGTGCGAGTTTGCACGAGGTACAACCAGAGGAACCAGAGGACTTTATCTCAAAAATTTGTTTTGATCCTTGCTCCTATCAGTGTCTGGAGAACTGTGGGGCTGTCCTCCTAACTGTCGTCCGGAAAGGAGGAGATGTGTCCCAAACCATTTATGTGGACTACAAAACAGAGGATGGCTCTGCCAATGCTGGGGCTGATTATGAATTCACAGAAGGGACTGTCGTTTTGAAGTCAGGGGAGACCCAGAAAGAGTTCTCCATAGGGATCATCGATGACGACATTTTTGAGGAAGATGAACATTTCTTTGTGCGTCTTAGCAACCTACGGGTGGTTGAGACAGTTGAATCACCACCTGAGCTCAACAGCTTGCCATATCCCAAGGCCATACTGGCCTCTCCCTGTGTGGCTACTGTGACTATCTTAGATGACGACCAAGCAGGGATCTTCACCTTTGAATCTGATGTGATACATGTCAGTGAGAGCATTGGGGTAATGGAAGTGAAAGTTCTTAGG------AATGCTTTAGTATTTTATTCTTTTTGGAGTCCATGCCCTAGGGATGGGCCTTGTATTAACCCATGTATTCATGACGAGTGTTCTGAAAACTTTACTCAGATTTCTAGCAGAATGAAT------GCAACTGAACTGGAGAAAATTCCTGTAGCTGGTCCTTGTTGGGTTCTATATTTGGATCCTGCATTGTGTCTGATAATGGTTTGCATTCTACTGTATACAACCTACCCACTTCTCAAAGAATCTGCCCTCATTCTTCTGCAGACTGTTCCTAAGCAAATTGATATTCGTTCTTTAAATGAGAAACTCCGTGAACTGAAAGAAGTTGAAGCTGTCCATGAACTGCATGTATGGCAGCTGGCCGGAAGCAGAATCATCGGCACTGCTCATATAAAATGTAAGGATCCAGAATCTTATATGAAAGTGGCAAAGGATATTAAAGAGATCTTTCATGATGAAGGGATACATGCAACAACCATACAGCCTGAGTTTACTATTGTAGAGTCT------------GAGGAGGCTGTAAGCAAATGTGAACTTCCTTGCAGAATGAGAATGATGGCTCAGACTCTCGAGAGC---------ATTATTACCCCAGCTTCTGAAAATTTCAGTGGGGCTGTG---CCCTTCCAGCCATCCCTCTTTTCTCAAGCCTTGCCAGCCTCCTGTGAGTGTAGCCCAGAAGTCCAGAACTTTAAGGAGATGATTCATCAATTGGAGGGTCGTTTGGTAATACAAGACCACCAAATCCGAGAACTAACTGCAAAGATGGAGACACAAAACTCCCTGGTGGGAGATCTGAAACGCACTATCCGAAATTTAGAGGAGAAAATGGCAGAAGTGGAAGCGCATCAGTGTAATGGGATTTTCCTATGGAAGATTGAGAATTTCAGTATCCACTTGAAAGCCCAGGAGGAAGAAAGGCCTGTTGTCATCCACAGCCCAGGGTTCTACACAGGACGACCAGGCTACAAACTCTGCCTGCGCCTGCATCTCCAGCTGCCCAGTGCCCAGCGCTGCCATAACTACATTTCCCTTTTTGTCCACATCATGCAGGGGGACTATGATAGCCACCTGCCTTGGCCGTTCCAAGGCACCATACGGCTTTCTATTCTGGATCAGTCAGAAGGGTCTTCCAGGCACAACCACGAAGAAGTGATGGACAGCAAGCCAGAGCTGCTGGCCTTC-------------------------------------------------TCCAGCTCCCRGGAACTCCCCGGCCATTCYCCTCCAGCCAAGCTGCCGGAAGCC---CACCAGGCCAAGGCGAAGCATCCTAGCCTGCCACGGGCTGTT---CACGGGCCTCAGGCTCCTACGCTGGTGCCGACCCCC---CAGGTGAAGGTGTTTCCTCTGGCTGCACAACAGCAGAAACACTTTCCC---CCGTCCCCTCCCTTTGTCAAGCTGCAGGCCACCAAAGCT---GCATCCCCTCTGCCCCCACGGACCCTCCTCGTCAGGACCCCTGCCAAGTCGCCCGGCTTCCATGTCATGTCTCTGGGATCCAGCAGTGCC---CACAAGACCCTGAATTCCGTGTCCCTGAGCTACCCGGGG---AAGCACCCTGGCCCCGCTGGCTCTGCA---GGGCAGTCGTTCAAGTCGCCTTTCGTGGCC------CTGTCACGGCACCTGGCT---TCTGCCAGC---------------------AGCTCT---GTGAACCAGAGCTCCTCTGCGAATCTCCTCCAGGGC---GCTGCC---CTTCCTTCT------------CCCAGTCGCTCTTCCCC-----------------------------------------------------------------------------------------------ACTGAGATGAACCAAGGAGATGTC---TTTGATTGTGCTCTTCTTGGGGACCGTGCCTTCCTAATTGAGCCTGAACATATTGACACTGTAGGGTATGGCAAAGATCGCTCTGGCAGCCTCCTCTACTTGCACGACACCTTGGAAGATATCAAGAAGGCCAACAACAGCCAGGAG---TGCCTCATCCCAGTCCATGTGGATGGTGATGGCCATTGCTTGGTGCATGCGATCTCCCGGGCGTTGGTAGGCAGGGAGCTGTTCTGGCATGCTTTGCGAGAGAACCTTAAGAAGCACTTTAGGGAGAATCTTGGCCGCTACAAAGCTCTCTTTCATGACTTCATTGATGCGGCAGAATGGGAAGATATCATAAATGAATGCGATCCTTCCTTCATTCCTCCAGAGGGCGTACCAATGGGCCTTCGAAATATCCACATCTTTGGATTGGCCAATGTGCTACATCGACCCATTATCCTTCTGGATTCCTTGAGTGGAATGCGTAGTTCAGGAGACTACTCTGCCACTTTTCTTCCTGGATTGGTACCTGAAGAAAAATGTATGGGAAAAGATGGCATGTTAAATAAACCTCTCTGTATTGCCTGGAGTAGTTCTGGACGTAATCATTATATTCCTTTGGTTGGAATAAAAGGTGCTGCTTTGCCTAAATTGCCTATGAAACTACTTCCTAAAGCTTGGGGAGTACCTCAGGAYCTTATGAAAAAATACATCAAATTGGAAGATGATGGCAGTTGTGTTATTGGAGGTGACAGAAGCTTGCAAGACAAATACTTGATGAGGTTGGTTTGTATTGGCTTAATCTCTGTAAATGGTCGAATGAGAAACAGTATCAAAACGGGTTCTTCTCCTAATTCTGTATCTTCCTCACCTACTAATACAGCCATTACACAACTAAGAAACAAGCTGGAGAATGGAAAACCACTTAGTATGTCTGAGCAATCAGGCTTACTGAAGATCAAAACAGAACCACTAGATTTCAATGAATATAAAGTTCTGATGGCAACGCATGGGTTCCCTGGTGCTAGTCCTTTCATGAATGGCAGACTTGGAGCAACCAGTCCAATAGGAGTTCATACTTCTACACAAAGTCCAATGCAGCACTTAGGGGTAGGGATGGATGCAGCTTTACTTGGATTCCCAGCCATAGGCAGC---AATTTAAGTGAGGTGCAGAAAGTCCTRCAGATTGTAGACAATACTGTTTCAAGGCAGAAAATGGACTGTAGCGCTGAAGAAATCTCCAAGCTGAAAAGTTATCACATGAAGGACCCATGTTCACAATCTGAGGAACAAGGTGTTACTTCTCCTGGTATTCCACCTGTGGGTCTTCCAGTAGTCAGTCATAATGGTGCCACTAAAAGTATTATTGACTACACATTAGAAAAGGTCAATGAAGCCAAAGCTTGTCTCCAGAGTTTGACTACAGACTCAAGAAGGCAGCTCAACAACATTAAAAAGGAAAAACTTCGCACCCTAATAGATCTGGTAACTGAAGATAAAATGATAGACCACCATAATATACCTACTCCATTTTCATGCCAGTTCTGTAAAGAAAGCTTTCCTGGTCCCATTCCCCTACATCAGCATGAACGTTATCTATGTAAGATGAATGAAGAAATCAAGGCAGTCCTCCAACCTCATGAAAACATGGCTCCTAGCAAACCAGGGATGGAGCTTGCAAATATGGAGACAAATGCCAGTTTGCCCATGGCATCCATGAGCTGCGAAGTCTGACCCGCCATCCCAAGTACAAGACAGAGCTCTGTCGCACTTTCCATACAATTGGCTTCTGCCCTTATGGGCCTCGCTGTCACTTCATCCACAATGCTGAGGAGCGCCGGGCTGTAGCCCGGGATCCTGCCATCACTGAAAGGCCCCGCCTCCAACACAGCTTCAGCTTTGCTGGCTTCCCAAGT---GTTGCTGCCAATGGGCTGCTGGACAGTCCTACTTCAATAACCCCCCCACCCATCATGAGTGCCGATGACCTTCTGGGCTCTCCGACTCTGCCAGACTGTGCCAGCAATCCCTTCACCTTCTCCAGCCAGGAGCTGACCAATTTCTTTGCTCCTAGCATAGGGGTGCAGGTGCCTGGTGGGGTATCACCCACTGCTTTCCTTCTTAGACCCATGTCTGAGTCTCCCAACATGTTTGACTCACCTCCAAGTCCTCAGGACTCTCTCTCTGACCAGGAAGGCTATCTCAGCAGCTCTAGTAGTAGCCACAGTGGTTCGGATTCACCCATCCTGGACACCTCAAGACGCCTTCCCATC
Anilius_scytale ------------------------------------------------------------------------------------------------------------------------------------------------------------------------------------------------------------------------------------------------------------------------------------------------------------------------------------------------------------------------------------------------------------------------------------------------------------------------------------------------------------------------------------------------------------------------------------GTCCG-CCAAAATACTACGAG--TGAAAACTTAAAACTTAAAGGACTTG-ACGGTGCCCCACATTCAACCTAGAGGAGCCTGTCTACT-AACCGATAATCCACGATT-AATCTTACCATTTCTTG-----CCATA-----CA------GTCTATATACCGC-CGTCGCC--A--GCCTAC-CTTG-TGAAAGCTATAC--AGTGA--GCTAAAT--AGCCCCC---------GCTAAAACGACAGGTCGAGGTGTAACTAATGAAATGG--CATAAGATGGGCTACA----TT-----ACC------TACTTAA-GG---------TA----CACGA-ACAAAACTA-TGAAA--CTAGTCTTC---AAAGATGGATTTAGCAGT-AAGTTAGGAAT-AAAATGCCAAACTG-AACACAACGCAAT-GGGGTGCGTACACACCGCCCGTCATCCCTATCAAAACTAAAATTGCCATAAATAATAAAACATTAATAAA-------AGATAGGGCAAGTCGTAACATG-GTAAGCGTACTGGAAAGTGCGCTTA------GAGCTAAAACACCAGTCCATAAA----------TTCACACAAAAATA----TACTAAAACAAGCCAAAACAT--TTAACCAATTCAGTAACGGCGATAAAA--CAATTTATA--AGCACAATAACAACA--GTACCGCAAGGGAAATA------------------GTACTAAGCACAAAAAAGCAAAGATTAAACCTCGTACCTTTTGCATCATGGTTTAGCAAGCAAATA-AGGACAAGACGT-----GTC--AAAGCCCAATAAC-CCCGAAACCAGATGAGCTACTTCAAAGCAGC---CAAC----CGGGCGCATCCTTCTCTGTAGCAAAAG-AGTGGAATGACTTTAAAGTAGCGGTGAAATGCCTATCGAATCTGGAGATAGCTGGCTACCCAA-AATTGAATTCTAAGTTCTACTTTAGGA------------------CAAACTAAAACACTAAA----CCTAGTCCCCTAAAGAAAATCAATAGGGGTACAGCCCTATTGAAACAGGATACAACCTGTCTC---TGAGAGCAAACATCCTAACCAAA---ACCAGTAGG--CTTTAAAGCAGCCACCTAAAA-AAAT--ATCGTTTCAAGCATTAAAACAAA-----AATACCTTACCC---AAACTAATACTCCAGGCCTACTAA-----GGGTAATTCTA---T--ACAAATAGAAGCACTTATGCTAAAACTACTAATAAGAAAAA-------TTCTCT----ATGCGCACCTATCTGTTAGACACAGAAAG-CC-TACTAGCAAATAA-CAGACCACAAAAG----GCATAATACAAACTAATACACAACAATTAATC-----CCACTGTAGCCCCGACACAGGAGCGCCA--AAAAGAAAGATAAAACATTACAAAAGGAACTCGGCAAACAA--T-GATTCCAACTGTTTACCAAAAACAT-AAC-CTTTAGCCTAA--ACCAATATTAAAGGCAAAGCCTGCCCAGTGAGA--C-CCCCCCTTAAACGGCCGCGG-TACCC-TA--ACCGT--GCAAAGGTAG-CGTAATCATTTGTCTATTAATTGTAGACTAGTATGAAA-GGC-TACATGAGAATCAAACTGTCT-CTTGT-AATAA-ATCAATAAAACTGATCTTCCAGTACAAAAGCTGGAATACCCATATAAGACCAGAAGACCCTGTGAAGCTTA----------------AACTAAACCATT------------------------AAAACA---------------------------AATAA------------------TGACTACT-----------------TTCAGTTGGGGCGACTTTGGA-AAAAAACAAAACTTCC--AAACACCATGAGCAATCCCTCATACAACGCA----GGCC-AACAAGCC-------------TTAATACGACCCAG----TC------------TAA-----------CTGACAATTGAACCAAGTTACTCCAGGGATAACAGCGCTATCTTCTTCAAGAGCCCATATCAAAAAG-AAGGTTTACGACCTCGATGTTGGATCAGGACACCCAAATGGTGTAGCCGCTATTAA-AGGTTCGTTTGTTCAACGATTAACAGTCCTAC-ATAAACCCAATATCCTGACTAATTCTCACAACCAGCATTATCATAAGTACAATACTAGTAGCCGCCTCTACACACTGACTTATAATCTGAATATGCCTTGAAATCAACATACTATCAATAATCCCAGTAATCTCCAAACCAAACCACCCCCGTGCCACAGAAGCGGCAACAAAATACTTCCTAACCCAAACTCTAGCCTCCATAACCATACTATTTTCCGCAACGATAAACGCAATAACCACCTCCCAATGAGATATAATACTCATAACAAATAAAACGGCAATAACCCTAGCAACCCTAGCATTAATAATAAAACTAGCCGCAGCCCCCTTCCACTTCTGACTACCAGAAGTAACACAAGGCTCATCCACCCTGACTAGCCTTACAATTCTTACATGACAAAAACTAGCCCCCCTATCAATCCTACTAACACTCTCAAACAAAATAAACCAAACTATCCTATCCACCTCAGCAATACTCTCCATCCTAATCGGCGGCCTAGGCGGACTAAACCAAACCCAGCTTCGAAAACTAATAGCCTTCTCATCAATTGCCCATACCGGCTGAATTCTAGCTACAATAACCATAGCCCCCAACATCTCAACACTCACCATGCTTATCTATATCATATCTACTACCCCAATCTTCCTAATATTACATATATCATCAATAAAAACAATCAAAGATATTGGAACCATATGAACAACCTCCCCACAAATAACATCAATACTAACCCTCACTATTCTATCCCTGAGTGGCCTACCCCCATTAACCGGATTTATACCCAAATGACTGATCCTCAACAAACTAACAACCTTCAACATATTAATTGAAGCAACCACAATAGCCTTAATATCCCTACTCAGTCTATATTTCTACCTCCGACTTACCTATTTTACCTCAATAACTACAACCCCACAGAACATCACAATGCCAATAAAATGACGAACCAAA---ATCGCAGGATCCATAGTTCTAGCAGCCATCCTATTAAAGCTCGGTGGATACGGTATTATTCGAATTATACAGGTCTTA---CCGACATCAAAAACAGACTTATTCATACCATTTCTAATCCTCTCCCTATGAGGCGCGATTCTAGCCAACCTCACCTGTCTACAACAAACAGACCTAAAATCTTTAATCGCTTACTCTTCAGTAAGTCACATGGGCCTAGTTATTGCAGCCACAATAATCCAAACCCCCTGAGCATTATCTGGAGCAATAGCTCTGATAATCGCTCATGGTTTCACCTCCTCTATACTATTCTGCTTAGCCAATATCAATTACGAACGCACACATACGCGTATCTTAATTCTGACTCGCGGATTCCACAACATTATGCTACTAATAACCATATGATGACTAGGGGCAAACCTAATAAATATCGCTTTCCCACCAAGCATGAACTTTACAGCAGAACTCTTAATTACCTCTGCCTTATTTAATTGATGTCCAACCACCATTATTCTATTAGGAATATCAATTCTAATCACCGCAAGCTATCCACTACATATATTTCTATCAACACAAGCAGGAAAACCCATAATAAACTTACAAACCGAC---CCCACCCACACCCGAGAACATCTCCTTATAATACTCCATATTATGCCCCTAATTTTAATCTCCCTAAAACCAGAACTAAACATCTCAACCTGATGAAATTTTGGCTCTATACTTATAGTCTGCCTTGCAATCCAAATTGCAACGGGCTTCTTCCTAGCAATACATTACACAGCAAATATTACTCTAGCCTTCTCATCAATTGTCCACATTGTACGAGATGTCCCATACGGCTGACTCATACAAAATCTACATGCCATCGGAGCTTCAATATTCTTCGCTTGCATCTATATCCACGTGGCACGTGGACTATACTACGGCTCATACATATACAAAAAAACCTGATCTTCCGGTATCATAATCCTACTCACTCTCATAGCTACAGCTTTCTTCGGATATGTCCTTCCCTGAGGACAAATATCATTTTTAGCAGCAACCGTGATCACAAACCTACTTACAACAATCCCGTACCTAGGCACCTTCTTAACAACCTGATTGTCAGGCGGCTTCGCAATTAATGATCCAACTCTTACTCGATTCTTCGCCTTACACCTTATTCTCCCATCTATAGTCACAGCCCTGTCATCAATCCATATCATACTACTACATGAAACGGGCTCCAGCAACCCTCTTGGTACAAATCCTAACATCGATAAAACTCAATTCCACCCCTACCACACATACAAAGACCTTCTAATACTATCAATTCTAATCCTAATCCTACTTTCTATCACCTCATTTATTCCAGATATCCTAAACGACCCAGAAAATTTCTCCAAAGCTAACCCCCTAGTTACACCACAACATATCAAACCTGAATGATATTTCCTATTTGCYTACAGTATTTCACGATCTATTCCAAATAAATTAGGGGGCGCATTCGCTCTAGCAATATCCATTATAATTTTATTTTCCCTTCCACTTACTCACACCTCAAACCTACGAACCATAACATTCCGCCCAACGGCACAATATCTATTCTGAACCCTTATCACCACCTTCCTTCTTCTAACGTGAACCGCAACTAAACCCGTAGAAATCCCGTTTACAACAGTCAGCCAAGGCGCCTCCCTAATAT---------------------------------------------------------------------------------------------------------------------------------------------------CTCCTGCATCTCCTGGGCTCTGGTGGCTTTGGTTCTGTCTACAAGGCAACATACCAGGGAGCTACAGTGGCTGTAAAACAGGTGAAGAGATGCAGTAAGAACCATTTGGCATCACGACAGAGCTTCTGGGCCGAACTCAATGTAGCGCGTCTTGGCCATAATAACGTGGTACGCATAGTAGCTGCTAGCACATGTACTCCTGCTAATCAGGATAGTTTGGGCACCATAATTATGGAATATGCAGGTAATTGCACTCTACACCATGTCATCTATGGGACTGGCTACTTAACAGGAAAAAAGAAT---GATGGGCTTAAATGTGACCATGGGTTTTTGAGTACAGCTCAGGCTGTCAGTTACTCCTGTGATATCGTGGCAGGATTAATGTTTCTCCATTCACAGTTAATTGTGCATCTGGATTTAAAACCTGCTAACATATTCAT---------------------------------------------------------------------------------------------------------------------------------------------------------------------------------------------------------------------------------------------------------------------------------------------------------------------------------------------------------------------------------------------------------------------------------------------------------------------------------------------------------------------------------------------------------------------------------------------------------------------------------------------------------------------------------------------------------------------------ATTAATGAGGTTCACAGTCAAGGTAAAAGTATGATAGTTATAATTGGGGGAAGATCTTACATAGCTCTTCGGCACAGGACAACTGAAAACTGGAATTGTGTGGTTGATTGTATGCCACATATATTTCTGGTTGATCCTGAATTTGGATGCTGTACTTCATATGCTCTCCCAGAATTTCAGAATGGCTTTTCTTTTCATCTCTCTCTTGTCCAAAACGATACCATCTACATCATAGGAGGCTATTCCGTGGAAAATAATATTAGACCTCCAAATTTCTATAAAATAAAAATTGATCTTCCCTTAGGCAGTCCAGCAGTGAGCTGCTTCATTTTGTCTGGAGGAATCTCAGTCTCTAGTGCCATCATGACTCAGACCAGAGAAAAGGAATTTGTCGTTGTTGGAGGTTACCATTCTGACAACCAGAAAAGGATGGTTTGCAATACCATCAGTCTAGATGATAACAAAATAGAGATAGTGGAAAGAGAGGCACCAGAATGGACTCCAGATATCAAGCACTGCAAGATATGGTTTGGGAGTGATATGGGAAATGGAACCATTTTATTTGGTATACCAGGAGACAACAGGCAACTGCTTTCAGATACAAACTATTTCTACATATTGAAATGTCAGGGGAAAAGTGATCAGAGCTCAGAA---CAGATG---GCACAAGTATGTAGTCAGAGTTCTACAGAAGATGCTGGAGAGTCT------------------------ATCCAGTCTACCAGCATGGATCAAGGGAGTTTATCAGAAGATTCCATGAATTCTTTTATTAGAACACTTATTCAAGCTGGCATTTGGAAAAATAAGGTCCCTAGGCAGATGACCAGAACTCAGGATGGCATTCAAACCATAGTGAAGAAAACCGAGGAT---GAACCAGATGCAACTGCAAGCAAAGATATTAGT---TTGGGTTTCCAGCCCATCGTTTCAATGGATGCAGAATTACTGAGGCAGCAGAGACGCTTCAGTTCCCCCCGGGTGCTCTTGAGTGAAAATACCCCCCTGGAGCCCCCTCCCTTGTATCTGATGGAGGAG------------CCCATGGTGCTGAACCGAACGTCTCGCCGGAAGAGGTTTGCTGAAGGGAAGAGCCACCGTGGGGAGTACTCTGTGTGTGACAGCGAGAGCCGATGGGTCACGGACAAATCTTCCGCTGTTGACATAAGAGGGCACCAAGTGACTGTCCTGGGAGAAATCAGAATGGGCCCCTCC---GAGTTGCATGAAAGCTGCCCCAATGAAGGAAGTTAGTATCAGAGGA---CAAGGCAGCTTGGCTTATCCTGGTCTTCGGACACAGGGAAATCTGGAGACCCTT---GGTGGGCCCAATGATGCCACAAGAGGATTAACATCTTTGGCAGACACTTTTGAACATGTCATTGAGGAGCTCCTGGATGAGCAGCAGGTCATTCAGCCCAGCAAGGAAAATAAGGACGCAGACTTGTACTCATCTCGGGTGATGCTAAGTAGTCAAGTGCCTTTGGAGCCTCCCCTGCTTTTCCTGCTCGAGGAGTATAAAAACTACTTGGATGCTGCAAACATGTCCATGAGGGTCCGGCGACATTCTGACCCTGCTCGCCGTGGGGAGCTGAGCGTGTGTGACAGTACTAGTGAGTGGGTGACAGCAGCTGAAAAAAAGACTGCAGTAGATATGTCCGGAGCAACAGTTACAGTCCTGGAAAAAGTCCCAGTACCCAAAGGCCAACTGAAGCAATATTTTTATGAGACCAAGTGCAGCTCGAAGGGTTATGCAAAAGAAGGCTGTAGGGGCATAGACAAAAGGTACTGGAATTCCCAGTGCCGAACTACTCAGTCTTATGTCCGCGCTCTCACCATGGATAACAAAAAGAGAGTTGGATGGCGCTTTATCAGAATAGACACTTCCTGT--------------------------------AGCGTGGTACCAGCAACAATTTTTATGCTCAAGCCTTGGTTGAATGAGATGCTTCCCCAGACCTTGTGTACCACTTCAGCGCTACTGTACTTATTTCAGGGCTTTTCCAGCAACCTGATGGGGTCCCTTGTAGTTTCCTATAACTTCTACAGCCTCAGCAAAATG---GGA------GCCAACCAAGGG------GCCACCAAGAGGCCAGTGAGCATGATATGGGCTGTTCTCACAATCTGGATTGTCTGTTTGCTGATTTGTATTTTGCCTTTATGTGGCTGGGGCACCTATGCTCCCACCTCCTGGGGATGCTTTGCTGACTGCACCAGTTCGTACATCTTGTTTCTCTTTATAATCTACTCCTTGTGTTTCTGTCTCCTAATTATGCTCTCCATTCCTCTTATTTATCAATTGCTGTGTTCAGATGAGCAACAGCACTTTTATGAAGATTATCATCAAATCACTGGAGGACATTTTTCTCCTGGGGTA---CCTCCATTTGACAGTCACACATCATCTCTTCCTTCAGAAGACACTGTGAATAAAACCTTGAAGCAC------------TGTCAGATCTCTGACCCAGTAACCAGACAAAGTCCA---GCTGATCACTGTCACTTGGACCACTATGGCACACGAAATGTGCCACATAACAACTGGAACATCACTGTGGAATTTGCTCAGAAACGCTTCTCGCTCATTCTGGCTCTGACCAAA------------------------------------------------------------------------------------------------------------------------------------------------------------------------------------------------------------------------------------------------------------------------------------------------------------------------------------------------------------------------------------------------------------------------------------------------------------------------------------------------------------------------------------------------------------------------------------------------------------------------------------------------------------------------------------------------------------------------------------------------------------------------------------------------------------------------------------------------------------------------------------------------------------------------------------------------------------------------------------------------------------------------------------------------------------------------------------------------------------------------------------------------------------------------------------------------------------------------------------------------------ACAGCTGAGAAGTCCCTTCTGCCTGGCTACCATCCATTTGAATGGGAACCTCCCTTGAAAAATGTGTCTAGTAATACTGACGTAGGCATTATTGATGGGCTCTCGGGAATACAACAATCTGTGGATGACTACCCAGTGGACACAATTGCAAAAAGATTTCGATATGATGCAGCTTTGGTGGCTGCCGTTATGGATATAGAAGAAGAAATCTTGGAAGGATTGAAAACTCATGACCTGGATGACTATTTGAAAGGACCCTTCACTGTAGTGATTAAAGAATCCTGTGATGGAATGGGAGATGTCAGTGAAAAGCATGGCAGTGGTCCAGCTGTCCCTGAAAAGGCAGTTCGATTTTCCTTTACCATCATGAGCATCACTGTCACTTACGACAATGGCAGTGTGAAGATTTTTGAAGAAAACAAACCCAATTCAGAGTTGTGCTGTAAGCCTTTGTGCCTTATGCTGGCTGATGAGTCAGACCATGAGACGCTCACTGCCGTCCTGAGTCCCCTTATAACAGAAAGGGAAGCCATGAAAAATAGTGCATTAATACTTTATATGGCTGGTATTCCCAGACTATTCAAATTCATCTTTAGGGGCACTGGATATGATGAAAAGCTTGTCCGTGAAGTTGAGGGTCTTGAAGCCTCAGGCTCTACTTACATTTGTACACTTTGTGATGCAACCCGCCTGGAAGCCTCTCAGAACTTAGTCCTTCATTCTATAACCAGAAGTCATGCTGAAAACCTGGAACGGTATGAAGTGTGGAGGTCCAACCCCTACCATGAAGCTGTTGATGAACTGCGTAGCCGAGTGAAAGGTGTTTCTGCCAAGCCTTTTATTGAGACTGTGCCTTCAATTGATGCACTGCACTGTGACATTGGCAATGCAGCTGAATTTTACAAGATATTCCAACTTGAGATTGGTGAAGTATACAAACATCCCAATGCAACCAAAGAAGAGAGAAAGAGGTGGCAGTCAACTCTTGAC---------------------------------------------------------------------------------------------------------------------------------------------------------------------------------------------------------------------------------------------------------------------------------------------------------------------------------------------------------------------------------------------------------------------------------------------------------------------------------------------------ACAGCAATGATAGGGCACACCAATGTGGTAGTCCCAAGATCCAAACCTTTGATGTTGATTGCTCCAAAACCACAGGATAAAAAGCCTATGGGACTTCCTCAGAGATTGGGACCCCTGTCTCCTGGAAATGTTCGTTCTCTTCCATCACAGCAAATGATAAATCGATTAAATATACCAAAGCCTACATTGAATTCA---GGAGTTAATATGATGTCCAGCGTTCACTTACAGCAGAATAACTATGGAGTGAAATCTGTACCACCAAGTTACATTAGTCACACAGGAGGA---CGGTTAAGTTTAACTGGTAGCTCCCCAGTTTCTCTATCCCAGCAGTCTCAATCCATGAAACAATATCCTCCCAGTGGAAATGGGAGACCGTACCCTCTTGGAGGAGAACCAAGACCACAGACCTCTGCCAGGTACTCTCTTCAGTCTGCCAACTCATCCGCACTTTCGTCAGGTGCATTGAAATCAACACCATTAGCTCCGTCTCAGGCAGCATCTAGAGCATTAGTCCAGTCCACACCCAAACCTCTTGGAGCAAATGCTACA------------GCTGCTGCTGCTGTTAATACTTCATCAACACAGAAATGGAAAATTTGTACCATCTGTAATGAGCTGTTTCCAGAAAATGTGTATAGTGTTCATTTTGAGAAAGAACACAAAGCTGAAAAGGTGCCTGCAGTTGCTAACTACATAATGAAAATACACAATTTTACTAGCAAATGTTTATACTGTAATCGCTACTTGCCCACTGACACATTGCTTAACCATATGTTAATCCATTTCAAATAAAATCTCCCTTGAGGGGGACTTTTTTGCAGACACAAGAGATGAATTGAGCAGCATGATGGCCAGAAATTGGCAG---------GATGCTATTTTATCAGTCGGGAATAATAGCATCCTCAAACAGGAGCTGACTGACTGTCCTCAAGAAAGTCACTTGATGTCTCCTGAAGAAAGTGTAGAGCTTTTCCAGGATAACAGAAACAATGAATTGTACAGTATCATGAAAATGCTTGGGGTTGACTTTGATGATATACAA---TGTTTTCAGYAGGATGAGGAGTTTTTCAAAAATGAACTTTCTGGAGTGGATGACATTAGAGACATTGATATAACGGATGAAATCTTGACCTACGTTCAGGAGTCTTTAAATAAGACGGATGTCTTGTATTCGGGTTGCCAGCGGCAACCT------------TCCATGGTTCCGAACTCTGCTTGTTTAATGCAGCAGCAAGTTAATTAGAGAACATTCAACAGAAATTGAAAAGCTCCTTGCCCAACAAAAAGCAGATCTAGAGAGAACTTTGAATTTATGCTCTGAT---AATACTAATAAAGACCAAATACACTTAATGAATATTACAATTAATGAGCTGAATCAGATGCTTCAGGATGCTAATTACCAGAAAGAAAAAGTAAAACAAGAATTGTGTGAACAGGTTGAACTGTTATCCTCAGAAAAATCTTCTCTTCAGAATCAAGTGGAAGATCTTTGTCAAGAGCTGAGGTTTGCAAGAGAACAAATTCAAAGAGTTAAGAAGACTATAAATGAAAAAGAATCCAAATTACAGGAAGTAGACATGTTAAAAATCACCATTGGAGATCTAAAAGCCCAGCTTGCTTCAGCCTCAGAGATCAGGGAAGAACAAGAATTAAAACATGAGGCAGAAGTCACAAACTATAAAATAAAACTTGAAATGCTACAAAAAGAAAAGGATGCTGTTTTGGATAGGATGGCAGAATCTCAAGAAGCAGAACTAGAGAGATTGAGGACTCAGCTTTTGTTCAGTCATGAAGAAGAGTTATCAAAACTTAAATATGACTTACAAGTAGAACACAAAATAAATACTGAAAATCTTAAAGATAATATGGCTATGCAAGCTAAACAGCAACTTGATGATTTGCAAAATGAAATGAGCAAAAAAATAGAAGCTGTTCAGTTTGAAAATGACAGCTTAATAAAAAATCAGAATCAACTCAAATTGGAAATAGCAAGACTAAAAGATTTACATCAGTCTACTGTAAATTCTAACTCCAAAGAAATGATGCTTCTGGTACATAACCTCCAGAAAGAGATAGAAATTCTTAGACAAGAAGAAAAAGAAAAAGGTATACTTGAGCAGGAAGTTCAGGAGTTACAACTTAAAACAGAATTACTTGAGAAACAAATGAAAGAGCAAGTACATTGTCTTCAAGAAAAATATTTATTACTTGAAGCACAAAATAATGTTCTTGAACGTGAAAATAAGGCTCTGCAAGAGAAATTAAACAAATACACATTTAGGAATGTGGAAGAAAACTTGATATTGACTGGTGGCATTAGTTCTAAGACAGAGGATTATCATTTACAAAAAAGAATAGAAAAATTAATAGCCGAAAATGAGAAACTTGTACAACAAGATATTAAACAGAAGGAAGAGATTGATACACTAAAGCACTCTTTTTCATTTGCTGAAATAAATTTTAAGAATAATTACCAAGAACTCCAAGAAAATTATGCTTCTCTTTTAAAGGTAAAATTGGATTTAGAAGAGAGCAAGGACAAGAATGAAGTTGAATATAAAGCCAAGCTCCAAGCTTTGATGGAAAAG---ATCCATCATTTACAAGGAGATTTTCCAACTGGATTGGAAACTCA-----------------------------------------------------------------------------------------------------------------------------------------------------------------------------------------------------------------GTTGTATACCAAGTTGTCAGAAAGAGTACAATAAAGTAGGAAGTGCTGATGCTGGAGATTTAGAAATAGACAAT---GAGGATGAAATCATGCAAAATGAATATGCTAAAAATTCTCAGCTGAAGGTATACAAAAGTGAACAAAATTCAGAAGTGTTGCTGCAAGACAACCCTAATCAAACCCATGACTCTGTATCAGAAAAGGATTGTTTTTTTGATGTAGAGTCCCTCTGCCCCAAATACAGGAAGCTTAAAAAAGCTTTGGAGAGCGATAAAATCCCTGTTTTAGAATCTAGTTCT---GGTATTAAAGAAGTTCAGGTAACATCTGGTGCATCTATTCATCAGGCTGAATCAAAT------ATTAGTGGTGCTCTACAAAAATCTCTTGAATGTACAGTTGTGCATTCAGACTCAAAATGTGAAGATACTCAGGTAGCAATGGAAGAAAATGGGAAAGAAGAGTTTACAAATGAAGCA------------GCCTCTCCATTGAAGAGCACTGAATGT--TTGGCAGAGAAGATAGATGCC------------------CACTTTGTCTCCCATAATTCTTCTGTTGCTGCTCATGGACTTTATTCTGCCTCTTTCTTAAATGCATATGATCAATACTGCAATTTGACTTTAAGCGGTATGCAGAGCAAT---ACA---GTAGCTGAAAAAAATGGCATTGCTACG------------GGAGCCGGAAATTGCAAACCTGTAAGTGAAAGCACTGCRGAGGGCCCAACTCCAAAACCTAATTTGTACGACCAGGCAAATGTGAGCAGTACA---TCACCTAGCCATCGGAGCAGTGTGGAGAGAGAGATAGCAGAACAGTTAG-------------------------------------------------------------------------------------------------------------------------------------------------------------------------------------------------------------------------------------------------------------------------------------------------------------------------------------------------------------------------------------------------------------------------------------------------------------------------------------------------------------------------------------------------------------------------------------------------------------------------------------------------------------------------------------------------------------------------------------------------------------------------------------------------------------------------------------------------------------------------------------------------------------------------------------------------------------------------------------------------------------------------------------------------------------------------------------------------------------------------------------TTCTCAAATCAGAACAAGAGGCCTCCAAGGACCCTGTCACAAGCCTCTTGGACACCCGCTTGGTGCATCATGATGCCAGCAAATGGGAAACATTTGATGTCACACCAGCTATAATGAGGTGGATTGCGCATGGACAACCTAACCTTGGCTTTGTGGTAGAAGTGGTACATTTGGAC---AATGCCAGCAACATCTCCAAGAGACATGTCAGGATCAGCAGGTCACTGCATCAAGATGATGCTAGCTGGTCTTGGATTAGACCCTTACTGGTCACCTTTGGGCATGATGGCATTGGCCATCCGCTCCATAAGAGAGAGAAACGTCAGGCCAAGCTTAAGCTACGCAAA------CGCCATAAATCCAATTGTAAAAGGCATCCTTTATATGTGGATTTCAACGATGTAGGGTGGAATGACTGGATTGTGGCCCCCCCAGGCTATGGTGCCTTCTATTGCCATGGAGACTGCCCCTTCCCATTGGCAGATCATCTGAACTCCACCAACCATGCCATTGTTCAGACGCTGGTCAATTCTGTGAACTCCAAAATTCCCAAAGCTTGTTGTGTGCCGACAGAACTGAGTCCCATCCCGATGCTGTACCTTGATGAGAACGAAAA--------------------------ATAGATCAAGAAGTAAAAGAGAGAGCAATCTCATGTATGGGCCAAATCATTTGCAGTCTTGGAGACAATCTTGGTTCTGATCTACCTAATACTCTTCAGATATTTCTAGAGAGACTAAAAAATGAGATAACTCGGCTAACCACTGTGAAGGCTTTGACTCTGATAGCTGGTTCTCCTCTGAAGATAGATCTGAGGCCAGTTCTAGGAGAAGGTGTTCCTATTCTTGCTTCTTTCCTCAGAAAGAACCAACGTGCTTTGAAACTTGGAACTCTGTCTGCTTTAGATATATTAATAAAAAACTACAGTGATAGCTTGACAGCTGCTATGATTGATGCTGTCCTAGATGAGCTTCCGCCTCTTATTAGTGAGAGTGATATGCATGTGTCACAAATGGCCATCAGTTTTCTGACCACTCTGGCTAAAGTTTATCCTTCCTCACTCTCAAAAATCAGTGGCTCCATACTGAATGAACTTATTGGGCTGGTAAGGTCTCCATTATTGCAAGGCGGGGCACTTAGCGCCATGCTAGAATTTTTCCAAGCCCTGGTTGTAACTGGAACAAGCAACTTGGGATATATGGATTTATTGCGCATGTTAACAGGTCCAGTGTACTCTCAAAGTACAGCACTTACTCACAAGCAGTCTTACTATTCAATTGCCAAATGTGTAGCTGCCCTTACACGAGCATGTCCTAAAGAGGGACCAGCAGTTGTGGGTCAATTTATTCAGGATGTCAAGAACTCAAGATCTACAGATTCCACAGCCAGGACAGGGACAGAAATTGATAAAAACATTGTCCGGAAGAAGGTACATCTCCGAGGGTTCTCCAGTAGTAACCTGAAAGACTATACTAAAATGTTCTTCAAAGATGAAGGGTGTCGGACTTTGGTTCTGAACCAACTGAAAGCCAACCCGAACTTAAGCAGTTTATGCTCAGTGCCATTATTTTGCTGGATTATCTTCAAATGCTTTGAACATTTTCACTCTGCCTTTGATAGCCATGAGCTCCCAGACTTCACTGTCACTCTAACAGATATTTTCTTGCTCATGACTGAAGTCCACCTGAACCGCATTCAGAAGACAAATTTGCTAAAGAAGAACAACCGAAGCCAAGAGGAGACATACAGGTCCAATAAAGACAAATTGTTTGCACTGAGTAAAATAGCCTACATGGGGATGCAGAAGTCTCTCTTTGTCTTTGATCAAAAGGATGTCCTC---AGTGGCCTCCCTGAGCAGGATTTACATTTAGGTTTTCTCAGGACAGTTCCTAATTATGGG---GGCAGTGTAGACCAATCTTCCTATGAATTCCTGCACTTGACCTTGCAGTCATTTTTCACAGCTTTTTTCCTGGTGACTGACAAGAAAGTGGGGGCCAAGGACTTGCTGCAGTTCTTTGCCGAATGCTCCATGCAG---GACACCACCCTATCTTCCTGCTTGCCTCTTGCCTGGTTGAAAAACTACAATCCAACAGGAGGGGATCCTTTTCGAAATAAAGAGCACTTCCATTTCACC---------------------------------------------------------------------------------------------------------------------------------------------------------------------------AGGATGTTAAGGAAAAAGCCACCTATCACACTAGAATCCACTGAGACCAACGTGATTTCCTTGGGAGAAATGGAAGGAGATGATCCCATTGCTGAACTTGAAATTCCTCCCAATACATTTTACAGACTGAGTGGAGATCTCTATGCGGGGAAAGTTAAAGCCAGTGTGACTTTCCTAGACCCAAGAAATGTCTCCAGCGCAGCCACAACACAGACTGACTTGAATTTTGTAGATGCTGAAGGTGACATGCTCCCTCTGAGGACATATGGCATGTTTTCTATGGATTTCACAGATGAAACAGCCACAGAATCACTCAATGCGGGCAAAGTGAAGATCCACCTGGACTCAGCTCAGATAAAGATGCCAGAACATCTGAAAGGGATGAAACTTTGGTCTCTGAATCCACAAACAGGTTTTTGGGAGGAAGAAGGTGATTTTGAATTGGACCAGAGCAGGCGTGGGAAGCGAGAGGAGAGAACATTTCTGGTGGGCAACATGGAGATACGAGAAAGGAGGCTTTTCAACTTGGATGTCCCAGAGAGTAGACGATGCTACATCAAGGTGCGTGCTTACAGAAGCGAGAGATACCTGCCCAGCGAACAAGTCGCAGGTGTGGTTGTCTCTGTTATCAACTTAGAACCAACCCCAGGATATTCTACCAACCCTAGAGCTTGGGGGCGCTTTGACAGTGCTGTCACTGGCTCTAGTGGAGTTTGTGTCCCAGCTTTCTGCGATGACCAAAATCCAGATGCCTACAGTGCCTATGTCATGGCAAGTCTTGGGGGAGAAGAACTTGAAGCGGTTCCCTCCTCTCCCCAGCTTAACGCTTTTGCTGTGGGAGTGCCACAACCATACCTCAATAAGCTCAAGTATAGGAGAACAGATCATCTAGATCATAAGGTGAAGAAAACA---------------------ACGGACAAGTATAGGGTACATCTCTCAGTGGCTGATCTCCTCTTCGTCATCAGCTTGCCCTTCTGGTCTGTGGATGCTGTGATAAGCTGGTACTTTGGAGAAATCTTGTGTAAAATTGTTCACATCATTTACACTGTCAATTTATACAGCAGCGTTCTGATCCTGGCCTTCATCAGTTTAGATCGGTACTTGGCAATCGTACATGCTACCAACAGTCAGAAACCTCGGAAATTGTTGGCTGAAAGGATTGTCTACATAGGTGTTTGGCTGCCAGCTTTGCTTTTGACTATACCTGATATCATCTTTGCTAGTACTAATGAGGTTGGTGGA------------AAATATGTATGCCAGCGATTTTATACTCATGAGAAC---------TGGCAGATT---CCGTTCAGATTCCAGCATATCCTAGTAGGCCTTGTCTTGCCTGGCCTTATAATATTGACTTGTTACTGCATTATAATTTCTAAGCTGTCAAAGTCAAAAGGTCATCAGAAACGTAAAGCTTTGAAGACAACTGTCATCCTGATTGTGGCATTCTTTGCCTGCTGGTTACCATACTATATTGGTATCACTATAGACACTTTTGTCCTCCTTAAATTCATCAACAGAGGCTGCAATTTTGAGATAGTAGTACATAAATGGATCTCCATTACCGAAAGCCTTGCATTCTTCCACTGTTGCTTGAATCCCATCCTTTATGCTTTCCTCGACTGTGCTCCCTTTCCTTGCTTAAACGGAGGGACCTGCCAAGATGGAGTCAATGACTATTCTTGCACCTGCCCCCCTGGATACAATGGGAAGAACTGTAGCACTCCTGTCAGCAAGTGTGAACATGGTCCCTGCCACAATGGAGCTACTTGCCACGAAAGAAACAACCGTTACGTGTGTGAATGCGCACGTGGGTATGGGGGCCTCAATTGCCAGTTCTTGCTTCCTGAACCCCCTCAGGGGGCCGTTGTCGTTGACATCACYGAGAAGTACACAGAAGGTCAGAGTTCCCAGTTCCCTTGGATTGCAGTATGTGCTGGAATTATCCTGGTCCTTATGCTCTTGCTGGGCTGTGCTGCCATCGTTGTTTGTTTTCGTCTCAAAACACAAAAGCGGCAGCCTCAGCAAGATGCCTGCAGAAGC---GAAGCTGAGACCATGAACAACCTGGCTAACTGTCAGCGAGAGAAGGACATCTCCATAAGTGTCATTGGTGCCACCCAGATTAAGAACACTAATAAGAAAATAGACTTTCACAGTGAGAATGCTGACAAAAATGGCTACAAAGCCAGAAGCAGCAGCGGA---GCATTGCCGAACGGCTTCAACTTGCAACTGGGCACTGCC---GGGGCCAAGAAGCCTCGC------TGTGGCTTGCCACGTTGGAGCCGGCGGGAGATCTGCCTGCTCTCCGGCCTGGTCTTTGCGGCAGGCCTGTGCGCCATTCTGGGGTGCATCCTGGTGCTCAAATATTTGGCCCTGGAACAGGATGCGTATTGCCTGGAAGGCTGCCAGGAGCGGAAGGCTTTCACCAAGGCCTCGCGGTTCATTGCCACCAACATTGACCCCACCATCGATCCCTGCAAGGACTTCTACTCCTTCGCCTGCGGTGGCTGGTTGCGCCGGCACGGCATCCCCGAGGACAAGCTCATCTACGGCACCATCGCCGCCATTGGCGAGCAGAACGAGGAGAAGTTGCAACGATTGCTACAGCAGCCGGTGCGGCGTCCCTATCAGGCTTCGGCCGAACGCAAAGTCAAGGAATTTTTTCACTCCTGCCTGGACRTGACGGAGATTGACCGGCTGGGTGCCTGGCCAATGCTGGAGGTCATTGAGGACTGTGGGGGCTGGGATATGAAAGATATGGTTGTTCAACTGCTCTCTAGTGAAGAATTAGAGACGGAAGATGAACGATTAGTTTATGAGTCCGCCATGAACTGGATTAACTATGATCTAAATAAACGTCACTGTTATCTGCCAGAACTGTTGCAGACTGTACGACTGGCTCTTTTGCCAGCCATCTATCTAATGGAAAATGTAGCTACTGAAGAGCTTATCACCAAGCAAAGAAAAAGCAAAGAGATTGTAGAAGAAGCAATCAGATGCAAATTGAAGATTCTGCAGAATGATGGTGTGGTCACTAGTTTATGTGCTAGGCCTCGAAAAACTGGGCACGCCTTATTTCTTCTGGGAGGCCAAACTTTTATGTGTGACAAATTATATCTTGTTGACCAAAAAGCAAAGGAGATAATTCCAAAAGCTGACATCCCAAGTCCAAGGAAGGAGTTCAGTGCATGCGCAATTGGTTGTAAAGTCTATATTACTGGTGGTCGGGGATCTGAAAATGGAGTCTCAAAAGACGTTTGGGTATATGATACACTTCATGAAGAATGGTCCAAAGCAGCTCCAATGCTAGTTGCTCGGTTTGGCCATGGTTCTGCTGAACTCAAACACTGTTTATATGTTGTAGGAGGTCACACAGCAGCCACTGGTTGTCTTCCAGCTTCTCCTTCAGTATCCTTAAAGCAAGTAGAACAGTATGATCCTGTGACTAACAAGTGGACAATGGTTGCCCCACTTCGAGAAGGAGTAAGCAATGCTGCTGTCGTCAGTGCAAAGTTAAAACTATTTGCTTTTGGTGGCACCAGTGTCAGTCATGATAAGCTTCCAAAAGTACAGTGTTATGACCTGAGTGAAAACAGGTGGACTGTACCAGCCACTTGTCCTCAGCCGTGGCGATACACA------------------AGGGCCATAATTCTCCGAGTCCTGATATGGTTCATCAATATCTTGGCCATCATGGGAAACCTTGTTGTGTTCATCATTTTAGTTAGCAGCCAATACAAGCTCACTGTCCCTCGATTCCTTATGTGCAATCTTGCCTTTGCTGACCTCTGCACAGGCATTTATTTACTACTGATTGCCATCAAAGACATGCAGAGTAGAAGTCAGTATTATAACTATGCTATTGACTGGCAAACTGGGGCTGGTTGCAATACAGCTGGTTTTTTTACAGTATTTGCAAGTGAACTTTCCATATATACTTTAACTGTCATCACATTAGAACGATGGCACACCATCACCTACGCCATGGAATTAGACCGCAAAGTCCGCTTCCGGCATGCAATGGTAATTATGCTGGTAGGATGGGTGTTTGCCTTCACAGTGGCCCTCTTTCCCATATTTGAAGTCAGCAGCTACATGAAAGTTAGCATTTGCCTACCTATGGATATAGAAACTCTCCTTGCCCAGGCCTACATCATGTTTTTGCTGGTATTAAATATTCTTGCATTTATTATCATCTGTACCTGCTATATCAGCATCTACTTCACTGTGAGGAATCCCAATGTTTTCTCATCCAACAGTGACACCAAAATTGCCAAACGCATGGCTATACTGATCTTCACAGACTTCCTCTGTATGGCACCAATTTCCTTTTTTGCTATTTCAGCATCACTCAAGGTCCCTCTGATCACTGTGTCCTGAGCCTGTACTCCAGAAGATTGATCTTGAAACAATGTCATACATCAAGACAATTAATATAAAGGATTACAACTGTGTTCCAAAGACTCTGGCATATACACATCTCGGAGGATATTATTTTGTCAACTGCAAGCCTGACACTACTGGAGCGATTCCACCACAGATAATAGTAGATAGTGTTACTGACTCAGTTATTGGATATAATGGTGATGTAACAGGATCTCCATATATTTCTCCAGATGGTCACTATCTAGTCAGCATTGATGATCTAAAGGGTCTCATGAGGGTCCAGACAATTACACTAAGAGGAGAAATACAAGATGCCTTTGACATTCACACCAACTTGCACATATCTGATGTGGCTTTTCAAGCATCATTTACTGAAGCCCATCAATATAATGTCTTTGGTAGTTCTAGTACACAGACTGATGTCCTTTTTGTAGAACTGTCCTCTGGCAAAGTGAAGATGGTGAAGAATCTTAAAGAACCTCTTAAACCAGATGAATGGCCTTGGAACAATAAGAACCGATTAATTGAGGGCAGTGGGCTCTTTGGTCAGTACCTGATGACACCTTCCAAAGAATCCTTATTTATTCTAGATGGACGACTGAATAAGATTAAT------------CCCCGCAGCACCACCAACATTTTTGTTCTCAACTTGAGCATTGCTGACTTGGCCTACTTACTCTTCTGCATTCCTTTCCAGTCTACCGTGTATATGTTGCCCAGCTGGGCTCTGGGTACCTTCATCTGCAAGTTTATCCACTACTTTTTCACTGTCTCCATGTTGGTCAGCATCTTCACCCTGTCAGCTATGTCAGTGGACCGCTATGTGGCCATTGTGCATTCCCGGCGCTCCTCATCMTTGCGGGTGTCCCGTAATGCACTACTGGGGGTAGGGATCATCTGGCTTCTCTCTATTGCCATGGCTTCCCCAGTGGCTCACCATCARCGCATTGTCCACCAAGAGATCCTTAACCAGACCTACTGCTGGGA-GTGTGGCCCAATCTCCAGCACAAGAAAGTGTATGTGCTCTTGTACCTCTCCAGCATGGCTTTCTCAGATCTCTTGATCTTCCTTTGCATGCCCCTGGACCTTTTCCGCCTCTGGCAATATCAGCCCTGGAACTTTGGGGATCTTCTCTGCAAGCTCTTCCAATTTGTGAGTGAGTGTTGTACGTACTCAACTATACTCAACATCACGGCCCTGAGTGTGGAGAGATATTTTGCTGTCTGCTTTCCACTCTGGGCCAAGGTGGTGATCACCAAAGGCAAAGTCAAGCTCCTCATCCTTGTGCTCTGGGCAGTATCTTTTGTCAGTGCTGGGCCCATCTTTGTTTTGGTTGGAGTTGAGCATGAGAATGGGACAAATCCTTTGGACACGAATGAATGTCGAACCACAGAGTATGCCATTCATTCAGGGTTGCTGACTATTATGGTGTGGACCTCTAGTGTCTTCTTT---------------------AACTGTACATCTACGACAGCCAAACTGGCTGTGATATGGATKGGAGCTTTACTGCTGGCTCTTCCTGAAGTGGTTCTCCGCCAATTGACTAAAGAAAACTCGGAAATCAGTGGGAACCCCCCTGTGGAACGGTGTGTGGTCAAGATCTCTCCCCATTTGCCTGACACGATATATGTGTTAGCACTTACATATGATGGCGCGAGACTCTGGTGGTACTTCGGGTGTTACTTTTGCTTGCCAACACTTTTTACCATCACTTGCTCGTTGGTGACTGCCAGGAAAATCCGAAAGGTGGAAAAAGCGTGCACCCGTGGGAACAAGCGGCAGATTCAGCTGGAAAGCCAGATGAACTGCACGGTGGTGGCATTGACCATTTTGTATGGGTTTTGCACCATTCCAGAAAACATTTGCAATATTGTCACTGCCTACATGTCCACAGGGGTATCTCAGCAGACTATGGACCTTCTCCATCTGATTAGTCAGTTTCTGTTGTTCTTTAAATCATGTGTGCCTCTGCAGAAAACATCCCAGATCTTCCTGATGATTATAGTGGCAGTTTAGAAGAAGTTAGTGGTGACTGTATAACAAGAAATATGCAAAGAGTAAACTTGACTGGGAAGCCTCCTAATATTTTAATTTATCTTGGTTCTGATTTTAAAAAAGTGAATTTTGAAGAAATAAAATCAGTCATAATGGATTGTGTTGATATTAACGCTTACACCATCTACCAGTTGTTAGAGAAACAAGTTCTGACTGTTCCATGGGTTGACAATGCATTGCTTCTGATCATTGCTGCATCAGAACCCATTTCAGATGCTGTGTCCAAACAATTTCTAGCTTTCATGTCAAAAGGTGGGAAGATTTTGGGACTTTCTGCCTCTTTTACATTTGGTGGTATACAGTTAAAGAGTAAGAATGAAATAATGGACACAATACAAACCTTAGTATTTTCAAAAGATAAGAACAATGAGATTAAATTAAATGTTCTAGCTAGTGGAAAAAGTTTTGAGCTGGACATTTCAGAAGAACTCCACCCTGTGAAGCCACTTGGTTATTTTGACAGTCAAGATAAAGATACAGTTATTGTTCATCTA------------------------------AGAACAAAAGTGACCATCCGACTCTATCAGCAGCAGAAACTGCCA---AAGCACAACCCTCAACTTGTGGAAGAGGATGGTGGACTGAAGGGAGGGAAAAGTGAAAGTCTCATCTCTGAAAAGGCAGTTGACACTCGTAAAAGTACGTGGCATATTTTCCCAGTCTCCAGTAGTGTTCAGCGTCTCCTGGATCAGGGAAAGAATTCTCTGGATGTGCGGGTTACTTGTGACCAGTGTCAAGAAACAGGAGCCAGTCTGGTGTTGCTAGGAAAGAGGAAAAAAAAGGAAGAAGGTGCAGAAGGGAAAGAAAAGGAAGGT---AATGAAAGCACAGGAGAAGAGGAGAAAGAACAATCTCATAGGCCCTTCCTAATGATGCTGGCCAGGCATTCAGAGGATCGGCAGCACAGGCGGCGAAGGCGAGGCCTTGAGTGTGATGGCAAAGTCAACATTTGCTGCAAGAAGCACTTCTTCGTTAGCTTCAAAGACATTGGTTGGAATGACTGGATCATTGCCCCACAAGGCTACCATGCCAATTACTGTGAAGGCGATTGTCCCAGCCATATTGCAGGCACATCTGGTTCTACTCTCTCTTTCCACTCCACTGTTATTAACCATTACCGCATGAGAGGCCACAGTCCTTTCTCCAACCTCAAGTCATGTTGTGTACCTACCAAGCTACGACCGATGTCT---CTTTCAGACAAATACAAGATTAGTAGTGAAGGCAYATTGGAAATATCAAGTATTCAGACTGAGGATTCAGGGAGATACACATGTGTAGCCCAAAACATAGAAGGTGCAGATACAAGAGTAGCTACTATAAGAGTGAATGGAACACTCCTTGATGGTACCCAGGTGCTGAAAATATATGTCAAGCAAGCAGAGTCTCATTCCATCCTAGTTTCTTGGAAAGCTAACTCTAATGTTATGACATCTAACTTAAAATGGTCATCTGCAACTATGAAGATTGATAATCCACACATTACATATACTGCAAGGGTCCCAATTGATGTGCATGAATACAATCTCACCCATTTGCAGCCCTCCACAGATTATGAGGTCTGTCTCACTGTATCTAACATCCATCAGCAAACTCAGAAGTCTTGTGTAAATGTTACTACAAAAAATGCAGCATTTGTTCTTGATTTTACTGACCAAGAGACAAGTACAGTCCTAGCTGCAGTCATGGGATCAATGTTTGCTGTTATTAGTCTTGCCTCTGTTTCTGTCTATGTTGCAAAAAGGTTTAAAAGGAAAAACTACCATCATTCATTGAAAAAATATATGCAAAAGACCTCTTCTATTCCCCTGAATGAACTCTATCCTCCACTTATTAATCTCTGGGAAGGTGACAGTGAAAAAGAAAAGGAAAAGACCAAYGAGGTCCTCAATCTGAAAGCTCAGCTGAAGGACCTACGGGCCAAGATGGAACTGCTGGATATGAAAATTCAGGATTTGGAGGATTCATTGCATGCCAAAGCCATGGAACTGGAGGTATGTGAGAATGAACTCCAGCGCAAGAAGAATGAGTCAGAATTACTGAGGGAGAAGGTGAACTTGCTGGAACAGGAGATTGCAGAGTTGAGAACTGAACTGACCATTCTCAGGGAGGAG---ATGAAG---TGTGGTGTGGCTTCC------ATGAGTCTTGAGGAAAGC---ATGGTAGAAGATGCCCAAGCCCTGTGGAGGGAAGTAGAGAAGCTAAAAAAAGAGCTGCAGGAGGAGCAGGACAGCAACAAGCAGATGACAGTTAGCTTTCAGCAGGAACGGCAAACCTGGAAGGAGGAGAAAGAGAAAGTGATCCAGTATCAGAAGCAACTGCAGCAAAGCTACCTTCACATGTACAAAGGAAACCAAAACCTGGAGAAGATGCTCCAGGAGATGGMTGCTGGGGAGGATGGGAAAGAGSCCTTACTGAAGTTAAGAGCATTGCCTGTTTCGGGTACCAAGACAGATCTAATTGAGCGGCTCAAGGCGTATCAAGAGCAGAATGGTACAGCCAACCGAGGAATAGCTGCTCCAAAGCCTAACGCAGCAATTCTCCCGAAGACTACTGAGGTGGTGGTAGCTTTCCCAGCCGCTCGGCTGAGTTCAGGGCCTGCACTGGTCAGCACAGGCCTTACTTCAGCAGAGGTTGTGGTAGCTGCTGTCACAGGCAGTGGTGTAATGAAGTTTGGCAGCACAGGCTCAACGCCCCCTGTGTCACCCACCCCCTCTGAGCGCTCTCTGGTAAGTGCTGGAGACGAGAATTCCACCAGTGGAGATACCTTTGGGGAGATGGTGACTTCTCCCCTGACTCAGCTTACTCTGCAA---GCATCACCAGTCCAATTTTTGGTAAAAGAGGAGAGTTCCAAAGGT------AGCGCATGTAGTAGCACAAAT---GCAGTGTCAAGGGTGGAGTCCAGCATAATCAGT------------------AGCAACAACAACAAA---GATATGGAGGTC---CAGGATAAAGACCAGATGCTGCAGGAAAAAGATAAGCAAATCGAGGAACTCACCCGGATGTTAAAACAGAAGCAGCAGCTGGTGGAGATGTTGAAGCTGCAGCTGGAGAAAGAAAAGAGATCTCAGCAACCACTGTCAGCT------ATGGTTGCT---GGAGAAGAAGACAGAGAG---ACAGTGTGTGAGCCATCTATTTTTGGTATTCCTGTCAAGAATGAAAAGGGCTTTGCGAATTGCCAATCTGTGGAGCAGCGCAACTGCCAAATTGACCAATTAAGACCCACACAGACCACCAGCCAAATGGACACCTCAGATACAAATTTAGTGCCAAAGAAA---GTGGTGGTGAAGCAGGAGGTGCTGGCTGCTGAAACTGAGCCA---CCGCATCAGACCTCATGTTTTTTTCTTGGACGGCAAGGTGGAGGCCTCAGTGATTTCATCAAGGGAGCGTCCCCTCCTAGTCGAAGTGCTACGGGAGGT------GCTGCAACAGCA---GCTCCTTCAAGGAAACGAAAGAGGCGAGTGTTCAGTCCAATTAGATCTGAACCGAGATCTCCTTCACACTCCATGAGGACAAGAAGCGGCAGACTCAGC---ACCTCTGACCTTTCCACGCTCCCTCCATCA---TCCTCAGTCTCTTCTTCCCTCACAAGCATTTCT---GTGGGCTCCCTTACCACTAGTGCCTTAAAC---TCCACTTTCCCTTTCCCTTCACATTCTGTGTCCCCA---TCTGGGGGATCAGCAGAGAAAAGTCAGAGGCCAAGG---AAGCAGGCAAACCTTCCTGCTGAGCCATTCTCA---TCCAGCGGCACAGCTCCCCTTTTTCCTTGGTTCACACCAAGTCCCCAAACAGAGAGGACCAGGAGCAAAGACAAAGCCACTGAGGAG------CTATCCAAAGACCAAGAAAGGGACAACAGTCCT---GAGAAGGAGAAGAACAGAGAAAGAGATCGAGAGAGGGAGAGGGAGAAGGAAAACAAGCGTGAATCCAGGAAAGAG------------AAGAAGAAGAAGACTTCAGAAATTCAGACCAGCTCTACTTTATTCCCATCAACTCGAGGTTCTAAAGGAAAGGTTGTTCTCCGTGAAGATGTAGCA---ACCTCATCTTTCGCC------------AAAAAACCTGTAGGACGGAGGAAA------CTAACC---GCTGCTGATCCAGCAGCAGATGTCCCTGCTGTAGTCATTGTGGACTCAGCC------ATCATCAAGACA------------------------------------------------------------------------------------------------------------------------------------AGAGGTACACAGACCTACAGTATTCTCGATGGTGACTATTCAGAGACTCAC---AATAAA---TATCTTCTTTGCATAAAAGAAAAAATAGATGATTCTGCTGGCCTGCATCGTACTTACGGAGTTTGCTTTGTTGATACAACAGTGGGAAAGTTTTATGTAGGCCAGTTCCTGGATGACCGCCATTGTTCTAGGTTAAGAACACTTCTGGCTCATTATACTCCTGTACAGATACTTTTTGAGAGAGGAAACCCTTCTGCAGAAACACAAAAGATACTTAAAGATTTAATCTCCTCTACTGTTCAAGAAAGCTTGACTCCTGGTTCTCAGTTCTGGAATGCATCTAAAACTTTAAAAACTCTCATTGATGAAAGTTATTTCCAGAAC---AAAGAGAATACAAATAGTGGAACCACTCTGCCACCAGTAATCAGATCCATGACTGCAGAAAGTGATTCACTGGGACTTACTCCTGCAGAAAACAGTGAGCTTGTTCTTTCTGCTCTAGGCAGTTGTGTATTCTATCTTAAAAAATGCATTATAGACAAGGAACTTTTATCAATGGCAAATTTTGAAGAATACATTCCTGTAGATGTTGATATAGTTAACGGAACCAAATCAAGTAGTGTTTTTCATAAAACAAACCAGCGAATGGTATTAGATGGAGTAACACTAGCAAATCTGGAATTTCTGATTGGCATATGGGCAGCACCAAAATCTGAAGATAATGCCCCACTGGGCTCCCCTTCAACGTCTGACCTTTCTGAAACCAGCTGGACTAAAACTCAACATGTTCTGAAAACATCTCGACACAGAGATCAGAACCATCCTGCTCCTAGGAAGGCAGAGCATCAAGAAACTGGG---TCAGCTGCAGACATCATTGTGGATCCAAAGCTTTTTCAGAAGAGGCGGTTCCAGTCACCTCGTGTTCTGTTCAGCACTCAGCCCCCACCTTTGTCAAGAGATGGACAAAGTGTGGAGTTCCTGGACAGTGCGGACTCTCTTAATAGGAATATCCGGGCCAAACGTGCAGCTCATCCTGTGCATAACCGAGGGGAGTATTCTGTATGTGACAGTGTCAGTGTCTGGGTTGCCAACAAAACCACAGCAACGGACATCAAAGGCAAACAGGTGACTGTGATGGTGGATGTAAACCTTAATAACAATGCCTACAAGCAGTACTTTTTTGAGACCAAGTGCAGAGATCCAAAACCAGTATCGAGTGGGTGCAGAGGAATTGATGCCAGGCATTGGAATTCTTACTGC--------------------------------------------------------------------------------------------------------------------------------------------------------------------------------------------------------------------------------------------------------------------------------------------------------------------------GACTGCTGTAAAACCTAAGGATGACCGAGAAAAGCACGGCAAA---ACGGAG---GCGAAAGAA---AAAAATAAAGATCCGGATTCT---GAAAACGATAAAACGGTCAAGGACCAGGCAGAGCGTGACACCAAGTCCTATGAAGAGGCTCTACTCTCAGATAGACTTGCAGAT---AATGCATCGCCCACCAGCAATAAAGGCAACGAGCCACAGGTTTCTTCAGCCCCTGTTCCAAATGCAGGTAAGAACGTGGGTGTCTCAGAAAGTGCCAGCGCTGCCCAGGAAAATGCTGAACAC---GAGGTGGATGTTACCCAGATG---GATGACATGGAGATCTGTACTCCGGACCATAACTCGCCCGTGAAAGTGGATGTGGAAGTCTCT---CCCGTAGGTCTCAAGGTAAATTTCCAGGACGTTAAAGCCGGTGCCACCTCTCGTGTGCCAGGTAGC---ACTGAAAAAGAGAATGCAAAACAGGCCATTGGTGCGAAAGAATTGACTAGCGTTCGAGAAGGCAAG---CGAGAACGAGACAGAGAAAAAGCGAAAGTCGTCCCAGCCGTCACGAACGTGGAAGGCGTGTTGAAAACCGAAGTAGCTGAAAATGCCCACAGCAGCGTCGTTGACAATAAATGGAAACCGTTACAGGGGGCTGGGAATCTGCAGGCGGGGGGTCATCCTGCCGAAGCG---AAAAACACGGCCTCTGAATCCAAACCCCAAGGTTTAAGGATAGAAATTAAAAGTAAAAACAAAATTAGGCCGGGCTCTCTCTTTGACGAAGTGAGAAAGACCGCACGGCTTAATCGGAGACCGAGGAACCACGAGAGCTCCAGCGAAGAAGATTCTCCGACCCGAGAGGACAGCCAGTCCAGAAGCCGGAGCCGGTCCCGGAGCAAGTTGGATGTGAAATCCAGGCACAGAACAAGATCCCTCTCCTACAAGGAGGTAGGTGCTAGTCGTAGTGATGGGGAAATAGAA---GAGGAAGAG------------CAAAAAGAGGAAATTGAG---ATTAAAGTAGAAGAGGGAGCTGAAGTT------AAAGAGAAA---GACAGGCAGACA---GAAAACCAA------------AGTGAGGATGTTGAGCGAGTGAAAGGAGAAGGT------GAAGGTATTCAGCCAGTGGATGGTGAGCAG---GATGTGATGGAAATTAATGAGGCAGATTGTACA---------------GAGCCCTTAGAAAATGAAATTAGCACAGAAGTTGAACCAGAAATGGAATGTAATGCTCAGCCAGAACAGGAGGGGCCTATTGTTGCCCTAGAAAAAGAGGAA---CCCAGCAAGCCAGATATTGAA------GCTGAA------CCAGAGGAGGCAGAAGAGAAGGAGCCT---GAATCTGGTCCA---GTACTGGAGGCTGAG------GTC---CAGCCTCAGTCAGAGTCTGTGATTTGGCCACAGCCTTTGCCACTTTTGGAATCCGCTCAAGAC------CAGGAGCCAGAGTTAGACAAAGAA---TCT---TTAGTGTCTGAAAAGCTGCCTGAAATACAGGCAGATCAAGTCCAGGCAGTAACTGTAGAAATTAAAAACAAAATTAGGAGCAGAAGCAGGGGT---AGAACAAGAAACAAAGCCAGTAAGAGTCGGAGTCGGAGTACTAGTAGTAGTACTAGTAGTACTAGCTCTACAAGTAGTAGCAGTGGCAGCAGTTCAAGCAGTGGTACAAGCAGTAGCCGGAGCAGTTCCAGCAGCAGCAGC---AGC---AGTGGAACTAGCAGTCGAGAGAGTAGTAGCAGC---TCTAGCAGCAGTGAGAGCAGAAGTCGAAGCAGGGGACGA---GGACACAAC---AGAGATAGGAAGCATAGAAGGAGTTTGGAACGGAAGCGAAGG---GATAATTCAGGA---------GTAGACAGAAGTCACAAGCCTTCAAAAGGT---AGCAGAAGAGATGCAAAAGGATCAAAGGATAAAAGTCAAGGT------------------------------------------------CAGGAAACAGACTGTGACTCAGGAAGAGGAAGCTGTGAGAGTCCATCTTTACTGCGAGAAAAATATAAGGAAGCCAGAAAATTGCCTTCTGAAGCAGAATTACTG---GATCCTGAAGAGGTACAAAGGAACACTGATATAAAAAACCTATCAGAAACACTAAAA---CAAGACCCT---GAAAGGCATCTCCCATGGTTGACCAGTAGGAGCCCAAAAGCATCTACATGGCCTGGAGACCATCCAGGGGACACTCACAGTCCAAAATGTTCCTCTCAGGACACCACAGAGATCTGCAAAATGGCACTCAAAGCCACAAATGTAAAAAGATCACCCATCCTGGGGCAAAGCAGAAGA---AAACATTGTTCTCAACCTCCTGAATCC---ATTGAGACTATTAGTAAAGAAAAAACAGCCCAGCTGGAGGGTGGAGCAAACTTGTCTCTGAATGCT---GAGCGTAATCAAGAGGTG---TTTTGGTTAGCGCCTCCA------------------------------------GAGTAGTGGGAAACCTCACGGCCATTGTGGTTCTTTGCAAGTCCAGGAAGGAGCAGAAAGAGACCACATTCTACACGCTGGTCTGTGGATTGGCCGTCACCGACCTCCTGGGGACTTGCCTGGTCAGCCCAGTTACTATTGCTACRTATCTGAAAAACGAATGGCCTGGTGGCCAACCGCTGTGTGAATACAGCAGCTTCATCCTCCTCTTCTTTGGCCTGTCTGGACTCAGCATCATTTGTGCCATGTCCATAGAGAGGTACCTGGCCATCAACCATGCCTACTTCTACAGCCATTATGTGGATAAGAAACTGGCAGCACTCACTCTTTTTGCTATCTACGTTTCTAATGTCCTCTTCTGTGCCATGCCAAGCATGGGCTTGGGGAAGACAAAGCTCCAGTACCCAAACACATGGTGTTTCATTGACTGGCAGACTAACATGTCCACCCATGCTGCTTTCTCGTACATGT----------TGGTTTCTTCCGAGCATTCAGCAGACCTCAATGAAAATTACGGTAAATCAGCTGAATATTCAGGGAAGAATGAACTCTCTGACCATGTAGATAAAAAGCTGGAACGCAACTTGAGCTTTGAAATTAAGAAAGTGCCCCTTCAGGAAGGACCGCGGAGTTTTGATGGAAACCCTCTCCTAAGTCGGGGAAATGCACTTAAAATTAAAACAAGCTCATCTATTGCGGTGGATATGACCTCTAAAACACCGGAGCGTGGCTCAGGAGATGCACCTATGGAGACTGTACAAAACTCTTGTATAGAATGCAATATGCAGCCCGTTAATCAAGTT---GTAATATCCTCCCTGGAAGGACGTCAGTGTCTTACAACG---TCTGATACTCTGGAAAGACCAGACTGTTTGCCCCTTAAA---GAGAAGGGACATGCCGTGTGGTCATTACAAGAGACTGAAAATGAGCGG------------CTAGTATCAGAGGATGCATCTTTACCTGTTTTGTGTCATGAAGTTCAAAATCTGAATGTAGACTCAAATGTGCCAGTCCAGATGGACACCCCTTGTGGAGAACCAGCAGGTCATTCTCGC---AGTGGCATGCTCTCAGTTTCAGCACCTCTTTCTTTTACCAACCCTCTGCATTCCGATGATTCTGTCTGAGAATGTCTGTATGCAGGAAAAGCTGTCCTTAGAATTTCAGGATGTTCAGGCC---TCCAAGAATATAAAGAAGGCTCCATTGGAGAAAAAGGAACTGAAATTAGCAAGACTGAAGCATCTAATGCAGAGGTCCCTCAGTGAATCTGACACAGATTCAAATAATTCAGAGGACCAGAAGAACACACCTGTGAAAAGAATTGATAAGCCCAGGCCACGGCCTATAGTGGAAAATACTGAAAGCACTGAGAATTTGCATCTCATGATTAAGAAACATGCTTTGGTATCG---GGGCGCCGGTTTCCTTTTGGAATTAAAACCTCAAAATCAGTGGAT---GGGCACAGCCCTTCTCCCACTTCTGAAAGTAGTGATCCTGATAATGAATCCCACTATCAGACTGGAACTATGTCTCAAAGC---CAGGTTGGGGGAGACCCCTGTCAATCCAGCCCCGATGCTGTGATTGCTTCCAAACTTGCCACAAGAGCTACTGTATACTTTGTGGCCATGGTCTATATGTTTCTAGGAGTGTCTATTATAGCAGACCGCTTCATGTCATCCATAGAAGTTATTACATCCCAAGAGAGAGAGATAACAATCAAGAAACCCAACGGTGAGACCAGCAAGACAACAGTAAGAGTTTGGAATGAGACTGTTTCCAACTTAACATTGATGGCTTTGGGCTCTTCTGCACCTGAGATCCTCCTATCTGTCATTGAAGTGTGTGGCCATGGCTTCAAGGCAGGGGACCTGGGGCCAAGCACTATTGTAGGAAGTGCTGCCTTTAATATGTTTGTCATTATAGCCATTTGTGTTTATGTTGTCCCTGATGGGGAAATCAGGAAGATTAAGCATCTTCGTGTGTTTTTTGTCACTGCAGCTTGGAGCATTTTTGCCTATACTTGGCTTTATCTAATTTTGTCAGTTATGTCACCTGGGATAGTAGAAGTCTGGGAAAGTTTACTCACTTTCTTCTTTTTTCCTATCTGTGTGGTGTTTGCATGGATTGCCGATAGAAGGCTTTT-TTCTACAAGTATGTCTACAAGAAGTACAGAGCTGGCAAGCAGAGGGGCATGATAATTGAACATGAAGGTGAAGGGCCACCATCCAAGGCTGACATAGAAATGGATGGGAAGATAGTTAATTCCCA-GTTGAAAGTTTTTTGGATGGCACTCTGGTCTTAGAGGTGGATGAGAAGGATCAAGATGATGAAGAAGCAAGGAGAGAAATGGCTAGAATCCTTAAGGAATTGAAACAGAAGCATCCAGACAAAGAGATTGAACAGTTGATAGAACTTGCTAATTACCAGGTTCTGAGTCAGCAACAAAAGAGTCGCGCCTTTTATCGTATTCAGGCTACTCGGCTAATGACTGGAGCTGGCAACATATTGAAGCGACACGCAGCTGACCAGGCACGAAAAGCAGTCAGCATGCATGAGGTCAACTGTGAAGTGGCAGACAGTGACCCCATCAGTAAG---GGGGAGACGAGGAAGATAAAACATTTGAGAGTTTTCTTTGTCACAGCTGCATGGAGCATCTTTGCATATATCTGGTTATACATGATTCTTGCGGTCTTCTCTCCAGGTGTGGTTCAGGTATGGGAAGGCTTGCTCACTCTGTCTTTCTTCCCTGTTTGTGTCATCCTGGCTTGGATTGCAGACAGAAGGCTGTTTCTCTATAAATATATGCACAAAAAGTACCGTACTGACAAACACAGGGGCATTATCATTGAGACAGAAGGGGATCACCCCAAAGGGATTGAAATGGATGGTAAGCTGATGAATTCCCATTTTCTAGATGGAAACCTAGTGCCTATGGAGGGGAAAGAGGTGGATGAGTCTCGCAAAGAGATGATCCGGATCCTCAAGGATCTGAAACAAAAGCACCCAGAAAAAGACTTAGATCAGCTGGTAGAAATGGCCAACTACTATGCTTTGTCCCACCAGCAAAAAAGCAGAGCATTCTACCGGATCCAAGCTACCAGGATGATGACTGGAGCAGGAAATATTCTAAAAAAGCATGCAGCGGAGCAAGCCAAGAGGAGTGTTAGCTTGCTTGAGGTACGGCCAGAAGAGCCAGAAGAATTCATCTCCAAAGTTTATTTTGATCCTTGCTCCTACCAATGTCTTGAGAACTGTGGTGCTGTCCTCCTAACTGTTGTCCGGAAAGGAGGTGATGTCTCCAAGACCATATATGTGGATTATAAAACAGAAGACGGCTCTGCCAATGCTGGGGCTGACTATGAATTTACAGAAGGGACAGTTGTTTTGAAGTCAGGGGAGACCCAGAAAGAGTTCTCCATAGGGATCATTGATGATGATATCTTTGAAGAGGATGAGCACTTTTTTGTGCGTCTTAGCAACCTGCGGGTGATTGATGCAGAGGAA---CCTCCTGAAATCAGCAAACTGCCATATCCCAAGGCCATACTGGTCTCACCCTGTGTGGCTTCTGTGACTATCTTAGATGATGACCACGCAGGCATCTTTACCTTTGAGTGTGATGTGATACACATCAGTGAGAGCATTGGGGTAATGGAGGTGAAAGTTCTTAGAACATCTAATGCTCTAATATTTTATTCTTACTGGACTCCATGCCCGAAGGTTGGGGATTGCATCAATCTTTGTGTTAATGACCATTGT---AAAAATTCAACCCATTTTTCTTCA---------------ACTGAACTAGTAGAGCAGATTCCTGTAGCTGGTCCTTGCTGGGTTCTGTATTTAGATCCTGCGCTGTGTCTGATCATGGTTTGCATTCTACTCTATACTACTTATCCTCTGCTTAAAGAATCTGCCCTTATTCTTTTGCAAACTGTTCCTAAGCAAATTGATATTCGTTCTTTAAATGAGAAACTCCGTAAACTGGAAGAAGTAGAAGCTGTCCATGAATTGCATGTTTGGCAGCTGGCAGGAAGCAGGATAATTGGCACTGCTCATATAAAATGTAAGGATCCAGAATCATACATGAAAGTGGCAAAAGATATTAAGGAGATTTTTCATGATGAAGGGATACATGCAACAACCATTCAGCCTGAGTTTGCCATTGTAAGCTCT------------GATGAAGGTGTAAGCAAATGTGAACTTCCCTGCAGAATGAGAATGATGGCTCAGACTCTTCGGAGTGTC---AGTCTTACTACTCCAACTTCCATAAATTTTTCTGGAGCTTTA---CCGTTTGACCCATCACTCTTCTCTCAAGCCATGCCATCTTCATGTGAGTGTAACCCTGAGGTCCAGAACTTCAAGGAGACTATTCAGCAACTGGAAGGTCGCTTGGTAAGACAAGATCACCAAATAAGAGAACTCATTGCAAAAATGGAGACACAAAACTCCCAGATGGGGGATCTCAAACGCACCATCCGAAATCTAGAGGAAAAAATTGCTGACATTGAAGCCCAACAGTGTAATGGTATTTTCCTGTGGAAAATAGAAAATTTCAGTATGTATCTGAAAGCCCAGGAAGAAGAAAGGCCTGTTGTGATCCACAGTCCAGGTTTCTATACAGGAAAACCGGGATATAAACTTTGCTTGCGTCTGCATATCCAGTTGCCAAGTGCTCAACGTTGTGCTAACTACATTTCTCTTTTTGTTCACACCATGCAAGGGGACTATGACAGTCATCTGCCTTGGCCTTTCCAAGGCACCATACGTCTGTCAATTTTGGATCAGTCAGAAGGAACTCCAAGGCATAACCATGAAGAAGTAATGGATACCAAGCCTGAGTTACTAGCCTTC--------TAGGCCAGTCTCCTCAAGAC---AAAGAAGTGGAGGGC---TCCAGTTACAAAGAACTCTCCTGCCAGACTCCCCCTTCCAAGCACATGGATGCC---CATCAGGCCAAGC-GAAGCATCACAGC-TGCCACGTGCACTG---CAG-GTCCTCAGAC-TCAAGC-CAGTGCAAACTCCC---CAGGTAAAAGTGTTTCCTCTGGTTACTCAGCAGCAGAAAAGCTTCCCC---CCTTCCCCTCCTTTTGTCAAGTTACAGAATCCCAAGGTG---GTCTCACCGCTGCCTCAGCGCCCTCTCCTTGTCAAGATCCCAACCAAAGCGTCCAGCTTCCACACCATCTCCCCC---------------------AAGACCCCCAATTCTGTATCTCTGAGTTACACTGGG---AAGCATCCAAGCAGCTCTAGCACCTCA---GGACAGTCTTTCAAGTCGCCCTTTGTGGCC------CTGTCGAGGCACGTGGCT---TCTACCGGA---AGTGTATCATCCAGC---ATGTCCTCCTCAAATCAGAGTTCCCCTTCAAACATACTGCCAGGT---GCCTCT---GTCCCTTCTTCTGGGCAGGCTCCCAGTCGCTCATCGCCCAGTTCC---ATGGTGAAGAAGACTCTAGTTCCTCAAAAGCTCACTTTGGTGGCTCCGCCAGGAGGTCCAAATGTCAGCTCAAGT---GAGACGCACCGAGATGAACCAAGGAGATGTT---TTTGACTGTGCTCTTCTTGGGGACCGTGCCTTTCTTATTGAGCCAGAGCATGTTGACACAGTAGGATATGGCAAAGATCGCTCTGGCAGCCTCCTGTACTTGCAGGATACCTTGGAGGATATTAAGAAGGCCAATAATAGCCAGGAG---TGCCTCATCCCAGTCCATGTGGATGGTGATGGCCATTGCTTAGTCCATGCAATTTCCCGGGCACTGGTGGGTAGGGAGCTGTTCTGGCATGCTTTGCGGGAGAACCTCAAGAAGCACTTTATGGAGAATCTTAGCCGCTATAAAGCTCTTTTTCATGACTTTATTGATGCCGCAGAATGGGAAGACATAATAAATGAATGTGATCCCTTATTTATTCCTCCTGAGGGTGTACCAATGGGCCTTCGAAACATCCACATCTTTGGACTGGCCAATGTTTTACATCGGCCCATCATTCTCTTGGATTCCTTGAGTGGAATGCGTAGTTCAGGGGACTATTCTGCCACGTTCCTTCCTGGATTGATACCAGAAGAAAAATGCATGGGGAAAGATGGCATGTTGAACAAACCAATTTGTATTGCCTGGAGTAGTTCTGGGCGTAATCATTATATTCCTCTGGTTGGAATAAAAGGTGCTGCTTTGCCTAAATTGCCTATGAAATTACTTCCTAAAGCTTGGGGAGTACCTCAAGACCTTATTAAAAAGTACATCAAATTGGAAGACGATGGGAGCTGTGTGATTGGAGGAGACAGAAGTTTGCATGATAAATACTTGATGAGGCTAGTATGTATTGGTTTAATCTCTGTAAATGGTCGAATGAGAAACAATATCAAGACGGGTTCTTCTCCTAATTCTGTATCTTCCTCACCTACTAATTCAGCCATTACACAGCTGAGAAACAAGCTGGAGAATGGAAAACCACTTAGTATGTCTGAGCAAACAGGCTTACTTAAAATAAAAACAGAACCACTAGATTTCAATGACTATAAAGTTCTGATGACAACTCATGGCTTCACTGGTGCTAATCCATTCATGAATGGTAGACTTGGTGCAACCAGCCCAATAGGCGTCCATGCTTCTACGCAAAGTCCAATGCAGCACTTAGGGGTAGGAATGGAACCTCCTTTACTTGGATTCCCAGCAATAGGGAGT---AATTTAAGTGAAGTGCAGAAAGTCCTACAGATTGTAGACAACACCGTTTCTAGGCAGAAAATGGACTGCAGCTCTGAAGAAATTTCCAAGCTGAAGGGTTACCATTTGAAGGACCCATGTTCTCAGCCAGAAGAACAAGGCATTACTTCTCCTGGTATTCCACCTGTGGGTCTTCCAGTAGTCAGTCATAATGGTGCCACTAAAAGTATTATTGACTACACATTAGAAAAAGTCAATGAAGCCAAAGCTTGTCTCCAGAGTTTGACTACAGATTCAAGGAGGCAGCTCAACAATATTAAGAAAGAAAAGCTACGCACCCTAATAGATTTGGTCACTGAAGATAAAATGATGGAAAACCATAATATACCTACTCCATTTTCATGCCAATTCTGTAAAGAAAGTTTTCCTGGACCCATTCCCCTTCATCAACATGAACGGTACCTCTGTAAAATGAATGAAGAAATCAAGGCAGTCCTCCAACCTCATGAAAATATGGCTCCTAGCAAACCTGGTGTGGGACCTGCAAATACGGAGACAAGTGCCAGTTTGCTCACGGCATCCATGAGCTGCGAAGTCTGACCCGCCATCCCAAGTACAAGACGGAGCTGTGTCGCACTTTCCATACCATTGGCTTCTGCCCTTACGGGCCTCGCTGTCATTTTATCCACAATGCTGAGGAGCGCAGGGCTGTAGCTCGAGAGCCTTTGATTGCGGAAAGACCCCGCCTCCAACACAGTTTCAGCTTCGCTGGTTTCCCAAGTGCTGTTGCTGCCAATGGGCTGCTGGACAGCCCCACCTCAATAACCCCTCCACCCATCATAAGTGCTGATGACCTCTTGGCTTCTCCTACTCTGCCTGACTGTGCCAGCAATCCTTTCACCTTCTCCAGCCAGGAGCTGACCAATCTCTTTGCTCCTAGTATGGGGGTGCAGGTGCCTGGGGGGGGCTCACCCACTGCTTTCCTCCTTAGACCCATGTCTGAGTCCCCAAATATGTTTGACTCTCCTCCGAGTCCACAGGACTCCCTCTCTGACCAGGAAGGTTATCTGAGCAGCTCTAGCAGCAGCCACAGTGGCTCGGATTCACCTATCCTGGACACCTCAAGGCGTCTTCCCATC
Anniella_pulchra ------------------------------------------------------------------------------------------------------------------------------------------------------------------------------------------------------------------------------------------------------------------------------------------------------------------------------------------------------------------------------------------------------------------------------------------------------------------------------------------------------------------------------------------------------------------------------------------------------------------------------------------------------------------------------------------------------------------------------------------------------------------------------------------------------------------------------------------------------------------------------------------------------------------------------------------------------------------------------------------------------------------------------------------------------------------------------------------------------------------------------------------------------------------------------------------------------------------------------------------------------------------------------------------------------------------------------------------------------------------------------------------------------------------------------------------------------------------------------------------------------------------------------------------------------------------------------------------------------------------------------------------------------------------------------------------------------------------------------------------------------------------------------------------------------------------------------------------------------------------------------------------------------------------------------------------------------------------------------------------------------------------------------------------------------------------------------------------------------------------------------------------------------------------------------------------------------------------------------------------------------------------------------------------------------------------------------------------------------------------------------------------------------------------------------------------------------------------------------------------------------------------------------------------------------------------------------------------------------------------------------------------------------------------------------------------------------------------------------------------------------------------------------------------------------------------------------------------------------------------------ATGAGCCCATTAATCACCACAATCTTAATACTTAATCTTGCAACAGGCACAATCATCACTATATCAAGCTATCACTGACTTCTCGCATGAATGGGACTAGAACTAAACACTCTAGCAATTCTCCCTATCATTTCAAAATCTCACCACCCTCGTGCTACAGAAGCCTCAACAAAGTACTTCCTTACCCAAGCCACAGCTTCAGCACTTATCCTATTCTCAAGCCTAATCAACGCCCAAACTACGGGTCAATGAAACATCCTACAACTAGAACACCCTATTGCCCAAATCCTTCTAACAATAGCACTAGCAATAAAACTAGGCCTTTCACCTACACACTTCTGACTACCAGAAGTACTACAAGGCTCATCATTAAAAACCGCCCTAATCATTATCACTTGACAGAAACTAGCCCCAACAACAATCCTCTTCTTAACATGAAACCAGACATCCACACTTACAATCACAACAATAGGAATCCTGTCAGTACTAACAGGCGGCCTAGGCGGCCTAAACCAAACACAACTACGAAAAATTATGGCCTTCTCATCTATCGCCCACCTAGGATGAATGGCCACAATCATCACCAAATCCAACAAATTAGCCTTCCTAAACCTAGTAATCTACATTATAATCTCTTTCCCTCTAATACTAACACTAATCCTCTTCTCTACAAAAACGGTCCCTGATCTTACAACCACATGAACAACATCACCACTCTTAACCACACTTACCATAACAACCCTCCTATCACTAGGCGGCCTACCCCCACTAACCGGATTCCTACCAAAATGACTAATCCTAGAAGAACTTCTAAAACAAAACATAACCTTGCCGGCCACTCTAATAGCCATAATAACCCTCATAAGCCTATTCTTCTACCTTCGTCTGTCCTACACCCTTTCAGTAACCATCACCCCAACACCAACCATAACTACAAACAAATGACGAATTAAA---------------------------------CTACTAAAGCTCGGAGGCTACGGCATCATTCGAATCTCAACAAGCCTC---TCCCCATTAACAACCACCCTTGCTTACCCATTTTTTATGCTGGCTCTCTGAGGCATTATCATAACCAGCTCCATCTGTCTACGACAAACAGACCTAAAATCTATAATCGCTTACTCCTCAGTCAGCCACATAGGCCTTGTCATCTGTGCAGTACTAATCCAAACCCCCTGAAGCCTAGCAGGAGCAATCTTCCTTATAATTGCACATGGACTCACATCTTCCATACTCTTTTGCCTGGCTAACACCAACTATGAGCGAACCCACTCCCGAACCCTTCTACTAACCCGAGGACTTCACTTAATTCTCCCACTAATGACCTTCTGATGACTAGCTGCTAATCTTACTAACCTGGCCTTACCCCCCTCAATTAACCTCATAGGAGAACTCTTAATTATCTCCTCCATATTCGGCTGGGCTAGTCTCACAATTATTCTCACAGGAATTGGTACCCTATTAACAGCCACCTACTCCCTCTACATATTCCTAATAACCCAGCGTGGAAAACTGCCAACCCACCTTACCATCTTAAGCCCAACACATACTCGAGAGCACCTTCTTATAGCCCTTCACCTAATCCCCCTTATTCTCTTAACCACAAAACCAGCACTG------------------------------------------------------CAAATTATTACAGGCATCTTCCTAGCTATACACTATACACCACACATCTCACTAGCATTTTCATCCGTAGCACACATCTGCCGAGATGTCCAATATGGCTGACTACTACGAAACCTTCACGCTAACGGAGCCTCAATATTTTTCTTTTGCATCTACCTACACATCGGACGAGGCCTCTACTACGGCTCCTACACACTTAAAAAAACATGGTACACTGGAATTATACTTCTACTAATACTAATAGCCACAGCCTTCCTGGGCTACGTATTACCATGAGGACAAATATCTTTCTGAGGTGCAACCGTCATTACAAACCTATCTTCAGCCTTCCCATACATCGGACCAACTCTAGTCCACTGAACCTGAGGCGGGTTCGCCATCGACAACGCAACCTTAACCCGCTTCTTCACCCTGCACTTCGCCCTACCATTCGTACTAGCAGGAGCCTCAGCCACTCATCTACTTTTTCTACATGAAACCGGCTCCAACAACCCTCTAGGCATTTCTTCAAGCACAGACAAAATTCGATTCCACCCATACTACACCTTCAAAGACCTTTTTGGCATTATCATCTTTATCACCATTCTAACAACACTAGCCCTACTTTCTCCAGACCTCTTAGGAGACCCTGAAAACTACAACCCAGCAAACCCCCTAATCACACCCCCACATATTAAACCAGAGTGATACTTCTTATTTGCCTACGCCATTCTACGATCTATCCCAAATAAAATCGGGGGAGTACTAGCCCTATTATCCTCTATCCTCATCCTAACCACCATCCCCTTACTCCACACAGCAAAACAACAAGCCATAACCTTCCGACCCCTATCACAGCTGACATTTTGATTTATCATCATTAATATCCTAATCCTAACATGAATCGGAGCACAGCCAGTAGAACACCCATACATCATCATTGGACAAACCACATCAATTGCCT---------------------------------------------------------------------------------------------------------------------------------------------------------------------------------------------------------------------------GTAAAGCAGGTGAAGAAATGCAGTAAGAATCATTTGGCATCAAGACAGAGCTTCTGGGCAGAACTGAATGTGGCACGCCTTGACCACGTCAATGTGGTGCATGTAATAGCTGCCAGCACATGTGCCCCTGCCAATCAGGATAGTCTGGGCACCATAATAATGGAATATGTAAGTAACAGCACTCTGCACCATGTTATCTATGAGACTGGCAGTATGACAACAAAAAGGGAT---GATGGTTTTGGATGTGGCTATGTGTATTTGAGTACAGCTCAGGCTCTGAGCTACTCCTGTGACATTGTGGCAGGCTTAATCTTCCTCCATTCACAGTTGATTGTTCACCTGGATTTAAAACCTGCTAACATATTCATCACAGAA--------------------------------------------------------------------------------------------------------------------------------------------------------------------------------------------------------------------------------------------------------------------------------------------------------------------------------------------------------------------------------------------------------------------------------------------------------------------------------------------------------------------------------------------------------------------------------------------------------------------------------------------------------------------------------------------------------------------ATGAATGTGGTTCACAGTCAAGATAAAAATATGATTGTTATAATTGGAGGAAGATCATACATGGCTCTTGGACAGAGGACAACCGAAAACTGGAACAGTGTGGTCGACTGTGTGCCTTATATATTCCTAGTTGACCCTGAATTTGGATGTTCTACTTCCTATGCTCTCCCAGAACTTCAGAGTGGATTCTCTTTTCATATCTCTCTTGCCAGAAATGATACCATCTATATCATAGGAGGTCATTCCATTGAAAATAACACCAGACCCCCAAATCTCTATAAGATAAAAATTGACCTTCCCTTAGGCAGCCCAGCTGTGAACTGCTGTGTCTTGCCTGGTGGGATTTCTGTGTCCAGTGCCATCATGACCCAGACCAAAGACCAGGAATTTGTCATAGTGGGAGGTTACCATTCTGACAACCAGAAGAGGATGGTTTGTAATACAATCACTCTAGAAGATAACACGATAGAGATAGTGGAAAGGGAGGCACCGGAATGGACTCCAGAAATCAAGCACTGCAAAATCTGGTTTGGGAGTGATGTGGGAAATGGAAATATACTATTCAGCATTCCAGGAGACAACCGGCATCTAATTTCAGAAGCAAACTACTTTTACATGTTGAGATGTCAAGGAGAACGTGATCAGGACTCAGAA---CAGTTG---ACACAAGTGTGCAGTCAGAGTTCAACAGAAGATGCAGGAGAATCTACTCCTTTT---------------ATCCAGTCTACCAACATGGATCAAGGGAGTTTACCGGAAGATTCAATAAATTCTTTCATTATCAAACTTATTCAAGCAGACATTTTGAAAAATAAGGACTCCAAACAGATGATAGATATTAAGGAAAGTGTTCAAGACCCATTGAAGAAAACAGACTCTGTTGAGCCAAGCATAGATGACAATGAAAATGTGAAA---TTGGATTTCCCACCAGTTATTTCAATGGATACAGAACTGTTGAGGCAACAGAGACGCTACAGCTCCCCCAGGGTCCTCTTTAGTGACAATACCCCATTGGAACCCCCACCGTTGTATCTCATGGAGGATTACATTGGTAGTTCTGTGGTGGTGAACCGAACGTCTCGGCGGAAGAGGTTTGCTGAAAACAAGAGTCACCGTGGGGAGTATTCAGTGTGTGACAGTGAAAGCCGATGGGTCACAGACAAATCTTCAGCTATTGACATTAGAGGACACCAAGTAACTGTGCTAGGAGAAATCAAAATGGGCCCTTCC---CAGTTGCATGAAAGCTGCCCCAATGAAAGAAGTTAGCCTCAGAGGA---CAAGGCAGCTTGGCTTATCCCGGTCTCCGGACGCAGGGAAACCTGGAGCACCTA---GGTGGGCCCAATGATGCCACGAGAGGGTTGACATCTTTGGCAGACACTTTTGAACATGTCATAGAGGAGCTCCTGGACGAGCAGGAGGTCATCCAGCACAGCAAGGAAAACAAGGATGCCGACTTGTACTCGTCTCGGGTTATGCTAAGCAGTCAAGTGCCTTTGGAGCCTCCGCTGCTCTTTCTGCTTGAGGAATATAAAAACTACTTGGATGCTGCAAACATGTCCATGAGGGTCCGGCGCCACTCTGACCCTGCTCGCCGTGGGGAGCTGAGCGTGTGTGACAGTACCAGCGAGTGGGTAACAGCAGCGGAGAAAAAGACTGCGGTGGATATGTCAGGGGCGACGGTGACAGTTCTGGAAAAAGTCCCAGTACCCAAAGGCCAACTGAAGCAATATTTTTATGAGACCAAATGCAACTCGAAGGGTTATACAAAAGAGGGCTGCAGGGGCATAGACAAGAGGTACTGGAACTCCCAGTGCCGAACTGCCCAGTCTTACGTGAGAGCTCTCACCATGGATAATAAGAAGAGAGTTGGATGGCGCTTTATAAGAATAGACACTTCCTGT--------------------------------AGTGTGGTGCCAGTGACAGTCTTCATGCTCAAGCTCTGGACAAACGAGATTCTCCCCCCGACCTTGTGCACGGCTTCGGCATTGCTGTACTTATTTCAGGGTTTCTCAAGCAATCTAATGGGGTCTCTTGTAGTTTCTTATAACTTCTACAGCCTCAGCAAAGTG---GGT------GGCAGCCAAGGG------GCCGCCAAGAGGCCAGTCAGCATGATCTGGGCTGTTCTTACCATTTGGATGGTCAGTTTGCTGATCTGCATTTTGCCTCTGTGTGGCTGGGGTACCTACGCCTCCACCTCCTGGGGATGCCTTACGGACTGCAGCAGCTCTTACATCTTATTTCTCTTTATAATCTATTCATTGTGTTTCTGCCTCCTCCTCGTGCTCTCCATCCCTCTAATTTATCAGTTACTGTGCTCRGACGAGCATCATCATCTCTATGATGACTACCATCAAATCGCCCGAGGATATTTCTCTCCAGGGTCT---GCTCCCATTGGTCGTCACACACTGTCCCTTTCTCCAGAAGACACTGTGAATATAACCTCGAAGCATTTCCATGACACTTGTCGGAACTCTGCCCCGGCAATCCGGCAAAGTCCA---GCTGACCAYGGTGGACTGGACCGCTACGGCACACAAAGCGAGCCATGCAACAGCCGAAACTTCACGGTGGAATTTGCTCAGAAGCGCTTC------------------------CTACAGCACCTCTGCCGCATTTGCGGTGGCTCATTTAAAACTGTCCCTTACAAGAGAAGCCACCCTGTTCATGGGCCAGTGGATGATGAGACACAGGCTCTTCTGAGAAAGAAAGAGAAACGGGCTACATCCTGGCCAGATCTTCTTGCCAAAGTGTTTAAGATTGACGTGAGAGGAGACATTGACACCATCCACCCTACTCATTTTTGCCACAATTGCTGGAGTGTGGTTCAAAGGAAATTCAGCAATTCCCCGTGTGAAGTGTATTTTCCAAGGAATGGCACGATGGAGTGGCGTCCCCATTCATTGAGCTGTGATGTTTGTGGCACTTCCTTCCGTGGAGTTAAGAGAAAGAAGCAAGCCCTGAATCCACAGTTGAGCAAAAAGCTCAGGGTTGTT---GCGGGACGTGCTAGAAAAATAAGGCGTGTGAGGAATATGAGACAAGTGAATCACAAGGGTTTAATGAAAAAGATTGCCAACTGCAAGAAGATCCACCTCAGTACCAAGATCCTTGCAGTAGACTATCCTGCGGACTTTGTAAAGTCGATCTCTTGCCAGGTCTGTGAGCACATCCTGTCTGACCCAGTGGAAACGATGTGCAAGCACTTATTCTGCAGAGTCTGCATCCTTAAATGTCTCAAAGTTATGGGGAGCTATTGCCCATCCTGTCGCTATCCTTGCTTTCCTACTGATCTGGAGAGCCCTGTGAAATCCTTCATGAGCATCCTCAACAGTCTGGCTGTGAGATGTCCCGTGCAAGACTGTCATGAAGAGGTCACTCTGGGAAAATACTGCCACCATCTTTCCAGGCACAAAGAGGTTGAAGACAAAGAGGGCTATGTGTACATCAACAAAGGTGGCAGACCAAGACAACACTTACTCTCACTGACCCGGAGAGCTCAAAAGCACCGGCTAAGAGAACTCAAGCATCAAGTAAAAGCTTTTGCTGAGAAAGAAGAAGGCGGAGATGTAAAGTCTGTGTGTCTGACTTTGTTCCTACTGGCTCTGAGAGCTAGAAATGAACACAGACAAGCTGATGAGTTGGAAGCTATAATGCAAGGAAAAGGATCAGGCCTCCATCCCGCTGTTTGTTTGGCAATCCGAGTCAACACCTTTCTCAGCTGTAGCCAATACCATAAAATGTACAGGACTGTAAAAGCGATAACAGGGAGACAGATTTTCCAGCCATTGCATGCTCTACGAACATCTGAAAAATCCCTCCTACCAGGGTACCATCCATTTGAGTGGCAACCACCCTTGAAAAATGTGTCCAGTAACACAGAGGTAGGCATTATTGATGGGCTCTCAGGGATACAACGTTTGGCTGATGACTACCCAGTAGACACGATTGCGAAAAGATTTCGCTATGATGCAGCTTTGGTTTCTGCCCTAATGGATATGGAAGAAGATATCCTAGAGGGGTTGAAAACTCAGGACTTGGATGACTATTTGAAAGGCCCCTTCACTGTGGTGATTAAAGAGTCCTGTGATGGAATGGGGGATGTTAGTGAAAAGCATGGCTGTGGTCCACCTGTCCCTGAGAAAGCAGTTCGATTCTCTTTCACCCTCATGAGCATCACTGTTGCTCATGACAATGGGAGCACAAAGATTTTTGAAGAAAGCAAGCCCAACTCGGAGCTTTGTTGCAAACCTTTGTGCCTTATGCTGGCTGATGAATCGGACCATGAGACACTCACGGCCATCCTCAGCCCTCTTGTAACAGAAAGAGAGGCCATGAAGAGCAGTGTGTTGATACTGGATATGGCTGGAATCCCCAGAATGTTCAAATTCATTTTTAGAGGGACTGGATATGATGAAAAGCTTGTCCGTGAAGTAGAGGGCCTGGAAGCCTCTGGCTCTACTTACATTTGCACACTTTGTGATGCGACGCGCCTGGAAGCCTCTCAGAACTTGATCCTTCACTCCATAACGAGGAGTCATGCTGAAAACTTGGAACGGTATGAGGTGTGGCGGTCCAACCCGTACCACGAGACTGTTGATGAACTACGTGACCGAGTGAAGGGAGTTTCCGCCAAGCCTTTTATCGAGACTGTTCCGTCGATAGATGCATTGCACTGTGACATTGGCAATGCAGCTGAGTTTTACAAGATATTCCAGTTTGAGATTGGCGAAGTGTACAAAAACCCTGATGCGTCAAAAGAAGAGAGAAAGAGGTGGCAGTCAACTCTTGACAAACACCTCAGAAAGAAGATGAACCTGAAGCCTGTAACAAGGATGAATGGAAATTTTGCTAGAAAGCTGATGTCCGAGGAGACTGTGGAAGCAGTTTGTGAACTGGTCAAGTGTGAGGAGAGGCATGAAGCCCTCAGAGAGCTCATGCACCTTTATCTTAAGATGAAACCAGTCTGGCGGTCTTCATGTCCCACCAAGGAATGCCCAGAACTGGTATGCCAGTACAGTTTCAACTCTCAACGTTTTGCAGAGTTGCTGTCCACAAAGTTCAGGTACAGATATGATGGCAAGATTACCAATTACTTTCACAAAACTCTTGCCCATGTTCCAGAAATTATAGAAAGAGATGGCTCCATTGGTGCTTGGGCCAGTGAGGGAAATGAGTCTGGGAACAAACTGTTTAGGCGCTTTC-----------------------------------------------------------------------ACAGCAATGATAGGGCACACTAATGTGGTAGTCCCAAGATCCAAACCTTTGATGCTAATTGCTCCAAAACCACAGGATAAAAAGCCTATGGGACTTCCTCAGAGGATGGGCCCCCTGTCCCCTGGAAATGTCCGGTCTCTTCCATCACAGCAAATGATGAATCGACTGAATATACCAAAGCCTACGCTAAATTCCGGAGGAGTGAATATGATGTCCAATGTTCACTTACAGCAAAACAACTATGGAGTGAAATCAGTACCACCAAGTTACGTTAGTCACACGGGAGGA---AGGCTAAGCTTAACTGGTAGCTCCCCAGTTTCCCTGTCCCAGCAGTCTCAATCAATGAAACAATTTTCCCCAAGTGGAAATGGGAGACCTTATCCCCTTGGAGGGGAACCAAGATCGCAGGCTTCAGCAAGGTACTCTCTTCAGTCTGCCAACTCATCTTCACTTTCATCAGGTTCATTGAAATCAACATCATTAGCTCAGTCTCAGGCAGCATCTAGAATATTAGCCCAGTCCACACCCAAGCCTATAGGA------------------------GCTGGTGCTGCTGTCAATACTTCATCAACTCAGAAATGGAAAATTTGTACAATCTGTAACGAGCTGTTTCCAGAAAACGTGTATAGTGTTCATTTTGAGAAAGAGCACAAGGCTGAAAAGGTGCCTGCAGTAGCTAACTATATAATGAAAATACATAACTTTACTAGCAAATGTTTATACTGTAATCGCTACTTGCCTACTGACACGTTGCTTAACCACATGTTGATTCATTTCAAATAAAATCTCCTTTGAAAGGAATTTGTTTGAGGACAACAGGGATGAATTGGGCAATGTCATGGCCAACGATTGGCAG---------GATAATATTTTACCAATGGGGAATAACAGCATTCTCAAACAGGAGCACATGGAATGTCCCCTGGAAAGTAACTTGATGCTTCCTGAAGACAGCGTGGGACTTTTTCAGGATAACAAAAACAATGAACTGTACAGCATAATGAAAACTCTAGGTGTTGACTTTGAAGACATGCAA---TGTTTTCAGCAGGACGAAGAGTTTTTTAAAAGCGAACTTTCTGGTATGGATGACATTAGAGACATTGACATAACGGATGAAATCTTGACCTATGTTCAGGAATCATTAAATAAGACTGATCTCTTGTATTCGGGTTGCCAGCAGCAACAA------------ACCGTGGTTCAGAATTCTACCTGTTTAATGCAG------GTTAGTTAGAGAACATTCATTAGAGATTGAACGGCTTCTCGCCCAACAAAAAGCAGATCTGGAGAGAACTTTGAATTTACGCTCTGAA---AGTACTAATGAAGACCAAATACACTTAATGAATATTGCAATTAATGAGTTGAATCTAATGCTGCAGGATGCCACTTTCCAGAGAGAAAAGGTAAGGCAAGATTTGTCTGAACAACTTGACCTGTTATCCTCTGAAAAGTCTTCTCTACAAAATCAAGTTGAGGATCTTTGTCAAGAGCTGAGCTTTTCAAGAGAGCAGATTCAGAGAGCCAAGCAAACTATAAATGAAAAAGAATCCAAGTTACATGAAGTAGACATGTTACAAACTACTGTTGAAGGTCTAAAAGCCGAGCTTGCATCTTCCTCTGAGATCAAGAAAGAATTAGAATTAAAACATGAAGCAGAAGTTACAAATTACAAAATAAAACTTGAAATGCTAGAAAGAGAAAAGGATGCAGTTTTGGACAGGATGGCTGAATCTCAAGAAGCTGAACTTGAGAGACTGAGGACTCAGCTTTTGTTCAGTCATGAAGAAGAGCTATCAAAACTTAGAGATGATTTACAAGGAGAGCACAGAATGAACATCGAAAATCTTAAAGAAAATATGGGCATGCAATCTAAGCAACAGTTAGATAATTTACAAAATGAAATGAGCAAGAAAATAGAAGCTATGCAATTTGAAAATGACAAGTTAATATTAAAAGAGGACCAGCTCACATTAGAAATATCAAATCTAAAAGATTTGCATCAGTCCATCGTAAATGAAAAATCCGAAGAAATGATGCTTCAGATCCATGACCTCCAGAAAGAGATAGAAGTTCTTAGACAGGAAGAAAAAGAAAAAGGTACACTTGAACAGGAAGTTCAAGAATTGCAACTTAAAACAGAATTATTAGAAAAGCAAATGAAAGAGAGAGAGGATAGTCTTCAAGAAAAATGTACATTGCTTGAAACACAAAATAATGTTCTTGAAGATGAAAATAATGCTCTACAAAAGAAGTTAAAGAAATATGCTGTTAGCAATATCAAAGAAAGCTTTATCTTCACAGATGGAATAAATTCCAAATCAGAAGAATTTGATTTGCAAGAAAGAATAGAAAATCTGTTAGCTGAAAATGAGAAGCTTATAAAACAAGATATCGAACATAAAGAAGAGATTGAGAGGCTAAAGAATTCCTTTTCATTTACAGAGAGAAACTTTGAACATAATTATCAGGAACTCCAAGAAAAATATGCTGCTCTACTAAAGGTAAAATTGGATTTAGAAGAGAACAGAAACAAGCAAGAGATTGAATACAAAGCCAACAACCAGGCTTTGATGAAAGAA---ATGCAGTATTTACAAGAAGATATTCCAGTTGTACTGAAAACTCAAAGT--------------------------------------------------------------------------------------------------------------------------------------------------------------------------------------------------------------------------------------------------------------------------------------------------------------------------------------------------------------------------------------------------------------------------------------------------------------------------------------------------------------------------------------------------------------------------------------------------------------------------------------------------------------------------------------------------------------------------------------------------------------------------------------------------------------------------------------------------------------------------------------------------------------------------------------------------------------------------------------------------------------------------------------------------------------------------------------------------------------------------------------------------------------------------------------------------------------------------------------------------------------------------------------------------------------------------------------------------------------------------------------------------------------------------------------------------GGTGCTCCAATATGTGGCCAAACAYGAGAACGCCAAGGAACTGAAATCTTCCCAGCTCATCAGCCACCTACACAGAATGGCCTCCGAGGTTCTGCAGAGTGGAGCCAGCAGGAAGCCTGGAGATGTTGCCCCTAAACTTATGGACCTGAAGGAGAAGTCCAGCTCTCTGACCAAAGCTGCCGAGGCACATGGAAAAAACTGTGTTCCTGTGATTCAAAGGACTTTTCCCCACTCCAGCGGAGAGCAGAGTGGTAGCGACACAGACACAGACAGTGGATATGGGGGAGAACTGGAAAAGAGTGACTCCAAATCTGACCCACAGTATTTTAAAAAGGACACTGAACTCAAGTACACTGTGCAGGAGAGGATCAGTTCCATCAAACGGGAGAACGAAGACCCACCAGCCAAAAGGCCCAGGATGGAAATGTCGGAGGATGAA---GAGCATTTTAGCAGTGACCTGCTTGGCTCTTCTTCGAGCAGTTTCTTGGGACCTCACCCTCACCAGCCTCCTCTGTGCCTGCCTTTCTACTTGATTCCACCTTCTGCGACTGCTTACCTGCCTATGTTGGAGAAGTGTTGGTATCCGGCCTCTGTGCCCGTCTTGTATCCCAGCCTCCCAGCTTCCACTGCAGCACTTTCAGGGTTAATGAGCCCAGATAAAATTTCGTCTCCTTTACTAATGCCTCAACGACTCTCTTCTCCAGTACTATCTCATTCCCCCATGGACTCGACTGCTCTGCTTCAAGCTTTGAAGCAAATGTCTCCTTTTATAAAGCCAGAGAGAGAGGCCTCCAAGGACCCTGCCACAAGACTCTTGGACACCCGCTTGGTGCATCATAATGCCAGCAAATGGGAAACGTTTGATGTAACGCCAGCTATAATGAGGTGGATTGCACATGGACAACCCAACCACGGTTTTGTAGTAGAAGTGCTGCACTTGGAC---AAAGAGAGCAGCGTCTCCAAGAGACACGTCAGAATCAGCAGGTCGTTGCATCAGGATGATGCTAGCTGGTCTCAGATCAGGCCGTTACTAGTAACCTTTGGGCATGACAGAAAGGGACATCCTCTCCATAAGAGAGAGAAACGTCAGACAAAGCAGAAGCCACGCAAG------CGCCATAAATTCAATTGTAAAAGACACCCTTTATATGTGGACTTCAACGATGTAGGGTGGAATGACTGGATAGTGGCCCCGCCAGGTTATGGTGCCTTCTATTGCCATGGAGATTGCCCCTTTCCATTGGCAGATCACCTGAACTCCACGAACCATGCCATTGTTCAGACTCTAGTCAATTCCGTGAATTCCAAAATCCCCAAAGCTTGCTGCGTGCCGACAGAACTGAGCGCAATCTCCATGCTCTACCTTGATGAAAACGAAAAGGTTGTATTAAAGAACTATCAAGATAATTGATCAAGAAGTAAAAGAAAGGGCAATCTCCTGTATGGGCCAAATCATTTGCAGCCTTGGCGACAATCTCGGCTCTGACCTACCTAGTACACTTCAAATCTTCCTAGAGAGACTGAAAAATGAGATCACTCGGCTAACTACCGTAAAGGCTTTGACTCTGATAGCTGGTTCTCCTCTGAAGATAGATCTGAGGCCAGTTCTAGGAGAAGGTGTTCCTATTCTTGCTTCTTTTCTCAGAAAGAACCAGCGAGCATTGAAACTTGGAACTCTTTCTGCTTTAGATATCTTAATCAAAAACTACAGTGACAGCTTAACAGCTGCTATGATTGATGCTGTCCTGGATGAGCTTCCACCTCTTATCAGTGAGAGTGATATGCATGTGTCACAAATGGCCATCAGTTTTCTGACCACACTAGCTAAAGTTTATCCTTCCTCTCTGTCAAAAATCAGTGGCTCCATACTGAATGAACTTATTGGGCTGGTGAGGTCACCACTATTGCAGGGTGGAGCACTTAGTGCCATGCTAGAATTTTTCCAAGCTCTGGTTGTGACTGGAACAAGTAACTTAGGATATATGGATTTATTACGCATGTTAACGGGCCCAGTGTACTCTCAGAGTACAGCACTTACTCACAAGCAGTCTTATTATTCCATTGCCAAATGTGTAGCTGCTCTTACACGGGCATGCCCTAAAGAGGGACCAGCAGTAGTAGGTCAGTTTATTCAAGATGTCAAGAATTCAAGGTCTACAGATTCCACGGCAAGGACAGGAACAGAGGTTCACAGAAACATTGTCAGGAAGAAGGTACATCTCCAAGGCTTTTCCAGCAGTAATCTGAAAGAATATACCAAAATGTTCTTCAAAGACGAAGGTTGTCGGACCATTGTTCTGAACCAGTTGGAAGCCAACCCAAATCTGAGCAGTTTATGCTCAGTGCCTTTATTTTGCTGGATCGTCTTCAGGTGCTTTGACCATTTCCATTCCGCTTTTGACACCCACGAGCTTCCAGACATCACCCTCACCTTAACTGATATTTTCTTGCTTATGACCGAAGTCCACTTAAACCGAACTCAGAAGACAAACTTGCTGAAGAAGAACAACCGGAGCCAAATGGAGACATATAGGTCCAACAAAGAAACTTTGTTTGCGCTGAGTAAAATAGCACACAAGGGGATGCAGAAGTCTCTCTTTGTCTTTGACCAAGACGACGTCATG---GCTGAGCTCTCTGAGCAGGACCTGAACTTGGGTTTCCTTCGGGTGATGCCTGAGTATGGAGCAGGCTGTGGAGACCAATCTTCCTATGAATTCCTGCACTTGACCTTGCAGTCTTTCTTCACAGCTTTGTTCCTGGTCACTGAAGAGAAAGTGGGCACGAAGGATTTGCTGCATTTCTTTGCGGAATGTTCCACCCCG---AACACGACCCCGCCCTCTTGCTTTCCAATTGCCTGGTTGAAGAATCAACACCCAACGGGAGAGGATCCTTTCCGGAATAACGAGCACTTCCATTTTACCAATTTATTCCTCTGTGGCTTGCTTTCCAAGGCGAGGCACAAACTCATGAGACAATTGGTTTCGCCCGCATCCCTTACGAGGAAAAGGAAGGTGCTCCTCGCCTATTTCTTTGGGAACATGAAGTCCCACTTGAAAGGCCTCGTCCGAGCGAGGCTTAAGGAGTACAGGCAGAAGATGTTAAGGAAGAAACTGCCCATCACGCTAGAATCAACGGAGACCAATGTGGTTTCCTTGGGAGATATGGAGGGAGAGGATCCAATAGCTGAACTGGAAATCCCTCCCAATACCTTTTACAGGCAGGATGGAGAACCCTATGCAGGAAAAGTAAAAGCCAGTGTGACTTTCCTGGACCCAAGGAATGTCTCCAGTGCATCCACAGCACAAAGCGACCTGAGTTTTGTAGATGATGAAGGTGACATGCTCCCACTGCGGACTTACGGCATGTTTTCTATGGATTTCACCGACGAAGCAGCCACAGAGTCCCTCAATGCGGGGAAAGTGAAAGTCCGTCTCAACTCTGCTCAGGTCAGGATGCCGGAACATCTGAAGGGAATGAAGCTTTGGTCTCTCAACCCACAGACAGGCTTGTGGGAGGAAGAAGGGGACTTCCAAGTGGACCAGAGCAGACGCAGCAAGCGAGAGGAGAGAACGTTTCTGGTGGGCAACATGGAAATAAGGGAACGGAGGCTTTTCAACCTAGATGTCCCGGAGAGCAGGCGATGCTACATCAAGGTGCGTGCTTACAGGAGCGAGAGGTACCTGCCTAGCGAACAAGTTGTAGGAGCCGTGGTTTCGGTTATCAACTTGGAACCAACACCAGGCTATTTGTCCAATCCCAGAGCTTGGGGCCGCTTTGACAGTGCCGTCACTGCCTCCAACGGAGCATGTGTGCCAGCGTTCTGTGATGACCAAAACCCTGATGCCTACAGCGCTTACATCATGGCAAGTCTCGGGGGGGAAGAACTTGAAGCCGTCCCCTCCTCTCCAAGGCTCAGCCCAGCTGCCATTGGAGTCCCACAGCCCTATCTCAACAAGCTGAAGTACAGGCGGACAGACCATGAGGATCAGAATGTGAAGAAGACCACTTTCAGGCTGAGGAGCATGACCGACAAATACAGGCTACACCTCTCTGTGGCTGACCTTCTGTTTGTCATCACTTTGCCCTTCTGGTCTGTGGATGCCGTGATCAGCTGGTACTTTGGAAGCGCCTTGTGCAAAATTATCCACATCATTTATACCATCAACCTGTACAGCAGTGTTCTGATCTTGGCCTTCATAAGCTTAGATCGGTACTTGGCAATTGTCCATGCTACCAACAGCCAGAGACCCAGGAAGCTGTTGGCTGAAAGGATCATCTACGTGGGTGTTTGGCTACCAGCTGTACTCTTGACTGTGCCCGATATGGTTTTTGCTAGTACTAACGAGGTCGGTGGA------------AAATATATGTGCCAGAGATTTTACCCTGACGACAAC---------TGGGTGATT---TCTTTCCGATTTCAGCATATTTTAGTAGGCCTGGTCTTGCCTGGTCTTATAATACTGACTTGCTACTGCATTATCATTTCTAAGCTGTCACACTCAAAAGGCCATCAGAAACGCAAGGCCCTGAAGACCACCGTCATCCTTATCATTGCCTTCTTTGCCTGCTGGTTACCATACTACATTGGCATCAGCATAGATACCTTTATCCTCCTTAGATTAATCAAGAAAGGCTGTAACTTTGAGGCTGTGGTGCACAAATGGATCTCCATTACTGAAGCCTTGGCGTTT---------------------------------------GACTGTTCTTCCTTTCCCTGCTTAAATGGTGGGACCTGCCAAGATGGAGTTAATGATTATTCTTGCACCTGCCCCCCGGGATACAGTGGAAAGAACTGTAGCACCCCTGTCAGCAAATGTGAACACAGCCCTTGTCATAACGGGGCAACTTGCCACGAGAGAAACAACCGTTATGTGTGTGAATGTGCGCGTGGATATGGGGGCCTCAACTGTCAGTTTTTGCTCCCTGAACCGCCGCAGGGGGCCGTCATTGTTGACATCACTGAGAAGTACACTGAAGGCCAGAGTTCCCAGTTCCCTTGGATTGCAGTCTGTGCTGGCATTATTCTGGTCCTGATGCTTTTGCTGGGCTGTGCCGCTGCTGTCGTTTGCTTCCGGCTCAAAACACAGAAGAGGCAACATCAGCCAGAGGCATGCAGAAGT---GAAACCGAGACGATGAACAACTTGGCCAACTGTCAACGGGAGAAGGACATTTCCATCAGCGTCATTGGCGCCACTCAGATTAAGAACACCAATAAGAAAGTAGACTTCCACAGTGATAACGCTGACAAAAACGGCTATAAAGCCAGAAGCAGCAGCGGC---ACTCTGCCCAACGGCTTCAACCTGCAGCTGGGTGCCCCC---GGGACAAAGAAGCCACGC------TGCGGCCTGCCGCGCTGGAGCCGGCGCGAGATCTGCCTGCTCTCGGGGCTGGTGTTCGCAGCCGGCCTCTGCGTCATTCTGGGCTGCATCCTGGTGCTCAAGTACATGGCCCTGGAGCAGGATGCTTACTGCTTGGAGGGCTGCCAAGAGAGGAAGGCCTTCACCAAGGCCTCCCGCTTCATCGCCACCAACATCGACCCCACCATCGACCCCTGCAAGGACTTCTACTCCTTCGCCTGTGGCGGATGGCTCCGGCGGCACGCCATCCCCGAGGACAAGCTCATCTACGGCATCATCGCCGCCATCGGAGAGCAGAACGAGGAGAAGCTCCAGCGGCTGCTCCTGCGGCCCGTGCGGAGGCCCTACCAGGCCTCGGCGGAGCGCAAGGTCAAGGAG---------------------------------------------------------------------------------------------AAAGACATGGTTGTACAGCTCCTGTCTAGTGAAGAATTAGAGACTGAAGATGAGCGGTTGGTGTATGAGTCTGCCATGAACTGGATTAACTATGATCTGAATAAACGCCACTGTTACCTGCCGGAATTGTTGCAGACTGTGAGACTCGCTCTTCTGCCAGCCATCTATCTAATGGAAAATGTAGCAACTGAGGAGCTTATCACCAAGCAGAGGAAGAGCAAGGAGATTGTAGAAGAAGCAATAAGGTGCAAATTGAAGATTTTGCAGAACGATGGTGTAGTCACCAGTTTGTGTGCAAGGCCTCGAAAAACAGGCCATGCCCTCTTTCTTTTGGGAGGACAAACTTTTATGTGTGACAAGTTGTACCTGGTTGACCAAAAAGCAAAGGAGATTATTCCAAAAGCTGATATTCCAAGCCCAAGGAAAGAGTTCAGTGCTTGTGCTATTGGCTGTAAAGTCTATATTACTGGTGGCCGGGGATCTGAAAATGGAGTCTCTAAAGATGTTTGGGTGTATGATACACTTCATGAAGAGTGGTCTAAAGCTGCTCCCATGCTAGTTGCTCGATTTGGTCATGGTTCTGCTGAACTCAAACATTGTCTTTATGTTGTAGGAGGGCACACAGCAGCCACAGGTTGTCTTCCAGCTTCTCCTTCAGTGTCCTTAAAGCAAGTAGAACAGTATGACCCTGTGACCAACAAATGGACAATGGTTGCCCCACTTCGAGAAGGAGTAAGCAATGCAGCTGTAGTCAGTGCAAAGTTGAAGCTATTTGCTTTTGGCGGTACCAGTGTCAGCCATGATAAGCTACCCAAAGTTCAATGTTACGACCTGTGTGAAAATAGATGGACAGTACCAGCTACCTGCCCGCAGCCATGGCGATACACACCATGTGAAGACATCATGGGCTACAATATTCTCCGAGTTATCATATGGTTCATCAACATCCTAGCGATCATGGGGAACCTTGTCGTCTTTATCATTTTAGTCAGCAGCCAATATAAGCTCACCGTCCCTCGATTCTTAATGTGCAATCTTGCATTCGCAGACCTGTGCACGGGCATCTATTTATTGCTGATCGCAATCAAAGACATAGAGACCAAAAGTCAGTATTACAACTTTGCCATAGACTGGCAAACTGGTGCCGGTTGCAACACGGCTGGCTTTTTCACGGTCTTTGCCAGTGAACTTTCTATATACACGCTGACCGTCATCACTTTGGAGCGATGGCACACCATCACTTATGCCATGGAATTAGACCGTAAAGTCCGCTTCCGACATGCAGTGGTCATTATGCTCGTGGGATGGGTCTTTGCCTTCACTGTGGCCCTCCTTCCCATCTTTGAAGTCAGCAGCTACATGAAAGTTAGCATCTGCCTACCCATGGATATAGAAACTCCCCTTGCCCAAGCGTATATCATGTTTCTGTTGGTACTGAACATTCTGGCTTTTCTCATCATTTGCACTTGCTACATCAGCATCTACTTCACTGTGAGGAATCCCAACGTCTTCTCATCCAACAGCGACACCAAAATTGCCAAACGCATGGCCATACTGATCTTCACAGACTTCCTCTGCATGGCCCCAATCTCCTTTTTTGCCATATCAGCATCCCTCAAAGTCCCTCTCATCACCGTGTCCTGAGCCGGTGCTCCAGAAAATTGATCTTGAAACTATGTCATAYATCAAGACAATTAGTTTAAAGGATTATAATTGTGTTCCGAAGACTCTGGCTTACACACACCTTGGAGGATATTACTTTCTAAGCTGCAAGCCTGACACTACTGGAGCTGTACCACCGCAACTAATAGTGGACAGTGTTACCGACTCTGTTCTTGGATATAATGGTGATGTAACAGGAACTCCATATATCTCTCCAGATGGTCACTATCTAGTCAGCATTGATGATGTGAAAGGTCTCATGCGGGTCCAGACCATTACAATTAGAGGAGAAATACAGGATGCCTTCGTTATTCACACCAACTTGCACATCTCTGATGTGGCTTTTCAAGCATCATTTACTGAGGCCCATCAATACAATGCCTTTGGTAGCTCTAGCACACAAACTGATGTCCTCTTTGTAGAATTGTCCTCTGGCAAAGTGAAAATGGTGAAGAGTCTTAAGGAACCCCTTAGGCCAGATGAATGGCCTTGGAACAATAAGAACCGGTTAATTGAGGGCAGTGGGCTCTTTGGTCAGTACCTGATGACACCTTCCAAGGAATCCTTGTTTATTCTAGATGGACGACTGAACAAGCTGAATAAGCCAGGCAAGCCCCGCAGCACCACCAACATTTTTGTCCTTAACCTGAGCATTGCTGACTTGGCGTACTTGCTCTTCTGTATCCCTTTCCAGTCTACAGTGTATATGTTGCCCAGCTGGGTGCTGGGCACATTCATCTGCAAGTTTATCCACTACTTCTTCACTGTCTCAATGTTGGTCAGCATCTTCACCCTTTCAGCAATGTCTGTGGACCGCTATGTGGCCATTGTGCATTCCCGGCGCTCCTCATCCCTGCGCGTGTCCCGTAATGCACTTTTAGGGGTTGGGGTCATCTGGCTGCTCTCTATTGCCATGGCCTCACCTGTGGCTCACCATCAGCGCATCATCCACCAGAACATCATTAACCAGACTTTCTGCTGGGAAGTGTGGCCCAATCTTCAGCACAAGAAAGTGTATGTGATCCTGTACCTTTCCAGCATGGCTTTCTCGGACCTGCTGATCTTTCTCTGCATGCCCCTGGATCTCTTCCGTCTCTGGCAGTATCGGCCTTGGAATTTTGGGGACCTCCTCTGCAAGCTCTTCCAGTTTGTCAGCGAGAGTTGTACTTACTCTACCATCCTCAACATCACCGCACTGAGCGTGGAGAGGTATTTTGCTGTCTGCTTTCCACTCTGGGCCAAGGTGGTGATCACCAAAGGCAAAGTCAAGTTGGTTATTCTCGTGCTCTGGGCAGTATCTTTTGTCAGTGCTGGGCCGATCTTTGTCTTGGTTGGGGTGGAGCATGAGAACGGGACAAATCCTTTGGACACCAATGAATGCAGAACCACAGAGTACGCGATTCAGTCAGGGCTTCTGACCATTATGGTGTGGACCTCTAGCATA-----------------------------------------------------------------------------------------------------------CCAATTGACTAAAGAAGACTCTGAAATCAGTGGGAACCCTCCCGTGGAACGGTGCGTGGTCAAAATTTCTCCTCACTTGCCTGACACGATCTATGTGTTAGCACTCACGTATGATGGCGCGAGGCTGTGGTGGTATTTCGGCTGCTACTTTTGCTTGCCTACTCTTTTTACCATTACTTGCTCATTGGTGACTGCAAGGAAAATCCGAAAGGTGGAGAAGGCTTGTACAAGAGGAAACAAGCGACAAATTCAGCTGGAAAGCCAGATGAACTGTACAGTAGTGGCGTTGACCATTTTATATGGTTTCTGCATCATTCCTGAAAACATCTGTAATATTGTCACTGCCTACATGTCCACAGGGGTATCTCGGCAGACAATGGACCTCTTGCACCTCATTAGTCAGTTTCTGTTGTTCTTTAAATCATGTGTGCCCCAGCAGAAAACATTCCAGATCTTTCTGATGATTACGGAGGCAGTTTGGAAGGTGTTAGTGGTGGTTGTCTGACAAGAAAC------AGAGTAAATCTCACTGGGAAACCTCCTAATATTTTAATTTATGTTGGTTCTGACTTTGAAAAAGTGAAATTTGAAGAAATAAAATCACTTATCATGGAATGCGTTGATGTTAATGCTTACACTGCCTACCCGTTGTTAGAGAAACAAGTTCTGAATGTGCCCTGGGTTGACAATGCATTGCTGTTGATCATTGCTGCATCACAGCCCATTTCTGATGCTGTGTCCAAGCAATTTCTAGCTTTCATGTCCAAAGGTGGAAAGATTTTGGGGCTTTCGGCTTCTTTCACTTTTGGTGGGATACAGCTAAAGAGTAAAAATGAAATGATAGACACAGTACAGGCCATTGTGTTTTCAAAAGCTAAGAACAATGAGATTAAACTAAATCTTCTTGCTAGTGGAACAGTTTTTGAAAGAGAAATTGCAGAAGAACTTTCTCCTGTGAAGCCACTGTGTTACTTGGACAGTCCCGATAAAGATATGATAGCTGTCCACCTGTTCCTCAAGGTATCTAAAGCCAATCGGAGTAGGACAAAAGTGACCATCCGCTTGTACCAGCAGCAGAAACTGCCA---AAGCGTGACTCCCAAGGTGTGGATGAGGATGCAGGTCTAAGGGGAGAGAGAGGTGAAATTCTCATCTCTGAAAAGGCAGTGGACACTCGTAAAAGTACCTGGCACATTTTCCCAGTCTCCAGCAGTGTTCAGCGCCTCCTGGACCAGGGCAAGAATTCCCTTGATGTGCGGATCGCTTGTGATCAGTGTCAAGAAACTGGGGCCAGTCTGGTGTTGTTGGGGAAGAGGAAAAAAAAGGAAGATGGTGCAGAAGGGAAGGAAAAGGAAGGG---AGCGAAATCACCGGAGAAGAGGAGAAAGAGCAATCCCACAGGCCCTTCCTGATGATGCTTGCCCGGCATTCAGAGGATCGCCAGCACAGACGGCGGAGGCGGGGTCTTGAGTGTGATGGCAAAGTCAACTTATGCTGCAAGAAGCATTTCTTTGTTAGCTTCAAAGACATTGGCTGGAATGACTGGATCATTGCCCCTCCAGGCTACCATGCCAACTACTGTGAAGGAGACTGCCCCAGCCMCATTGCGGGCATAACTAGCTCAACCCTCTCTTTCCACTCCACTGTTATCAACCACTACCGCATGAGGGGCCACAGTCCTTTCTCCAACCTCAAGTCCTGCTGCGTGCCCACCAAGTTGCGACCCATGTCAACTCTTTCAGACAAATACAAGCTTAGTAGCGAAGGGACTCTGGAAATATCAGATATTCAAACCGAGGATTCAGGAAGGTACACTTGTGTAGCCCAAAACATAGAAGGTGCAGATACAAGAGTAGCTACAATAAGAGTGAATGGAACACTTTTGGATGGTACTCAACTGTTGAAAATATACGTCAAGCAAGCAGAATCTCATTCCATCCTAGTTTCTTGGAAGGTAAACTCCAATGTTATGACTTCCAATTTGAAGTGGTCATCCGCTACAATGAAGATTGACAACCCCCACATTACATACACTGCTAGAGTCCCAGTTGATGTGCATGAATACAACCTCACACACTTGCAACCTTCCACGGATTATGAGGTCTGTCTCACTGTATCGAATATCCATCAGCAAACTCAGAAGTCCTGTGTTAATGTTACAACAAAAAATGCAGCATTTGCCCTTGACATTACTGACCAAGAGACAAGTACAGCTCTAGCTGCGGTCATGGGATCCATGTTTGCTGTTATTAGTCTTACTTCTGTTTCTGTCTACGTTGCCAAAAGGTTTAAGAGAAAAAATTATCACCATTCATTGAAAAAGTATATGCAAAAGACCTCCTCTATCCCCCTGAATGAACTCTATCCTCCACTTATTAACCTCTGGGAAGGTGACAGTGAAAAAGACAAGGAGAAGACCAACGAGGTCCTCAACCTGAAAGCTCAGCTGAAGGACATCCGGGCTAAAATGGAACTGCTGGAGATGAAGATCCAGGATTTGGAGGACTCACTGCGGGCCAAGGCCATGGAGCTGGAGGTATGTGAGAATGAGCTCCAACGCAAGAAGAACGAGTCGGAGCTGCTGAGGGAGAAGGTGAACCTACTGGAACAGGAGATTGCAGAGCTCCGAACGGAACTGACCATCCTCAGAGAGGAG---ATGAAG---TGTGGGGTGGCCTCT------GCGGGCCTGGAGGTTTGT---GTAACGGAGGATGCCCAAGCCCTGTGGAGGGAACTGGAAAAGCTGAAGGCAGAGCTGCAGGAGGAGCAAGACAACAACCAGCAGATGACGGTTGGCTTTCAACAGGAACGGCAGACCTGGAAGGAGGAAAAAGAGAAGGTGATCCACTACCAGAAGCAGCTGCAGCAGAGCTACCTGCACATGTACAAACGGAACCAGAATCTGGAGAAGATGCTCCAGCAGCTGGCTGCAGGAGAAGACGGCAAAGAGCCCTTT------------------------------------------------------------------------------------GCTGGCCGAGCAATCAACACCCCAAAGCCCAACACTGCAATTCTCCCCAAGGCTGCTGAAGTGGTGGTAGCCTTCCCAGCCGCCAGGCTGAGTACTGGCCCTGCACTGGTCAGTGCAGGCATTACTTCTGCAGAGGTTGTTGTGGCCACAGTCACTGGCAATAGCATGATGAAGTTTGGTAGCACGGGCTCAACTCCTCCCGTTTCACCTACCCCCTCTGAGCGCTCACTGATGAGTGCGGGAGACGAGAATTCGACCAGCGGGGACGCCTTTGGGGAGATGGTGACATCTCCTCTGACCCAGCTCACCCTGCAA---GCATCGCCAGTGCAATTTTTGGTGAAGGAAGAAAGCTCCAGAGGC------------TGC------------------ATGTCAAGGGCAGATTCCTGTGTCAGC------------------------AACAGCAGCAGACAAGACATGGAGGGC---CAGGATAAAGACCAGATGTTGCAGGAGAAAGATAAGCAGATTGAGGAGCTCACTCGCATGCTGAAACAGAAGCAGCAGCTGGTGGAGATGCTGAAGCTGCAGCTGGAGAGAGAAAAGCGGTGCCAGCAGCCACTTTCAGCC------ATGGCTTTT---GGAGAAGAGAGTGCAGTT---GCAGTCCCTGAGCCACCAACCTTTGGCACCCGTGTTAAGAGTGAAAAGGGCTTTATGAGTTGCCAGTCTACAGGGCAGCCCATCTGCCAAACTGACCAATTAAAACCCACACAGACCACTAGCCAAATGGACACCTCAGATACAAGCTCAGTGCCAAAGAAAGCAGTAATAGTGAAGCAGGAGATGCCAACTGCTGAAACTGAGCCA---TCATGCCAGACCTCAAGTTTTTTCCTTGGCCAGCAAGGTGGAGGCTTCAGTGACTTCATCAAGGGAGCCCCTCCTCCT------------------------------------------------------------AGGCGGAGGGTGTTCAGCCCGATTCGATCCGAACCCAGATCTCCTTCGCACTCCATGAGGACACGAAGTGGGAGACTGAGC---ACCTCTGGCCTGTCTTCCCTCACGCCGCCA---GCGTCGGTCTCTTCCTCGCTAGCAAGCGTTTCT---GTGGGTTCCCTGACCAGCAGTGCCTTAAACTCCTCCACGTTCGCCTTCCCTTCCCATTCCCTCTCCCAG---ACTGGGGAATCATCTGAGACAAGCCAGAGGCCAAGG---AAGCAGGCGAGCATCCCAGCCGAGCCCTTCTCC---TCCAGTAGTCCTGCTCCCCTCTTTCCGTGGTTCACGCCGAGTTCACAGGCAGAGAGGGGCAAGAGCAAAGACAAAGCCACCGAGGAGCCC------ACCAAAGAGAAAGAGAGCGACAAAGGTCTC---GAGAAGGAGAAGAGCAGAGAAAGGGGCCGG------GAGAGGGAGAAAGAGAACAAACGGGAGTCCAGGAAAGAG------------AAGAGGAAAAAGGGCTCCGAAATCCAGAGCGGCTCAGCTATGTTCCCGTTGGCTCGTGTTTCCAAAGGGAAAGTT---GCCAATGAAGGTGTGTCC---GTTTCCTCTTCTGCC------------AAAAAATCTGCAGGGCGGAAGAAAGCGGCG---GCA---GCAGCTGATGCAGCCGCAGCCCTGCCTCCGGTGGTTCTTGTGGACTCCGCAGCAGTCGTAATCAAGACCAAGCTACCCAAGAAAGGCCGAGCGGGG---TTAGAGAAACCCAGCCTGGACCTTGGCCTGGCCGCCTCTTCT---GTGGAAACGGAAGAATCCCTACGCCTCCCTGCTGCTGCAGCCAACATCGTGAAGCAT---GGGACACAAACCTACAGTATTCTGGATAGTGACTGTTTGGAAACCCAT---AACAGA---TATCTTCTTTGTGTGAAAGAGAAAGTTGATGATTCTGCTGGCCTCCATCGTAGCTATGGGGTGTGCTTTGTTGATACAACAGTGGGGAAGTTCTATCTGGGTCAATTCCTGGATGACCGTCACTGCTCAAGGTTGAGAACACTTTTGGCTCATTATACTCCTGTGCAGATCCTTTTTGAGCGAGGGAACCCCTCTGCAGAAACACAAAAGATACTAAAAGGCTTGCTCTCTTCTACCGTGCAAGAAGGTTTGTCCGCTGGCTCTCAGTTTTGGAATGCAACCAAAACACTAAAAACTCTCATTGAAGAGGGCTACTTCCAGGGC---AAGGAAAATACAAGTAATAGACTCATTCTGCCTCCTGTAATCAGATCCATGACTGCAGAAAGTGATTCATTGGGACTTACTCCTGGGGAAAATTGTGAGCTTGCTCTCTCTGCTCTTGGTAGTTGTGTCTTCTATCTTAAGAAATGTATTATTGACCAGGAACTTTTATCAATGGCAAAATTTGAAGAATACATTCCTGTGGATGCTGATATTGCAAAAGGAATGAAGTCAAGTAGTATCTTTGCTAAAGCAAGCCAGAGGGTGGTGCTGGATGGGGTGACT---------------TTTCTGATTGGCATATGGGCAGCGCCAAAATGCGAAGATAATGCACCACTGGGGTCTCCTGCAACATCTGACATTTCTGAAAGCAGCATGACTAAAACACATCATGTTATGAAAACATCTCGGCACAGAGGCCAGAACAAGCCTGTTACTGGGAAGGTAGAGGACAGAAAAACTGGG---CAAGCTGCAAACATTATTGTGGATCCAAAGCTTTTTCAGAAGAGACGGTTCCAGTCACCTCGGGTTTTGTTCAGCACACAGCCTCCACCTTTGTCAAGGGACGAGCAGAATGTGGAGTTCCTAGACAGTACAGACTCTCTCAACAGGAATATCCGTGCCAAGCGTGCAACTCATCCTGTGCATAACCGGGGAGAGTACTCTGTATGCGACAGTGTTAGTGTATGGGTAGCCAACAAAACCACAGCAACAGACATCAAAGGCAAAGAGGTGACTGTGATGGTGGATGTAAACCTTAACAACAATGCTTACAAGCAGTACTTTTTTGAGACCAAGTGCAGAAACCCTAAGCCAGTGTCCAGTGGGTGCAGAGGCATTGATGCCAGGCATTGGAATTCCTACTGCTCAMGGTTGTCTTCTAGTAAGGAGGAAGGTGAAGCCACATCGGACTCAGACTTGGATCTCAGACGTGCCAAATGTAAAACAAAATTAGATGTACTAAAGGCAAACAAGCAGTCCCTTTCTGAGACAGAGAGCTCCCATTCCAATTCAGGTGCTAAGGGGAAATCAAGAAAGCAAAAACATGGTTCCAAAAAGAACTTCAAAAAAGCACATTCCAAAAAGGCTAAAGAGAAATCCAAAGGT---AAAAAAGAGAGGAAGCATAGGGCTCAAAAACAAAAGGAAGTGTTTCATTGGCAGCCTCCGCTGGAATTTGGTATTGCTGTAAAGCCAAGTGATGAGAGAGACAAGCAAGCCACC---ACTGAC---ATTACAGAT---AAAAAT------CAGGATTCT---GAAAAT---AAAGTGGTCAAAAATCAATCAAGGGATGATGAAAAGCTCCATGAAGACAATATGCTATCAGACGAAACTGCAGAC---CGTGAATCACCTGCTAACGGTAAAGGT---------------ACTTCAGCCCATGCTATAAATGTAGATGAAAATGTGGATGTTTCAGAAAGTGCTGATTCTGCCAAGGTGAATAATGGAAAT---GAGGTGGACGTTACCCAGATA---GATGATATGGAGATCTGTACTCCAGATCACAGTTCGCCTGTAAAGGTTGATGTGGAACTTCCT---CCATTAAGTCTGAAGGTGAACTTCAAGGACATTAAAGTTAGTAAAAACACAGATGTATCAAGTAAC---TCTGAAGCAGAGACCGTAAAGCAAAGAATCGATAACAGAGAATTGACTGGTAACAAAGAAGGCAGC---AGAGAAAGAGACAAACAAAGACCTAAGCCCACCACAACAGTTGTTGCTGTGGAAAGCATGCCGAAAACTGAAATAGCTGAAAATGCCCAGAGTAGCATAATGGATAATAAATGGAAACCTTTACAAGGTGTCGGGAATTTACAGGTTGCAGCTAATTCCTTAGAAGCC---AAAAACGTGGCCTCGGAATCAAAACCACAAGTTTTAAGGATAGAAATT---------------------------------------------------------------------------------------------------------------------------------------------------------------------------------------------------------AAGGAGGTAGGTGCTAGTCACAGTGATGGGGAGATAGAACAGGAGGAGGAAGAA---------CAGAAAGAGGAAATGGAG---GTTAAGGTAGAAGAGGGAGCTGAGGTT------AAAGAGAAT---GACAGGCAGCAG---GAAAATCAG------------GAGGAGGAAGTTGTGTTAGTGAAA---GAAAGT------GAAAGTATTCTGCCAATAGATGGAGAGCAG---GATCTGATGGAACCTAATGAGGCAGATCATGCA---------------GAGCCACTAGAAAATGAGAATAGTAAAGAAGTGGAACCAGAAGTGGAGTGTAATGCTCAACCTGAGCAGGAAGGGCCTATTGCTGCCCTGGAGAAAGAGGAA---GCCAGCAAGCCAGAAGTTGAA------GCTGAA------CCAGAGGAGGCAGAAGAAAAGGAGCCT---GAATCCACTCCA---GTATCGGAGGCTGAG------GCC---CAGCCTCARTCAGAGCCTGTGCTTCGGCCACAGCCTCCACCACTGTTGGAATCCACTCAAGAT------CAAGAGCCTCAGGTAGATAAAGAAGAATCT---TTAGTGCCTGAAAAGCTGCCTGAAATTCAGGCAGACCAAGTCCAGGCAGTAACGGTAGAAATCAAGAATAAGGTTAGGAGCAGAAGCAGGGGT---AGAGCGAGGAACAAAACCAGCAAGAGTCGAAGTCGCAGTACTAGTAGTAGCACTAGCAGTACTAGCTCTACAAGTAGTAGTAGTGGCAGCAGTTCTAGCAGTGGCACCAGTAGCAGTCGGAGTAGTTCCAGCAGCAGTAGC---AGCACTAGTGGAACTAGCAGTCGAGAGAGTAGTAGTAGT---TCCAGTACTAGTGAGAGCAGAAGTCGAAGCAGAGGGCGTGGTGGGCACAAT---AGGGATAGAAAACGTAGAAGGAGTGTGGATCGGAAGAGAAGG---GAAAATTCAGGA---------GTAGACAGGAGTCACAAGTCTTCAAAGGGT---AGCAGCAGAGATGCAAAAGGATCGAAGGATAAAAGT------AATCATGAAAAGAGGAATCCCAATAAA---AATGTAAAGTCAACACACCAGGAAACAGACAGTGACTCAGGAAGAGGAAGCTGTGAGAGTCCTTCTCTATTGTCAGAAAAACGCAAGGAAGCCAGAAATCCACCCTTTGGATTGGAAGTACCA---GATACGAATGAGGTTCAAAAAGATACCGGTGGAAAAAGCGTGCAGGAAACACCAAAC---ATAGACCTT---GAAGGACAGCTTCCCTTGTTTAGCAGTGGTGGACCTAGGCCATCCACATGGCCTGGAGTTCAACAAGCTAATAGTCAGACT---------TCCTATCATGACACTGTGGGTGTATGTAAAACAGCATGCAGTGCCATGAATGTCAAGGTGTTACCTACTTTGATGGGGTGTGAAGAAAAG---CATTATTCACACCATCCTAAACTC---ACTGAGACTATTAGCAAAGGGAAACCAGCCAAATTAGAAGATGCAGCAAATTTACCCTTAAAAGCT---CAC------CAAGGGACA---TTATGGCTACTACCTCCAGAGAAGTCACCTTTTTTCTCTACAAAGCCAATGGATGGGTGGTTGGAAACCTCATAGCCATTGTGGTGCTTTGCAAATCCCGGAAGGAGCAGAAAGAGACCACTTTCTATACGCTGGTTTGTGGGCTGGCTGTCACAGACCTACTGGGCACCTGCCTGGTAAGTCCAGTCACGATTGCCACATACCTGAAGAATGAGTGGCCGGGTGGTGACCCTCTGTGCGAATACAGCACCTTCATCCTCCTCTTCTTTGGACTGTCTGGACTCAGCATCATCTGCGCCATGTCTATCGAGAGGTACCTGGCCATCAACCATGCCTACTTCTATAGCCATTATGTGGATAAGAAGCHGGCTGCGCTTACTCTCTTTGCTATCTATGTTTCTAACGTCCTCTTCTGTGCCCTACCGAGCATGGGTTTGGGTAGCACGAAGCTGCAGTACCCCCAGACATGGTGCTTCATAGACTGGCGGACTAACGTTTCCACCTATGCCGCTTACTCTTACATGT-------ATATGGTTTCTTCAGAACACCCAACAGACCTCAATGAAAACTGCAATAAATCAGCAGAACAACAAGGGAAGGCTGAAGTCTCTGAATGTGTAGAGAAAAAGCTGGAGCGCAACTTGAGTTTTGAAATTAAAAAGGTACCTCTTCAGGAGGGACCAAGGAGCTTTGATGGAAACACTCTCTTGAATCGGGGACATGCAATTAAAATCAAAACTGGCTCGTCTTGTGCAGTGGATAAGACCTTTAAACCACAAGAGGAAGGTTCAGGTGATGCATCAACAGATATCTTACAAAACTCTTGTATAGAATGCAGTGTGCAGCCACTTAATAAAGCT---GAAATTACTTCACTGGAAGGACGTCAGTGTCTGGCAGAT---TCTGATGCTTTGCAAAGACCAGACTGTTTGCCTCTCAAA---GAGAAGGGACATGCCATGTGGTCATTACAAGGGACTAAAGACGCACAG------CCAACATCAATACCAGAGGACACATCTCCAGCTGTTTTATGTCATGGTGTTAAAAAGCTGCCTGTAGTACCAAACACACCATCTCAAATGGATTCCCCTTCCAATGAATCGGCAGATCACTATCAC---AGTGGCATGCTTTCAGTTAGAGCACCCCTTTGTTTTACAAATCCTCTGCATTCTGACGATTCTG------------------------------------------CAGGATGTTCATGCC---TCCAAGCACGTAAAGAAGATCCCTCTGGAGAAAAAGGAGTTGAAGTTAGCTAGGCTGAAGCATCTAATGCAACGATCCCTGAGTGRGTCTGATACAGATTCAMACAATTCTGAAGACCAGAAGAACACACCTGTGAAAAGAACGGATAAACCAAGGCCACAGCCCATTGTGGAAAATATTGAAAACACAGAAAATTTGCACCTAATGATTAAGAGGCACGCTTTGGCATCG---GGGCGCAGGTTCCCTTTTGGAATGAAAGCTTCAAAATCTGTGGATGATGGCCACAGCCCTTCTCCCACTTCTGAAAGTAGTGATCCTGACAACGAATCCCAGTATCAGGCTGGAACTGTATCTCAGAGC---CAGGTATTGAGTGATACCTGTCAATCTGGCTCTGACACCACCATTGCCCACAAA---------AGAGCTACTGTATACTTCGTAGCCATGGTCTACATGTTTCTGGGAGTGTCAATTATAGCTGACCGCTTCATGTCATCCATAGAAGTTATTACGTCCCAGGAGAGAGAGATCACAATCAAGAAACCCAACGGCGAAACCAGCAAGACAACAGTGAGAGTTTGGAATGAGACTGTTTCCAACTTAACACTGATGGCTTTGGGCTCTTCTGCACCTGAGATCCTCCTTTCTGTCATTGAAGTGTGTGGCCATGGCTTCGAGGCAGGGGACCTAGGGCCAAGCACCATCGTAGGAAGTGCTGCCTTCAACATGTTTGTCATCATAGCCCTTTGCGTTTACGTTGTTCCTGATGGGGAAATCAGGAAGATTAAGCACCTTCGTGTGTTTTTTGTCACTGCAGCTTGGAGCATCTTTGCCTACACTTGGCTTTACCTAATTTTGTCAGTCATATCGCCCGGGATAGTAGAGGTCTGGGAAGGCTTGCTCACTTTATTCTTTTTCCCAATCTGTGTGGTTTTTGCATGGGTTGCTGACAGAAGGCTTTTGTTCTACAAGTATGTCTACAAGAAGTACAGGGCTGGCAAGCAGAGGGGCATGATCATCGAACATGAGGGCGAAGGGCCACAATCCAAAGCTGACATCGAAATGGACGGGAAGGTAGTCAATTCCCACGTTGAGAGTTTCTTAGATGGCACTTTGGTCCTAGAGGTGGATGAGAAGGATCAAGACGAAGAGGAAGTGAGGAGAGAAATGGCCAGGATCCTTAAAGAGCTGAAGCAGAAGCATCCAGACAAAGAAGTCGAACAGCTGATAGAACTAGCTAACTATCAAGTTCTGAGCCAGCAGCAAAAAAGCCGAGCCTTTTACCGCATCCAGGCCACTCGGCTTATGACAGGAGCCGGCAATATTTTGAAGAGGCACGCGGCTGACCAAGCAAGGAAAGCAGTCAGCATGCACGAGGTCAACTGTGAAGTGGCAGACAATGACCCGGTCAGTAAAGATGGTGAGACTAGGAAGATAAAACATTTGAGGGTTTTCTTTGTCACAGCTGCATGGAGCATCTTTGCATATATCTGGTTGTACATGATCCTTGCAGTCTTCTCTCCAGGTGTGGTCCAGGTATGGGAGGGCCTGCTCACTCTGTTYTTCTTTCCTGTTTGTGTCATGCTGGCTTGGATAGCAGACAGAAGGCTGTTTCTCTATAAGTATATGCACAAAAAGTATCGTACGGACAAGCACAGGGGCATTATCATTGAGACTGAGGGGGATCACCTCAAGGGGATCGAAATGGATGGTAAGATGATGAACTCCCACTTTCTGGATGGAAACCTAGTGCCTATGGAGGGGAAGGAGGTAGACGAGTCTCGCAAAGAGATGATCCGGATCCTCAAGGATCTGAAGCAAAAGCACCCAGAAAAAGACTTAGACCAGCTGGTGGAGATGGCCAACTACTACGCCTTATCTCATCAGCAAAAGAGCAGAGCATTCTATCGGATTCAGGCTACCAGGATGATGACTGGAGCAGGAAATATCCTAAAAAAGCATGCAGCTGAGCAAGCCAAAAGGAGCACTAGCTTGCATGAGGTGCGGCCAGAGGAGCCAGAGGAATTCATGTCAAAAATTTATTTTGATCCTTGCTCCTACCAGTGTCTTGAGAACTGTGGTGCTGTCCTCCTCACTGTCGTTCGGAAAGGAGGAGACGTGTCCAAGACCATTTATGTGGACTATAAAACAGAGGATGGCTCTGCTAATGCTGGGGCTGACTATGAGTTTACAGAAGGAACCATTGTTTTGAAGTCGGGGGAGACCCAGAAGGAGTTCTCCATAGGGATCATCGATGATGACATCTTTGAGGAAGATGAGCATTTCTTTGTGCGTCTCAGCAACCTACGGGTGGTCGAGGCTTATGAA---CCTCCTGAGCTCAATAAATTGCCATATCCCAAGGCCATACTGGACTCTCCCTGCGTGGCTACTGTGACTATCTTAGACGATGACCACGCGGGTATCTTCACCTTTGAGTGTGATGTGATTCATGTCAGTGAGAGCATTGGGGTAATGGAGGTGAAAGTTCTTAGGACATCT------------TTTTACTCTTATTGGACTCCATGCCCTAAAGATGGGCTTTGCATTAACTCATGTGTCAATGACTATTGTGCAGAAAACATTACTCAGATTTTTGGCAGAATGAAT------GCCACTGAATTTGAGAAAATTCCTAAAGCTGGTCCATGCTGGGTCCTATATTTAGATCCTGCCTTGTGTCTGATAATGGTTTGCATTCTGCTCTACACAACTTACCCGCTGCTTAAAGAATCTGCTCTTATCCTTTTGCAAACGGTTCCCAAGCAAATTGATATTCGCTCTTTAAACGAGAAACTCCGTAAACTGGAAGAAGTTGAAGCTGTCCACGAGCTGCATGTTTGGCAGTTGGCAGGAAGCAGGATCATCGGCACGGCTCATATAAAATGTAAGGACCCAGAATCATACATGAAAGTGGCTAAGGATATTAAAGAGATCTTTCACGACGAAGGGATACATGCAACAACCATTCAGCCTGAGTTCACAGTTAGGGGCTATGATGTAGGCTCTGATGAGGGTGTAGGCAAATGTGAACTTCCCTGCAGA---------ATGGCTCAGACTCTCCGGAGTATCATCAGTATTACTACCCCAACTTCCATAAACTTCCCTGGAGGTTTA---CCCTTTGACCCATCACTGTTCTCTCAAGCTTTGACAGCCTCATGTGAATGTAGCCCCGAAGTGCAGAACTTCAAGGAGACCATTCAGCAATTGGAAGGTCGCTTGGTAAGACAAGATCATCAAATTCGAGAACTCATTGCAAAGATGGAGACCCAAAACACCCAAATGGGGGATCTCAAATGCACCATCCGAAATCTAGAGGAGAAGATTACTGAAATACAAGCACAGCAGTGTAATGGTATTTTCATATGGAAGATTGAGAATTTCAGTATTTATCTGAAAGCCCAAGAAGAAGAAAGGCCCGTTGTGATCCACAGCCCAGGTTTCTATACAGGAAAACCTGGCTACAAACTTTGTATGCGTCTACACATCCAGTTGCCAAGTGCTCAGCGCTGTGCTAACTATATTTCCCTTTTTGTTCACACTATGCTAGGAGAGTATGACAGTCATCTACCTTGGCCATTCCAAGGCACTATACGACTTTCTATTCTGGATCAAACAGAAGGGCCTACTAGACACAACCATGAAGAAGTAATGGAAACCAAGCCTGAGCTACTAGCCTTCCCTGGCTCTAGGCCAGTCTCCTCCAGAC---AAAAAGGCCGAGGGC---TCCAGTTACAAAGACCTCTCCTGCCAGGCTCCCCCGACGAAGCTCTTGGACGCC---CACCAGCCCAAGCCAAAGCACCACGGCTTGCCACGCACCATT---CACGGGCCCCAGACGACCACCCCTGTGCAAACGCCC---CAGGTGAAGGTGTTTCCCATGGGTGGTCAGCCGCCGAAAAGCTTCTCC---CCTTCCCCACCCTTTGTCAAGCTGCAGAGTCCCAAGTCC---ATCTCGCCGCTGCCCCAGCGCCCCCTCCAGGTCAAAACCCCCGCCAAAGCACCAAGCTTCCATACTGCCTCCCTGGGGTCCGGCAGCTCC---CACAAGACGCCCAACTCCCTGTCGCTGAGCTACACGGGG---AAACACCCCAGCAGCGCCGGATCTTCA---GGACAATCTTTCAAGTCGCCCTTCGTGGCC------CTGTCCAGGCATGTGGCT---TCTACCAGC---GGCTCTACAGTYGGC---ATTTCC---ACGAACCAGAGTCCT---TCAAATCTGCTGGCAGGC---GCCTCT---CTTCCATCTCCTGGACAGGCTCCCAACCGCTCATCGCCAAGTTCC---ATGGCGAAGAAGACTCTGGTCTCCCAGAAGCTGACCTTGGTAGCTCCCCCGGGGGGTCCGAACGTCAGCTCGAGCGGAGGAACCCACTGAGATGAACCAGGGAGATGTC---TTTGACTGTGCTCTTCTTGGGGACCGTGCCTTTCTTATCGAGCTTGAGCATGTCGACACCGTAGGTTATGGCAAAGATCGCTCAGGTAGTCTCCTCTACTTGCATGACACCTTGGAGGACATCAAGAAGGCCAACAACAGCCAAGAG---TGCCTCATCCCAGTCCACGTGGATGGTGATGGCCATTGCTTGGTCCATGCAATATCCCGGGCACTGGTGGGCAGGGAGCTGTTCTGGCATGCGTTGCGGGAGAACCTCAAGAAGCACTTTATGGAGAATCTCAGCCGCTACAAGGCCCTTTTTCATGACTTCATTGATGCTGCAGAATGGGAGGACATAATCAATGAATGTGACCCTTTGTTTATTCCCCCAGAGGGTGTACCAATGGGCCTTCGAAACATCCACATCTTTGGATTGGCCAATGTGCTACACCGGCCCATCATCCTCTT-GATTCCCTGAGTGGAATGCGWAGTTCAGGAGACTATTCTGCCACTTTTCTTCCTGGGTTGGTAGCAGAAGAAAAATGCATGGGAAAAGATGGCATGTTGAACAAACCTATTTGTATTGCCTGGAGTAGTTCTGGACGTAACCATTATATTCCCCTAGTTGGAATAAAAGGTGCTGCTTTGCCTAAATTGCCTATGAAATTACTTCCTAAAGCTTGGGGAGTACCTCAGGACCTTATTAAAAAATACATCAAATTGGAAGAGGATGGTGGYYGTGTGATAGGAGGAGACAGAAGTTTGCAAGACAAATATCTGATGAGGTTAGTTTGTATTGGCTTAATCTCTGTAAACGGTCGGATGAGAAACAATATCAAGACGGGTTCTTCTCCTAATTCTGTATCTTCCTCGCCTACTAATTCAGCCATTACACAACTGAGAAACAAGCTGGAGAATGGAAAACCACTTAGTATGTCTGAGCAATCGGGCTTACTGAAAATCAAAACAGAACCACTAGATTTCAATGAATATAAAGTTCTGATGGCAACTCATGGGTTCACTGGTGCTAATCCTTTCATGAATGGCAGACTTGGTGCAACCAGCCCAATAGGAGTCCATGCTTCTACGCAAAGTCCAATGCAGCACTTAGGGGTAGGAATAGAAGCATCGTTACTTGGATTCCCAGCAATGGGGAGC---AATTTAAGTGAGGTGCAGAAAGTTCTACAGATTGTGGACAACACTGTTTCTCGGCAGAAAATGGACTGCAGCAGTGAAGAGATCTCCAAACTGAAGGGTTATCACATGAAGGACCCATGTTCTCAACCAGAGGAACAAGGTGTTACTTCTCCTGGTATTCCACCTGTGGGTCTTCCAGTAGTCAGTCATAATGGTGCCACTAAAAGTATTATTGACTACACATTAGAAAAGGTCAACGAAGCCAAAGCTTGTCTCCAGAGTTTGACTACAGACTCAAGGAGGCAGCTCAACAATATTAAAAAAGAAAAGTTACGCACCCTAATAGATCTGGTAAATGAAGATAAAATGATGGACAACCATAATATACCCACTCCATTTTCATGCCAGTTCTGTAAGGAAAGCTTTCCTGGTCCCATTCCCCTACATCAGCATGAACGTTACCTGTGTAAGATGAACGAAGAAATCAAGGCAGTCCTCCAACCTCATGAAAACATGGCACCTAGCAAACCGGGAGTGGGGCCTGCAAATATGGAGACAAGTGCCAGTTTGCCCATGGCATCCACGAGCTGCGGAGCCTGACCCGCCATCCCAAGTACAAGACGGAGCTCTGCCGCACTTTCCATACCATTGGTTTCTGCCCTTATGGGCCTCGCTGTCATTTTATCCACAATGCTGAGGAGCGGCGGGCCGTCGCACGGGAGCCTGCCATCACTGAAAGACCCCGCCTCCAACACAGCTTCAGCTTTGCTGGTTTCCCAAGTGCTGTTGCTGCCAATGGGCTGCTGGACAGCCCCACTTCAATAACCCCTCCACCCATCATGAGTGCTGATGACCTYCTGGGCTCTCCTACTCTGACTGACTGTGCTAGCAATCCCTTCACCTTCTCCAGCCAGGAGCTGACCAATCTTTTTGCTCCCAGCATAGGGGTACAGGTTTCTGGTGGGGGTTCGCCCACCACTTTCCTCCTGAGACCCATGTCTGAATCCCCCAACATGTTTGACTCGCCTCCAAGTCCTCAGGACTCCCTCTCTGACCATGAAGGCTATCTGAGCAGCTCTAGCAGCAGCCACAGTGGCTCAGATTCGCCCATCCTGGACACCTCAAGACGCCTTCCCATC
Anolis_carolinensis -----------TAAAGTTTTGGTCTTAAACTTTCTG-TTAATTTT-AACCAA-AATTATACA-TGCAAGTATCCGCCCACCAGTGAAA-AT---GCCC-----------------ACTTAATATTAGGAGCAGGTATCAGGCACAAACTATTTAGCC-----TAAAACACCTTGC-------TATGCCACACCCCCACGGGTATTCAGCAGTAATAAAAATTAAGC-CATAAGCGACAAATTATTTTAACAAGCTAGACTTAGTTATGGTTTTA-----AGGGCCGGTCAAT-CTCGTGCCAGCCACCGCGGTTATACGAA----AGGCCCAAAATAACAG-ACATCGGCGTAAATAGTGACTAAAATATT--ACTTAAAAAATAAG----AAATAAACAACAATCTAAAAGTAAAATTAAGAAAATATGAAATCT---------------CCCCTCTTAAATAAAAGTAATTTGATTCACGAAA-GCTGGGAAACAAA-CTAGG-ATT-AGATACCCTACTATGC------CTAGCCATTAACTGACACCCATTAACTAAAGTGTTCG-CCAGAATATTACGGG-CGAAAAGCCTAAAACTCAAAAGACTTG-GCGGTGCTTCATACTCACCTTAGAGGAGCCTGTCCTAT-AATCGATACTCCACGATA-TACCCGACTACTTTTTG---------------CAAACTCAGCCTATATACCGC-CGTCGCC--A--ACTTAC-CCTG-TGAAGGAAAAAT--AGTAG--GTAAAAA--AGTCTAC-C-------ACACAAACGTCAGGTCAAGGTGTAGCTTATAAAGTAG---AAGAGGTGGGCTACA----TT-----TTT------TAAACAA-AA---------CA---CTACGACATAGTGCCC-TGAAA--CTAGCACTT---AAAGGAGGATTTAACAGT-AAAATAAGAAA--GAAAACTTATTTT-AA--ATTTGCTCT-GAAGCGCGCACACACCGCCCGTCACCCTCCTCACAAACAACTTAAAATACATAATAAAACAAAACAAAA--------AGATGAGGTAAGTCGTAACATG-GTAAGCGCACTGGAAAGTGTGCTTAGATAA-------------------------------------------------------------------------------------------------------------------------------------------------------------------------------------------------------------------------------------------------------------------------------------------------------------------------------------------------------------------------------------------------------------------------------------------------------------------------------------------------------------------------------------------------------------------------------------------------------------------------------------------------------------------------------------------------------------------------------------------------------------------------------------------------------------------------------------------------------------------------------------------------------------------------------------------------------------------------------------------------------------------------------------------------------------------------------------------------------TGTCTCCTAAATAGGGACCTGTATGAAC-GGC-TAAATGAATATTTAACTGTCT-CTTTT-AACTA-ATCAGTGAAACTGATCTTCCAGTACAAAAGCTGGAATAATAATATAAGACGAGAAGACCCTGTGGAGCTTT--------------AAATTTCAACCAAC------------------------ATATAA-----------------------TTACCACAG--------TTATTTATGCTTAACATT-----------------TTAAGTTGGGGCGACTTCGGA-TAAAAACTAAACATCC---GAGCAAATAAGGCACTGCCTAAAAAA--------GGCC-TACAAGCC--------AAAGCTAATATTGACCCAG----TA------------ATA-----------CTGATTAACGAACCAAGTTACCCCAGGGATAACAGCGCCATCTTCTTTAAGAGTTCATATCGACAAG-AAGGTTTACGACCTCGATGTTGGATCAGGACACCCAAATGGTGCAGCCGCTATTAA-AGGTTCGTTTGTTCAACGATTAACAGT------ATGAGCCCAACCATCTATATAATTATTTTATCAACCTTAGCAACAGGTACTATTATTACTATAACTAGCTACCACTGACTTATGGCCTGAGTGGGCTTAGAATTAAATACCTTAGCAATTATTCCAATTATTTCAACAATACACCACCCACGATCTACAGAAGCAGCCACAAAATATTTTTTAACTCAGGCCGCAGCCTCCGCATTAATTTTATTTTCAAGCATAACAAATGCTTGAAATACAGGCTCATGGGACATTACACAACCACTAACCTCCCCCTCACATATTTTATTAACCATAGCACTAGCCATAAAACTGGGACTAGCCCCCCTACACTTCTGACTGCCAGAGGTAATCCAGGGGTCAACTATAACCACGGCTTTCATTATTACCACATGACAAAAAATTGCCCCAATATCACTTATTTTCCTAACTATAAACAACTTATCCACCTCAGTTTTTCTACTAATAGGCCTTCTATCTTCACTAGTTGGGGGATGAGGCGGACTAAACCAAACACAGACCCGAAAAATCATAGCATACTCATCAATTGCACATCTGGGCTGAATGGCCACAATCTCCTCAATTATAACAAACATTCTAATTATAAATCTACTAATTTATCTTATTATAACAACCTCAGTTTTTCTTTCCCTTATTATTTCAAAATCTAAAACAATTCAAGACACAACATCCACCTGAACGCTTTCCCCAACACTTACAATTATTATACTACTCTCCCTCCTCTCCCTAGGCGGCCTACCCCCACTAACAGGGTTTATCCCAAAATGGCTCATTATAGAAGAACTAATTTTACAAAACTTTAACTTATTGATTAGCATAATAGCCGCATCCTCCCTACTAAGCCTATATTTTTACTTACGGTTAACCTACACAACCGCACTTACACTGTCCCCTAATACAACCCAGACAAAATTTAAATGACGATTTTAT---ATTGCAGGGTCCATAGTCTTGGCTGCTATTCTGCTTAAGCTTGGGGGATA-GGCATTATCCGAATAACAACAATTCTG---CACCCCCTAACCTTAAACCTATTTTACCCATTCTTAATCTTATCCTTATGAGGAATTGTTATAACAAGCTCTATCTGCATACGACAAACAGACCTAAAATCCCTGATTGCCTATTCCTCCGTTAGCCACATGGGACTAGTAATTTCTGCCTGCTTAATCCAAACACCATGAGCTAATACAGGCGCTATACTATTGATAATTGC-C--GGACTA-CC-CTTCAATACTATTCTGCT-AGCT-ACACTAGCTACGAACGA-CCCACAGCCGTACTATAG-ATTAGCACGCGGCCTACAATTAGTTTTTCCACTCATAACAACCTGGTGG-TATTAGCAAACCTCACAAACATAGCACTCCCCCCATCAATTAATTTAATAGGAGAACTACTAATTATTACCTCCCTATTCAACTGATCT-TAACTACAATCATCTTAACAGGAACGGGCACACTAATTACAGCAATTTATACCCTAAACATATTCTTAACAACTCAGCGCAACAAACTTCCAAACCACCTGATAACCAACACCCCCAACCACACACGAGAGCACCTTTTAATAATTTTACATGCAGCCCCCCTGCTCCTACTTATTCTTGACCCCTCCCTAAACATCTCTGCCTGATGAAACTTTGGCTCCCTTCTTGGAGTATGCTTAATTATTCAAATCCTAACGGGCCTGTTCCTAGCCATACACTATACAGCAGACATTTTATCAGCATTTTCCTCCGTAGCACACATCTCCCGAGATGTACAGTACGGCTGACTGATCCGAAACACACACGCCAACGGAGCCTCTATATTTTTTATCTGTATTTATCTCCACATCGGCCGAGGCCTTTACTACGGATCCTACATATTTAAAGAGACCTGAAACCTTGGTGTCGTCCTTCTTCTTCTTGTTATAGCAACAGCCTTTGTGGGCTATGTTTTACCATGAGGACAAATATCATTTTGGGGGGCCACAGTAATTACAAATCTTCTATCTGCTATCCCTTACGTAGGGACATTAATAGTTGAGTGAATCTGAGGGGGGTTTTCAGTAGACAATGCAACCCTAACCCGGTTCTTCGCCTTCCACTTTCTCCTGCCATTTATGGTTGCAGGAGTCAGCATTATTCATCTTCTCTTTTTACATGAAACAGGGTCTAACAACCCAACTGGTCTCCAATCAAACTCAGACAAAATTCCATTTCACCCCTACTTTTCCTACAAGGACCTCTTAGGCATTGTCCTAATACTGATACTTCTTCTTACACTAGCATTATTTTATCCAAACTTGCTAGGAGACCCAGAAAACTTTACCCCTGCCAACCCACTAGTTACACCCCCACATATTAAACCTGAATGATACTTCCTATTTGCATATGCAATCTTACGATCAATTCCAAATAAACTGGGTGGGGTTATTGCCTTGTTAATGTCTATTTTGATCCTGATCTTTATTCCGATACTTCATACATCAAAACAACGAAGTAGCACATTCCGACCCGTATCTCAACTTATGTTCTGAGCCCTGATTGCAAATATTATTATTTTAACATGAATCGGAGGACAACCAGTTGAACACCCATTCATTATTATTGGGCAGGTTGCCTCAATCACCT------------------------------------------------------------------------------------------------------------------------------------------------------------------------------------------------------------------------------------------------------------------------------------------------------------------------------------------------------------------------------------------------------------------------------------------------------------------------------------------------------------------------------------------------------------------------------------------------------------------------------------------------------------------------------------------------------------------------------------------------------------------------------------------------------------------------------------------------------------------------------------------------------------------------------GATCATTAATGATGATAAAGAAGATGAAAGTTGCCTACGGAAATACCGCAAGCGTTGTATGCAGGACATGCACCAGCGGCTGAGTTTTGGGCCCAAATATGGTTTCCTTTCTGAGCTGCAGAATGGGGAACAATTTCTTGAAGCTGTTGAGAAAGAGCGGAAAACCACAACCGTCATTGTCCACATATATGAAGATGATGTCAAGGGCTGTGAACCACTCAACAATAGCTTGACATGCCTTGCTGCCGAATACTCTACTGTGAAATTTTGCAAGATCAAAGCTTCCAACACAGGAGCTGGAGACCGTTTCTCCACTGATGTTCTCCCAACACTTCTCGTGTACAGAGCTGGGGAGCTTGTAAGCAATTTCATTAGTGTAACTGACCAGTTTAATGATTAGTGAGGTTCACAGTCAAGGTAAAAATATGATGGTTATAATTGGGGGAAGGTCATACATGTCTCTTGGACAAAGAACCACTGAAAGCTGGAACAGTGTGGTGGACTGTATGCCAGATATATTTCTGATAGACCTTGAATTTGGATGCTGTACTTCATATACCCTACCAGACCTTCAGAGTGGGTTCTCTTTTCATCTCTGCCTTACCCGAAATGATACTCTCTATATTATAGGAGGTCATTCCATTCAAAATAATACCAGACCTCCAAATCTCTATAGAATAAAAATTGATCTCCCTTTAGGAAGCCCAGCTGTTAGTTGCTGTGCTTTGCCAGGTGGAATCTCTGTTTCCAGTGCCATTGTGACCCAGACCAATAACAACGAATTTGTTGTTATTGGGGGCTACCATTCTGACAACCAGAAGAGAATGGTTTGCAATACAATCAATCTTGAAGATAACAAGATAGAAATAATGGAAAGGGAGGCACCAGAATGGACTCCAGAAATCAAACACTGCAAGATATGGTTTGGGAGTGACATGGGAAATGGAGCTATACTCTTTGGCATTCCAGGAGATAACAGGCAGCTAACTTCAGATTCAAACTACTTTTATATATTGAAATGTCATGGAGAAGATGATCAAGAAGCAGAACAGATGGTACAAGTATGTAGTCAGAGTTCTACAGAAGATGCAGGAGAATCCACTCCTTTTGAGGAT---------------ATCCAATCCACCAACATGGATCAAAGGAGTTTACCAGAAGAGTCACTAAATTCCCTTATTATAAAACTTATTCAAGCTGACATTTTGAAAAACAAGGCATCAAAGCAAATGGAAGATATAAAAAATAATGTGCAAAACACAATGAAGAAAATAGACATTATTGAACCAGATATAGATGTCAATGAAAATATGAAA---TTGGATTTCCAGACAGTTATTTCAATGGAAACAGAATTATTGAGGCAGCAGAAGCACTACAGCTCCCCCAGGGTCCTTTTGAGTGACAATACTCCATTGGAACCCCCACCATTGTATCTTATGGAAGAATATGTTGGTAGCTCTGGGGTGATGAATCGAACATCTCGAAGGAGGAGGTTTGCAGAAACTAAGAGCCACCGTGGGGAGTATTCTGTGTGTGACAGTGAAAGCAGATGGGTGACAGACAAATCTTCAGCTATTGACATTAGAGGACACCAGGTAACTGTGCTGGGAGAAATCAAAATGGGCACTTCC---CAGTTGCATGAAAGCTGCCCCAATGAAAGAAGTTAGCCTCAGAGGA---CAAGGCAGCTTGGCTTATCCTGGTCTTCGGACACAGGGAAACTTGGAGAACCTA---GGTGGGCCTAATGACGCCACACGGGGATTGACATCTTTGGCAGACACTTTTGAACATGTCATAGAGGAGCTCCTGGATGAGCAGCAGCCTGTCCAGCCCAGCAAGGAAAACAAGGATGCAGATTTGTACTCGTCTCGGGTTATGCTCAGCAGTCAAGTGCCTTTGGAGCCTCCACTGCTCTTTCTGCTTGAGGAGTATAAAAATTACTTGGATGCTGCAAACATGTCCATGAGGGTCCGGCGTCACTCCGACCCTGCTCGCCGTGGAGAGCTGAGTGTGTGTGACAGTACAAGTGAATGGGTGACAGCAGCTGAGAAAAAGACTGCGGTGGACATGTCAGGGGCAACGGTTACTGTTCTGGAAAAAGTACCTGTACCCAAAGGCCAACTGAAGCAATATTTTTATGAGACCAAATGCAACTCAAAGGGTTACACGAAAGAGGGCTGCAGGGGCATAGACAAGAGGTACTGGAATTCCCAGTGCCGAACTACCCAGTCTTACGTGCGAGCTCTCACCATGGATAACAAAAAGAGAGTTGGATGGCGGTTTATAAGAATAGACACTTCCTGT--------------------------------AGCGTGGTGCCGGCAACAATCTTTATGGTCAAACTGTGGCTGAACGAGATGCTTCCCCCGACCTTATGCACCACGTCAGCGCTACTGTACTTATTTCAGGGCTTTTCCAGCAACCTGATGGGCTCCCTGGTAGTTTCGTACAACTTCTACAGCCTTAACAAAATG---GAA------ACCAGCCCGAGG------GCTACCAAAAGGCCAGTTAGCATGATCTGGGCGGTGCTCACCATTTGGATGGTCAGTTTGCTGATCTGTATTTTGCCTCTCTGTGGCTGGGGGACTTATGCCACAACCTCCTGGGGGTGCTTTATGGACTGCACCAGTTCTTACATCTTGTTTCTTTTCATCATCTACTCCTTGTGTTTCTTCCTCCTCCTCGTACTTTCCATTCCTCTCATTTATCAGCTCTTGTGTTCAGATGAGCAGCTGCASCTTTACGACGACTATCATCAAATCACCCGAGGATATTTCTCACCTGGGTCG---CCCCCAATGGGTATTCACACCCTGTCCCTCTCTCCAGAGCACACAGGGACCAAAAGCCTGAAGCATTTGCGAGAT------------TCTGGCCCCAAAATCCAGCAAGGTCCCGCTGATGACCACTATCGAGTAGACCACTATGGCACACAAAGCATGCCATATCACAGCCGAAACTTCACTGTGGAATTGCTCAGA---------------------------------CTGCAGCATCTCTGCCGCATTTGTGGAGGCTCATTTAAAACTGATCCTTATAAGAGAAGCCACCCAGTTCATGGACCAATAGATGATGATATGAAGGCCCTTCTCAGAAAGAAAGAGAAAAAGGCAACATCTTGGCCTGATCTCCTTGCCAAAATTTTAAAGATTGATGTGAAAGGAGATATTGACACAATCCATCCTACAAAGTTTTGTCACCAATGTTGGACTGTGATTCAAAAGAAATTAAGTAATTCCCCATATGAAATATTTTTTCCAAAGAAAGGCCCAATGGAATGGCAGCCCCATTCTACAAGCTGTGATGTTTGTGGCACTTCACCCCGTGGAGTGAAGAGAAAGAARCAGGTCCTTAATCCACAGTTGAACAAAAAAATGAGGATGATG---GCTGGACGTGCTAGAAAAATAAGGCAGATAAGAAATACAAAACAAGTCAATCAAAAGAGTTTAATGAAAAAAATTGCCAGCTGCAAAAAGATTCACCTCAGCACCAAGATCCTTGCAGTAGACTACCCTTCAGACTTTGTAAAGTCAATCTCTTGCCAGATCTGTGAGCACATTCTGGCTGACCCAGTAGAAACAACGTGCAAGCACCTATTCTGCAGAGCCTGCATCCTCAAATGCCTCAAAGCACTGGGAAGCTATTGCCCAGCTTGTCGCTATCCTTGCTTTCCTACTGATCTGGTGAGCCCTGTGAAATCATTTCTGAGTATCATGAATAGTTTACCTGTGATATGTCCAGTAAAAGATTGTCAGGAGGAGATCTGTTTGGGAAAATACTGCCACCATCTTTCCATACACAAAGAAATAAAAGACAAAGAGGGATATGTATGCATAAACAAAGGTGGCCGACCAAGACAACACTTACTTTCCTTGACACGGAGAGCCCAAAAGCACCGTCTAAGAGAACTCAAGCTACAAGTAAAAGCTTTTGCTGAGAAAGAAGAGGGGGGAGATGTCAAGTCTGTGTGTCTAACTTTGTTTTTGCTGGCTCTGAGAGCCAGAAATGAACACAGACAAGCTGATGAGTTGGAAGCTATAATGCAAGGAAAGGGATCAGGCCTTCATCCAGCTGTTTGCTTGGCAATCAGAGTCAATACTTTTCTCAGCTGTAGCCAATACCATAAAATGTACAGGACTGTAAAAGCTGTCACTGGGAGGCAGATATTCCAGCCACTCCATGCACTCCGAACTGCTGAAAAGGCCCTCTTGCCCGGTTACCATCAATTTGAGTGGAAACCACCCTTGAAAAATGTCTCCAGTAACACAGAAGTAGGCATTATTGATGGACTGTCAGGCATACAACATTTGGTTGATGACTACCCAGTGGACACAATTGCAAAGAGATTCCGATATGATGCAGCTTTGGCTTCTGCCTTGATGGATATGGAAGAAGACATCCTAGAAGGCCTGAAAAGACAGGACTTGGACGACTACTTCAAAGGCCCTTTCACTGTGGTGATTAAAGAGTCCTGTGATGGGATGGGAGATGTTAGTGAAAAACATGGCTGTGGCCCTGCTGTTCCTGAGAAAGCAGTTCGATTCTCTTTCACACTCATGACCATCTCTGTCACTCATGGCAATGCAAGCATAAGGGTTTTTGAAGAATGCAAGCCCAATTCAGAGCTGTGTTGTAAGCCCTTGTGCCTTATGCTGGCTGATGAATCAGACCATGAGACACTCACAGCCATCCTGAGTCCTCTTGTGGCAGAAAGAGAGGCCATGAAAGACAGTGTACTGATACTTGATATGGCTGGAATCCCAAGAACATTCAAATTCATCTTTAGGGGCACTGGATATGATGAAAAACTTGTCCGTGAAGTAGAGGGTCTTGAAGCTTCAGGCTCCACTTATATTTGCACTCTTTGTGATGCAACACGCCTAGAAGCCTCTCAGAACTTGATCCTTCATTCCATCACAAGGAGTCATGCTGAAAACCTAGAACGATATGAATTGTGGAGGACCAACCCCTACCATGAGACCGTTGATGAACTGCGTGACAGAGTCAAAGGGGTTTCTGCAAAACCTTTTATTGAGACCGTTCCTTCAATAGATGCCTTGCACTGTGACATTGGCAATGCAGCTGAATTTTACAAGATATTCCAGTTTGAGATTGGTGAAGTCTACAAAAACACTGATGCATCAAAAGAAGAGAGAAGGAGATGGCAGTCAACCCTTGACAAACACCTCAGAAAGAAGATGAACTTGAAGCCTATGACAAGGATGAATGGGAATTTTGCCAGAAAGCTCATGACCAAGGAGACTGTGGAAGCAGTCTGTGAATTAATAAAGAGTGAGGAGAGACATGAAGCCCTCAGAGAACTCATGGACCTTTACCTGAAGATGAAACCAGTGTGGCGGTCTTCATGTCCCACCAAAGAATGCCCAGAATTAGTATGCCAGTATAGCTTCAATTCTCAACGGTTTGCAGAGCTGCTGGCTACAAAATTCCGTTACAGATATGCAGGCAAGATTACTAATTACTTTCATAAAACCCTTGCTCATGTTCCAGAAATTATTGAACGAGATGGATCTATTGGTGCTTGGGCAAGTGAAGGAAATGAGTCTGGGAACAAACTTTTCAGACGTTTTCGAAAAATGAATGCCAGGCAATCAAAATTCTATGAAATGGAAGATGTCTTAAAGC-----------------ACAGCAATGATAGGGCACACTAATGTTGTGGTCCCAAGATCCAAACCTTTGATGCTAATTGCTCCAAAACCACAGGATAAAAAGCCTATGGGACTTCCTCAGCGGATGGGTCCACTGTCCTCTGGAAATGTCCGCTCTCTTCCATCACAGCAAATGATGAATCGACTCAACATACCAAAGCCTACATTAAATTCTGGCGGAGTGAATATGATGTCCAGTGTTCACTTACAGCAGAACAACTATGGGGTGAAATCGGTACCACCCAGTTATGTTAGTCACACAGGAGGA---AGGCTCAGCCTGACTGGTAGCTCTCCCATTTCCCTGTCCCAGCAGTCTCAATCAATGAAACAGTATCCTCCAAGTGGGAATGGAAGACACTACCCTCTTGGAGGAGAAGCAAGATCGCAGGCTACAGCAAGGTACTCTCTTCAGTCTGCCAACTCATCTTCACTTTCATCAGGCCCATTGAAATCAACATCACTGGCTCAGTCTCAGGCGGCATCCAGAGTACTAGCCCAGTCTACGCCCAAGCCTCTTGGAGCCGGGCCGGCA------------GGTGCTGCTACTGTCAATACTTCATCAACTCAAAAATGGAAAATCTGCACAATCTGTAATGAGCTTTTCCCAGAAAATGTGTACAGTGTTCATTTTGAGAAAGAGCACAAGGCTGAAAAGGTGCCTGCAGTAGCAAACTACATAATGAAGATACATAATTTTACTAGCAAATGTTTATACTGTAATCGCTACTTGCCTACTGACACGCTGCTTAACCACATGCTAATCCATTTCAAATAAAATCTCATTTGAGAGGAACATTTTTCTGAACACCAGGGACGAATTGGGCAATGTAATGGCCAGCGATTGGCAG---------GAAAATATTTTGCCAATAAGGAATAACACCATCCTCAAACAAGAACAGACTGATTGCCCTCAGGAAAATAATTTAATGCTTCCAGAAGACAGTGTGGGTCTTTTTCAGGATAACAAAAATAATGAACTGTACAACATCATGAAAACGTTAGGTGTTGACTTTGACGATATAAAA---AGTTTTCAGCAGGATGAAGACTTTTTCAAAAATGAACTCTTAAGTGTTGACGACATTAAAGACATTGACATAACGGATGAAATCTTGACCTATGTTCAGGAGTCCTTAAATAAGCCTGATCTGTTGTACTCAGGTTGCCAGCAGCAGCAGCCGCAG------ACCATAGGTCAGAACTCCCCTTGTTTAATGCGGCAGCAGATTAATTAGGGGGCACACCATTGAGACTGAAAAGCTTCTTGCAGAACAAAAAGCAGAGTTTGAGAGAACTATGAATTTAGTTTCTAGT---AATATAAATGAAGAGAAGTTACACTTACTGAGTGCTGAAGTTAATGAGTTGAAAATGATGTTGCAGGATGCTGATTATCAAAGAGAAAAGGTAAGAGAGGATTTATCTAAACACCTTGAACACTTATCTTTGGAAAAATCTTCTCTACAAAATCAAGTTGAGGATCTTCATCAAGAGCTGAGCTTTACAAGGGATCAAGTTCAGAGAGCTAAACAAACTATACATGAAAAGGATTCTATGTTGCATGAGGCAGATACATTAAAAAACACTGTTGAGGATCTAAAAGCCCAGCTTGCATCTGCTTTTGAGATAAAACAAGAGCTAGAATTGAAACATGATGCAGAAGTTACAAATTATAAAATAAAACTTGAAATGTTAGAAAGAGAAAAGGATGCTGTTTTGGACAGGATGGCTGAATCTCAAGAGGCTGAACTAGAAAGGCTGAGGACTAAGCTTTTATTCAGTCATGAAGAAGAGCTATCAAAACTTAGAGATGACCTGCAACAAGAACACAGAATAAACATAGAAAATCTTAAAGACAATATGATTACACAAACGAACCAGCAGTTAGATGGCTTAGAATTTGAAATGAGCAAAATAATAGAAAATATGCAATCTGAAAATGATAACTTATTAAGAAGACAGCATGAGCTTACATTAGAAATATCACAATTAAAAGATTTGCACCAATCTGTTCTAAATTCTAAATCAGAAGAAATGCTTCTTCAAATCAGCAACCTCCAGAAAGAGATAGATATTCTTAGACAGGAAGAAAAAGAAAAGAGTATGTTGGAACAGGAAGTTCAAGAGTTGCAACTTAAAACAGAATTCCTGGAAAAGCAAATGAAAGAGAAAGAAGACACATTTCAAGAAAAATATTCATTGCTTGCAACACAGAATAAAGTTCTTGAAGATGAAAATAATTCTCTACAAGAGAAATTAAATAAT---GCGCTTAGGAATAAGGAAGAAAGTTTTGTCTTCACTGATGGCATTAATTCCAAGTCAGAGGATTTTGACTTGCAAAAAAGAATAGAAGAATTGGTAACTGAAAATAGAAAGTTGCTAAAACAAGATGCTGAACATAAAGTAGAGCTTCAGAAGCTAAAGAACACTTTTTCATTTGCTGAGAGGGACTTTGAACAAAATTATAAGGATCTCCAAGAAAAATATGCTTCTCTATTAAAGGTAAAATTAGATTTAGAAGAAAGCAGGAACAAACAAGAGGCTGAATACAAAGCTAGGGTCCAGGCATTAGTGGAAGAG---ACCCAGTATTTACAAAGAGATATACCAGTTGTATTGAAAACCGAAAGCATAGCTGTTCATAGT--AACAGAGAAAAAATAATAAGGTCTGAAACGTATGATGTTGAGGAGGTTGTAGAAAAAGA--GTGGCTGAAGTATGCAAGTGTGCAGAGTTCTTGGGAATACATGACATTGAAGAATCTTGCTTTCAGTTTCTCAAATTCAAGTTTCTGGACAATAAACCAGATCGACTGGAATACCAAAAAAGGAAATGTTGTAAACAGCGTTGTCAG---GAGTACTGTAAAACAGGTGCAGCAGATTATGGGGATTTAGAAATAGATGAT---GGAAAT---ACTTTGCAAAATGAATGCATTCAGGACTCTCAGTTGAAGGCTTCCAAAACTGAACAAATTGCAGAAGTGCTTCTGCAAGATAATGTTAATCAAACATGTGAATCTATATCAGAAAGGGGACTTGTTTTTGGTTTAGAGACCCAATGCCCCAAATATAGGAAGTTTCAAAAAGCTTTAGGAACTGATAAAGCCCCAGTTGTTGAGTCCAGTTCA---AATATTAAAGAAATTCAGGTAACATCTGCTGCAGGTATTCATCAGACTGATGCAATT------GCAGGTGGTGCTATACAAAAACCCCTTGAATGTGTAGCTGTGCATCCAAATTCAAAATGTGCCAATGCTCAGGTAAAAATGGAAGATGATGGGAAAGAAGAGTTATTGAAAGAAACA------------GTCCCTGTATTTCAAAGCATTGGCTCT--GCTTCAGAGAAAATGGATTGT------------------GCTTTTGATCCCCATAATTCTTCCACTGCCACTCATGGAGCATGTCCAGCTTCTTTTTTAAATCCATATGATCAATATTGTATG------C--GGAGGCATGCAGAGCAGCAGTTCAGAGGTAGCAGAAAAAAATGGAATTGTCCC-AGC---------AATTTTGGGGATTGCCAACCTGTTGGTGAAAGCATTGATGAGAGCTCACCTTTGAAATCTCAATTG------------------------------------------------------------------------------------------------------------------------------------------------------------------------------------------------TGTCCYTGGTTAGG-ATCMRGATCAGTGA-------------------------------------------------------------------------------------------------------------------------------------------------------------------------------------AGTGCTGCAATACGTGGCCAAACATGAGAATGCCAAGGAACTGAAATCTTCCCAGCTCATCAGCCACCTACACAGAGTGGCCTCTGAGGTTTTGCAGGTTGGCATCGGCAGAAAGCCAGGAGACACTGCTCCCAGACCCACGGACCTGAAGGAAAAGTCTGGCTCTCTGACCAAAACCACTGAAGCTCATGGAAAAAATTGTGTGCCTGTGATTCAGAGGACTTTTGCCCACTCCAGTGGTGAGCAGAGTGGCAGTGACACAGATACAGACAGTGGATATGGGGGAGAACTAGAAAAAAATGACTCCAAATCTGATGCGCAGTATTTTAAGAAGGACTCTGACCTCAAGTATGGTGTCCAAGAGAGAATCGGTTCTATCAAGCAAGAGAGCGAGGACCCACCCGCCAAACGGACCAGGATAGAAATGTCAGAGGATGAA---GACCACTTTAGCAGTGATATGCTGGGCTCTCCTTCCAGCAGTTTCTTGGGTCCTCATGCCCACCAGCCACCGCTGTGCCTGCCTTTCTATTTGATTCCTCCCTCAGCAACAGCCTATCTCCCTATGCTGGAAAAGTGTTGGTACCCGGCCTCCGTACCTATCTTGTATCCCAGCCTCCCAACTTCCACTGCAGCACTTTCAGGGTTAATGAGCCCAGAGAAAATGTCTTCTCCTTTACTAATGCCTCAGAGGCTCCCTTCTCCAGTCCCATCGCATTCCCCCATGGACTCTACTGCTCTGCTTCAAGCTTTGAAGCAGATGGCTCCTTTAATAAAGCCAGAGGGAGAGGCTTCTAAGGACCCTGTCACAAGACTTTTGGACACCCGATTAGTGCATCACAATGCCAGCAAATGGGAAACCTTTGATGTAACACCAGCGCTAAGGAGATGGGTTGCGCATGGACAACCCAATCATGGTTTTGTGGTTGAGGTGGTGCATTTGGAC---AAGAAGAACAATGTCTCCAAGAGGCATGTCAGGATCAGCAGGTCATTGCATCAGGACGATGGGAGCTGGTCTCAGCTCAGGCCGCTACTAGTAACCTTTGGACATGATGGGAAGGGCCACCCTCTCCATAGGCGAGAGAAACGCCAGGCAAAATATAAAGAACGCAAA------CGCCATAAATCCCATTGCAAAAGGCATCCTTTATACGTAGACTTCAATGATGTAGGGTGGAATGACTGGATTGTGGCCCCACCGGGCTATAGTGCCTACCACTGCCGTGGAGATTGTCCCTTTCCATTGGCAGATCACCTCAACTCCACAAATCACGCCATTGTTCAGACTCTGGTCAATTCAGTGAATTCCAAAATCCCCAAAGCTTGTTGTGTGCCGACGGAACTGAGTCCTATCTCCATGCTCTACCTTGATGAAAATGAAAAGGTTGTACTCAAGAACTATCAAGACAATTGATCAGGAAGTAAAAGAGAGGGCAATTTCCTGTATGGGTCAAATCATTTGCAGTCTTGGTGACAATCTTGGCTCTGATTTACCTAGTACACTTCAGATCTTCTTAGAGAGACTGAAAAATGAGATCACTCGGTTGACCACTGTGAAGGCTTTGACTCTTATAGCTGGTTCTCCTCTGAAGATAGATCTAAGGCCAATTCTAGGAGAAGGTGTTCCTATTCTTGCATCCTTTCTCCGAAAGAACCAGCGCGCTTTGAAACTTGGGACACTTGCTGCTTTAGACATTTTAATCAAAAACTACAGTGACAGTTTGACAGCTGCTATGATTGATGCTGTCCTAGATGAGCTTCCACCTCTTATTAGTGAGAGTGATATGCATGTCTCACAAATGGCTATCAGTTTTTTGACCACACTAGCTAAGGTTTATCCTTCCTCTCTCTCAAAAATCAGTGGGTCTATACTGAATGAACTTATTGGGCTAGTGAGGTCACCACTTTTGCAGGGTGGAGCACTTAGTGCCATGTTAGAATTTTTCCAAGCTCTGGTTGTAACTGGAACAAGTAATTTGGGATATATGGACTTACTGCGCATGCTAACAGGGCCAGTGTATTCTCAGAGTACAGCACTTACTCATAAGCAGTCTTATTATTCCATTGCCAAATGTGTAGCTGCCCTTACCCGAGCATGCCCCAAAGAGGGACCAGCAGTAGTAGGTCAATTTATTCAGGATGTCAAGAATTCAAGATCTACAGATTCCACAGCGAGAACAGGGACTGAAATTGACAAAAACATTATCAGGAAGAAGGTGCATCTCCGGGGGTTTTCCACCAGCAACCTGAAAGAGTATACCAGAATGTTCTTCAAAGATGAAGGGTGCTGGACTATGGTTCTCAACGAGCTGGAAGCAAACCCAAATCTCTGCAGTTTATGCTCAGTGCCTTTATTTTGCTGGATTATCTTCAAATGCTTTGACCATTTTCACTTCACATTTGACAGCCATGAGCTCCCAGACATCAAAGTTACTTTAACAGACATTTTCTTGCTCATGACTGAGGTCCACTTGAACCGGACTCAGAAAACAAATTTGCTGAAGAAGAACACAAGGAGCCAAGTGGAGACATACAGGAACAGCAAAAACATTTTGTTTGCTCTGAGTAAATTAGCACACAGGGGAATGAAGAAGTCTATTTTTGTCTTTGACCAGGATGAAGTTCTC---AACGATCTCTCTGAACAGGATTTACACTTGGGTTTCCTCAGGACAGTTCCAGATTACGGA---AGCTGCACTGACCAACCTTCCTATGAATTCTTGCACTTGACCTTGCAGTCCTTTTTTACAGCTTTGTTCCTGGTCATGGAGGAGAAAGTGGGTGCAAAGGAGTTGCTGCATTTCTTTGCTGAGTGCTCTACTCTC---GATACCTCTCTGTCCAACTGCTTACCAATCGCCTGGTTGAAAAATCACCGTGCGACAGGGGAGGATCCTTTCCGGAATAAGGAGCACTTCCATTTCACCAACCTCTTCCTTTGTGGCTTGCTTTCCAAGGGACAGCACAAACTGATGAGACACTTGGTTCCATCGTCGACCATTAAAAAGAAAAGGAAGGTGCTCCTTGCTTATTTCTCTGGAAGCATGAAGTCCCACCTCAAGGGCCTCATCCGAGCGAGGCTGAAGGAATATAAGCAGAAGATGTTACGGAAGAAGCCACCCATCACTTTAGACTCCAATGAGACTAGTATGATCTCCTTGGGGGACATGGAGGGAGATGATCCCATGGGCAAACTGGAAATCCCTCCCAATACATTTTACAGACAGAACGGAGACCCCTACACAGGGAAAGTCAAAGCCAGCGTGACTTTCCTGGATCCAAGGAATGTCTCCAATGCAGTGATGGCACAAAGCGACCTGAATTTTGTGGACGATGAAGGCGACATGCTCCCACTGCGGACTTACGGCATGTTTTCCATGGATTTCACTGATGAAACAGCCACAGAGTCCCTCAATGCAGGAAAAGTCAAAGTCCACCTGGATTCCTCCCAAGTCCGGATGCCAGAACACCTGGAAGGTATGAAGCTTTGGTCCCTCAACCCACAGACAGGCTTATGGGAGGAAGAAGGGGACTTCCAGCTTGACCGGAGCAGGCGCAGCAAACGGGAGGAACGGACGTTTCTGGTCGGCAACATGGAGATCAGAGAAAGACGGCTTTTCAACCTGGACGTGCCAGAGAGCCGGCGGTGTTACATCAAGGTGCGTACTTACAGAAGTGAGAGGTACCTGCCTAGCGAGCAAGTGGCGGGTGTTGTGGTTTCAGTCATCAATTTGGAACCCACACCTGGATATTCTACTAACCCTAGAGCGTGGGGCCGCTTTGACAGTGGAGTGACAACCTCCAACGGGGCTTGTGTGCCGGCCTTCTGCGACGACCAAAACCCGGATGCCTATAGTGCCTACATCATGGCGAATCTTGGGGGAGAGGAACTTGAGGCTGTCCCTTCCTCGCCAAGGCTTAATCCGTTTGCCATCGGAGTCCCGCAGCCCTACCTCAGCAAGCTCAGGTATCAGCGGACGGATCACTTCGATCGCAATGTCAAGAAGACCGCCTTCAGGCTGAGGAGCATGACCGACAAATATAGGCTRCACCTCTCGGTGGCCGACCTCCTCTTTGTCATCACRTTGCCCTTCTGGTCTGTGGATGCCGTCATCAGCTGGTACTTTGGGAATTTCCTATGCAAAGCGGTCCACTTCATTTACACRATCAACCTGTACAGCAGTGTCCTCATTCTGGCCTTCATTAGCTTAGACCGGTACCTGGCTATCGTCCATGCCACCAACAGCCAGAGACCCAGGAAGCTGCTGGCTGAAAGGATTGTCTATGTTGGGGTTTGGCTGCCTGCCCTGCTCTTGACCGTGCCTGATATCATCTTCGCCAGCACTAGCGAGGTTGGYGGG------------AAATACGTCTGCCAGCGGTTTTACCCTCATGAAACT---------TGGTTGATT---TCCTTTAGGTTCCAGCATATCCTGGTCGGCCTTGTTTTGCCTGGCCTCATAATCCTGACTTGCTAYTGYATTATTATTTCCAAGCTGTCCCACTCCAAAGGCCATCAGAAGCGCAAAGCCTTGAAGACCACTGTTATCCTGATCGTTGCCTTCTTTGCCTGCTGGCTGCCCTACCACATTGGCATCAGCATAGACACCTTTGTCCTCCTTGGATTCATCGAGAACGGCTGCACCTTTGAGGCGATCCTGCAAAAATGGATCTCCATTACTGAAGCCCTGGCATTT---------------------------------------GACTGTGCTTCTTTTCCTTGTTTCAATGGTGGGACCTGTCAAGATGGAGTTAACGATTATTCTTGTACCTGTCCACCGGGATACAGTGGAAAGAACTGTAGCACTCCAGTCAGCAAATGCGAACACAGCCCTTGTCATAACGGGGCGACTTGCCACGAGCGAAACAACCGCTATGTCTGCGAATGTGCACGTGGGTACGGAGGCCTCAACTGCCAGTTCTTGCTTCCTGACCCACCTCAAGGAGCAGTGGGTTTCACCATACCAGATAAGTACACTAATGGCCAGAGCTCCCAGTTCCCTTGGATTGCAGTGTGTGCCGGAATCATTCTGGTCCTCATGCTCTTGCTGGGCTGTGCGGCCCTTGTCGTCTGCTTCCGAGTCAAAATGCAAAAGAGGCAGCATCAGCCAGATGCCTGCAGGAGT---GAAACCGAAACCATGAACAACTTGGCCAATTGTCAAAGGGAAAAGGACATCTCCATAAGTGTCATTGGTGCCACTCAGATTAAGAACACCAATAAGAAAATAGACTTCCACAGCGATAATGCAGACAAAAATGGCTATAAASCCAGAAGCAGCAGTGGC---ACTTTGCCCAACGGGTTCAACCTCCAGCTGGGCACCACT---GGGACCAAGAAGAAACAC------TGTGGGTTGCCCCGCTGGAGCCGCCGGGAGATCTGTCTCCTCTCCGGGCTGGTTTTTGCGGCCGGCCTTTGCGTCATCCTGGGATGCATCCTGGTGCTGAAATACCTGGCCCTGGAGCAGGACGCCTACTGCCTGGAGGGATGCCAGGAACGGAAGGCCTTCACCAAAGCGTCCCGCTTCATCGCCACCAACATTGACCCCACCATCGACCCCTGCAAGGACTTCTACTCCTTCGCTTGTGGCGGATGGCTCCGGCGGCACGCCATCCCCGAGGACAAGCTCATTTATGGCATCATTGCCGCCATCGGGGAGCAGAACGAGGAGAAACTTCAGCAATTGCTCTTGCAACCTGTCCGGAGGGTCTACCCGGCCTCAGCCGAGCGCAAGGTCAAGGAG---------------------------------------------------------------------------------------------AAAGACATGGTTGTGCAGCTCCTGTCAAGTGAAGAACTGGAGACTGAAGATGAGCGGTTAGTATATGAATCAGCCATGAACTGGATAAACTATGATCTGAACAAACGCCACTGTTATCTTCCAGAACTGTTGCAGACCGTGAGGTTGGCCCTTCTGCCTGCCATCTATCTCATGGAGAATGTAGCTACTGAGGAACTCATTACCAAGCACAGGAAGAGCGAAAACATTGTTGAAGAAGCAATACGGTGCAAATTGAAGATTTTGCAAAATGATGGTGTAGTCACTAGTTTATGTGCAAGACCCCGAAAAACTGGCCATGCCTTATTTCTTTTGGGAGGGCAAACGTTTATGTGTGACAAGTTGTACCTGGTTGACCAAAAAGCAAAAGAGATCATTCCAAAAGCTGACATTCCAAGCCCAAGGAAAGAGTTCAGTGCATGTGCTATTGGTTGCAAAGTCTATATTACCGGTGGCCGGGGTTCTGAAAATGGAGTCTCTAAAGATGTTTGGGTGTACGATACACTTCATGAAGAGTGGTCCAAGGCTGCTCCCATGCTAGTTGCACGATTTGGCCATGGTTCTGCTGAACTCAAACACTGCCTTTATGTTGTAGGAGGCCACACAGCAGCCACTGGTTGTCTTCCAGCATCTCCTTCAGTATCCTTAAAACAGGTAGAACAGTATGACCCTGTGACCAACAAATGGACAATGGTTGCCCCGCTTCGAGAAGGAGTAAGCAATGCGGCTGTTGTGAGTGCAAAGCTGAAGCTTTTTGCTTTTGGTGGTACCAGTGTTAGCCATGATAAGCTACCCAAAGTTCAATGTTATGACCTGTGTGAGAACAGATGGACAGTACCAGCTACCTGTCCCCAGCCATGGCGATATACA---------------------------------GGAATCCTCATATGGTTCATCAACATCCTGGCGATCATGGGGAACCTCGTTGTTTTCATCATCTTAGTCAGCAGCCAGTATAAGCTCACAGTCCCTCGATTCCTAATGTGCAATCTTGCCTTTGCCGACCTCTGCACGGGCATCTATTTATTGCTCATCGCGATCAAAGATGTGCAGACCCGAAGTCAGTATTACAACTATGCCATAGACTGGCAAACAGGGGCTGGTTGCAATACAGCTGGCTTCTTTACCGTCTTTGCCAGTGAACTATCTATATACACTCTGACTGTCATCACATTGGAGCGTTGGCACACCATCACCTATGCCATGGAACTGGACCGTAAAGTCCGCTTCCGGCATGCAGTGGTCATTATGCTTGTGGGATGGGTCTTTGCCTTCACCATAGCCCTGCTTCCCATATTTGAAGTCAGCAGCTACATGAAAGTGAGTATATGCCTGCCAATGGATATTGAAACTCCCCTTGCTCAGGCATATATCATGTTTCTGTTGGTATTAAACATCTTGGCTTTCATCGTCATCTGCACCTGCTACATCAGCATCTACTTCACGGTGAGGAACCCTAATGTCTTCTCATCCAACAATGACACCAAGATTGCCAAACGTATGGCTATCCTGATCTTCACAGACTTCCTCTGCATGGCGCCCATCTCTTTTTTTGCCATATGC---------------------------------TGAGCCTCTACTCCAGAAGATTGATCTTGAAACCATGTCATACATCAAGACAATTGGTTTAAGGGATTACAATTGTGTTCCAAAATCTCTGGCTTACACACACCGTGGAGGATATTACTTTATCAACTGTAAGCCTGACACTACCGGAGCTGTTCCGCCTCAGCTAATAGTGGACAGTGTCACCGATTCTGTTATCGGATATAATGGGGATGTCACAGGAACTCCATATATTTCTCCAGATGGTCACTATCTAGTCAGCATTGATGATGTGAAAGGTCTCATGAAGATCCAGACCTTTACAGATAGAGGAGAAATACAGGATGCCTTTGACATTCACACCAACTTGCACATATCTGATGTAGCTTTTCAAGCATCATTTACTGAAGCCCATCAATATAATGTCTTTGGTAGCTCTACAACGCAAACTGATGTGCTCTTTGTAGAATTGTCCTCTGGCAAGGTGAAGATGGTGAAGAGTCTTAAGGAACCTCTCAAGCCAGATGAATGGCCTTGGAACAGTAAGAACCGGTTAATTGAAGGCAGTGGTCTCTTTGGTCAATACCTGATGACACCTTCCAAGGAATCCTTGTTTATACTAGATGGACGACTGAACAAGCTAAATAGGCCGGGCAAAATCCGGAGCACCACCAACATTTTCATCCTCAACCTGAGCATCGCCGACTTGGCCTACTTGCTCTTCTGCATCCCGTTCCAGTCCACAGTGTATATGCTTCCCAGCTGGGTACTGGGCACCTTCATCTGTAAGTTTATCCACTACTTCTTCACCGTCTCCATGCTGGTCAGTATCTTCACCCTTTCAGCGATGTCGGTGGACCGCTATGTGGCCATTGTCCATTCGCGGCGCTCCTCATCCCTGCGGGTGTCCCGTAATGCTCTGTTCGGCGTAGGTGTCATCTGGCTTCTCTCCATCGCCATGGCTTCACCTGTGGCTCACCACCAACGTATTGTCCACCAGGACATCATTAACCAGACCTTCTGCTGGGAAGTGTGGCCCAATCTTCAGCACAAGAAAGTCTACGTGATCCTGTATCTTTCCAGCATGGCCTTCTCAGACCTGCTGATCTTTCTTTGCATGCCTCTGGATCTTTTCCGCCTTTGGCAGTACCGGCCCTGGAACTTTGGGAATCTTCTCTGCAAGCTATTCCAGTTTGTCAGCGAAAGTTGTACCTATGCCACCATCCTCAACATCACAGCCTTGAGTGTGGAGAGGTATTTTGCCGTCTGCTTTCCACTCTGGGCCAAGGTGGTGATCACCAAAGGCAAAGTTAAGCTGGTTATTCTTGTGCTCTGGGCTGTATCTTTTGTCAGTGCTGGCCCTATCTTTGTCCTGGTTGGGGTTGAACATGAAAATGGCACCAATCCCCTGGAGACAAATGAGTGCCGAACCACAGAGTATGCAATCCAGTCAGGGCTCCTGACCATCATGGTGTGGACCTCAAGCATCTTCTTTTTCCTGCCTGTATTTTGCTTGAACTGTGCATCCACAACTGCCAAGCTGGCTGTTATATGGGTTGGAGCTCTACTGTTGGCACTGCCTGAGGTGGTTTTACGCCAATTGGCAAAAGAAGATTCTGACATCAGTGGGAACCCTCCTGTAGAACGGTGTGTGGTAAAGATCTCTCCACATCTACCAGACACAATCTATGTCTTGGCCCTTACCTATGATGGTGCAAGGCTCTGGTGGTACTTTGGCTGTTACTTTTGCTTGCCTACCCTTTTTACCATTACTTGCTCTTTGGTGACTGCAAGGAAAATCCGAAAAGTGGAGAAAGCTTGTACAAGAGGAAACAAGCGACAAATCCAGCTAGAGAGCCAGATGAACTGTACTGTGGTGGCTTTGACCATTTTATATGGCTTTTGCATCATTCCTGAAAACATTTGCAATATTGTCACTGCCTACATGTCCACAGGGGTGTCGCAGCAGACTATGGATCTCCTGCACCTCATCAGTCAGTTTCTGTTATTCTTCAAATCATGTGTGCTTCTGTAGAAAACATTCCAGAACTTCCTGATGATTACAGTTGCAATTTGGAAGGCGTTAATAGTGACTGTCCAACAGAATATCTGAAAAGAATAAGCCTTTCTGGGAAGCCTCCCAATATTTTAGTCTATGTTGGTTCTGACACTGAAAAAGTGAAATTTGAAGAAATAAAATCAGTCATTTTGGAATGCATTGATTTTAACTCGTATACTATCTACCAGTTGTTAGAGAAACATGTTTTAAGTGTTCCTTGGGTTCATAATGCACTACTATTAATCATTGCTACATCAGAGCCTATCACAGATGCAGTGTCTAAACAATTTTTAACTTTCATGTCAGAAGGTGGGAAAATTTTGGGACTTTCATCTTTTTTCACTTTTGGTGGTATACGTGTAAAGAGTAAACAAGAATTAATTGGCACAGTTCAAGCTTTTGTGTTTTCAAATGCTGAGAACAGTGAAATTAAACTCAATGTGCTAGCTAGTGGGAAAATATTTGAGAAAGAAATTGTGGAAGAACCTAACTTTCTGAAGCCACTAGGTTTCTTGGACAGTCCAGATAAAGATATGTTGATCATCCAGCTGTTCCTTAAAGTCTCTAAAGCTAATCGGACAAGGACAAAAGTGACCATCCGGCTGTATCAGCAGCAGAAACTTCCC---AAGCGCAACTCCCAAGTGGTGGAAGAGGATGTCAGTCTGAAAGGAGAAAAAGGTGACATTCTTATCTCCGAAAAAGCAGTAGACACCCGCAAGAGCACCTGGCACATTTTCCCAGTCTCCAGCAGCGTTCAGCGCCTCCTTGATCAGGGAAAAAATTCTCTGGATGTACGGATTGCTTGTGATCAGTGTCAAGAAACAGGAGCCAGTCTGGTGCTGCTGGGAAAGAGGAAAAAAAAGGAGGAAGACGTCGAAGGGAAAGAAAAGGATGGC---AGTGAAAGCCCAGGGGAAGAGGAGAAGGAACAATCCCACAGGCCATTCCTGATGATGCTTGCCAGGCATTCAGAAGATCGCCAACACAAACGGCGGAGGAGAGGCCTTGAGTGTGATGGCAAAGTCAACATCTGCTGTAAGAAGCAGTTTTTTGTGAGCTTCAAAGACATTGGCTGGAATGACTGGATCATTGCCCCAGCAGGCTACCATGCTAACTACTGTGAAGGAGACTGCCCCAGCCACATTGCGGGTACATCTGGCTCAACCCTCTCTTTCCACTCCACTGTTATCAACCACTACCGCATGAGAGGGCACAGTCCTTTCTCAAACCTCAAGTCATGTTGTGTCCCAACCAAGCTGAGACCCATGTCCACCCTTTCAGATAAATACAAACTTAGCAGCGAAGGGACTCTGGAAATATCAAATATTCAGACTGAGGATTCGGGAAGGTACACCTGTGTAGCCCAAAATATAGAAGGTGCTGATACAAGAGTAGCTACAATAAGAGTGAACGGGACACTTCTGGATGGCACTCAAGTACTGAAAATATATGTCAAGCAAGCAGAATCTCATTCAATCTTAGTTTCTTGGAAGGTTAATTCTAACGTTATGACATCCAACTTAAAGTGGTCATCTGCTACAATGAAAATTGACAACCCTCACAT-ACATATACTGCTAGGGTTCCAGTTGATGTGCATGAATACAACCTCACACATTTGCAGCCGTCCACAGATTATGAAGTTTGTCTCACTGTATCTAACATCCATCAGCAAACTCAGAAGTCCTGTGTTAATGTTACAACAAAAAATGCAGCATTTGCCCTTGACATAACTGACCAGGAAACAAGTACAGCCCTGGCTGCGGTCATGGGATCAATGTTTGCAGTTATTAGTCTTGCCTCGGTTTCTGTCTATGTTGCTAAAAGGTTTAAGAGGAAAAACTATCACCATTCATTGAAAAAGTATATGCAAAAGACCTCCTCTATTCCCCTGAATGAACTCTATCCTCCACTTATTAACCTCTGGGAAGGTGACAGTGAAAA----------AAGATCAATGAGGTCCTCAACATGAAAGCCCAACTGAAGGATGTCCGAGGGAAGATGGAACTACTAGATATGAAAATCCAGGATTTGGAAGAGTCGCTGCATGCCAAGGCTGTGGAGTTGGATGTGAGTGAAAATGAGCTTCAGCGCAAGAAGAACGAGTCGGAACTGCTGAGGGAGAAGGTGAACTTGTTGGAGCAGGAAATTTCAGAGCTCAGAACAGAACTGACAATCCTCCGAGAGGAGATGAAGTGTGGAATGGCCCCCGGAAGCCTG---------------GAGGCCAACGTGGCCGAGGATGCCCAAGCCCTATGGAGAGAAGTGGAGAAGCTGAAAGCAGAGTTGCAGGAGGAGCGGAACAACAACGAGCACATGACAACTGGCTTCCAGCAGGAACGACAGACCTGGAAAGAGGAAAAAGAGAAAGTGATCCATTACCAGAAGCAGCTGCAGCAGAGTTACTTGCACATGTACAAACGGAACCAGAATTTGGAGAAGATGCTTCATGAGTTGGCTTCAGGAGAGGACGGCAAAGAGCCCTTA---------------------------------------GATCTAATTGAAGGGCTCATGGCTTATCAAGAGCAGAATGGTACAGCTAGCCGAGCAGTCGCTGCTCCAAAGCCCAATGCGGCAATTCTCCCAAAGGCTACTGAGGTGGTGGTCGCTTTTCCAGCCCCTAGGCTGAGTACAGGGCCTGCGCTGGTCGGCACAGGCATTACGTCAGCAGAGGTTGTCATGGCCACAGTCAGTGGCAGCAGTGTGATGAAGTTTGGTAGCACAGGTTCAACGCCTCCTGTGTCACCCACTCCCTCGGAGCGCTCACTAATGAGTGCTGGGGATGAGAATTCAACCAGTGGGGATGCCTTTGGGGAGATGGTGACTTCTCCTCTCACTCAGCTCACCTTACAA---GCTTCGCCAGTGCAATTTCTGGTGAAAGAAGAGAGCTCCAAAAGC------AGCACTTGT---AGTGCAAAT---CTGGTGTCAAAGGCAGAGTCCTGTATT---AGC---------------------AGCAGCAGCAGACAAGATATGGAGGTGGTCCAGGATAAAGACCAAATGCTTCAGGAGAAAGATAAACAAATTGAGGAGCTCACCCGCATGCTGAAACAGAAGCAGCAGCTGGTGGAAATGCTGAGGCTGCAACTGGAAAGAGAAAAGCGGTCTCAGCAGCCACCGTCTGCT------ACAGTTGTT---GGAGAAGAGGGTACAGCT---GCAGTCCCTGAGCCATCTGTGTTTGGTACCCATGTTAAGAGTGAAAAAGGCTTTATGAGTTGCCAATCTGTGGGGCAGCCCAACTGCCAAACTGACCAATTAAAACCCACACAGACCGTAAGCCAAATGGACACCTCAGATACAAGCTCAGTGCCAAAGAAAGCCGTAATGGTGAAGCAGGAGGTGCCAGCTGCGGAGACAGAGCCACCGTTGTGCCAGACCTCAAGTTTTTTCCTTGGCCAGCAAGGTGGGGGCTTCCGAGACCTCATCAAGGGAGGCCCTCCCCCA------------------------------------------------------------------------------------------------------------------------------------------------------------------------------------------------------------------------------------------------------------------------------------------------------------------------------------------------------------------------------------------------------------------------------------------------------------------------------------------------------------------------------------------------------------------------------------------------------------------------------------------------------------------------------------------------------------------------------------------------------------------------------------------------------------------------------------------------------------------------------------------------------------------------------------------------------------------------------AAAGGGACACAGACCTACAGTATTCTGGATGGTGACTTTTCAGACACCCAC---AGCAAA---TACCTCCTTTGCATAAAAGAAAAATGTGATGATTCTGCTGGACTCCATTATACCTATGGAGTATGTTTCGTTGATACAACAGTTGGAAAGTTCTATTTGGGACAGTTCCTGGATGACCGCCATTGCTCGAGGCTTAGAACTCTTTTGGCTCATTATCCTCCTGTGCAGATCCTCTTTGAACGGGGGAATCCCTCAGGAGAAACACAGAAGATATTGAAAAGTTTACTTCCTTCTTCTGTACAAGAAGGCTTGATTGCAGGCTCACAGTTCTGGAAGGCATCTAAAACATTAAAAACTCTCATTGAGGAAGACTACTTCCAGGAC---AAGGAAAATCCAAATAGTGGAGTAGTTCTGCCTCCAGTAATCAAATCCATGACAGCAGAAAGTGACTCATTAGGACTTACTCCTGGGGAAAACAGTGAGCTTGCTTTGTCAGCACTTGGTTGTTGCATTTACTACCTTAAAAAATGTATTATTGACAAGGATATCTTATCAATGGCAAAATTTGAAGAATATGTTCCTGTGGACATTGATATTGGAAAAGAAATAAAGACTAGTAGCATTTTTGCTAAAACAAACCAGAGGATGGTGCTGGATGGCGTGACTCTAGCAAACCTGGAATTTCTGATTGGCATATGGGCAGCACCAAAATCTGAAGATAATGCGCCTTTGGGATCTCCTGCAACAGCTGACATTTCTGGAAGCAGTCGGACTAAAACACGCCATATTATGAAACCAACCCGGCACAGAGACCAGAACCAACCTGTTGTTAGGAAAGCAGAGGACAGGGAAACAGGACAAGCATCAAATAATGTATTTGTGGATCCAAAGCTTTTTCAGAAAAGGCGGTTCCAGTCACCTCGGGTTTTGTTCAGCACTCAGCCACCGCCTTTGTCAAGGGATGGTCAGAGTGTGGAATTCCTAGACAGCACAGACTCCCTCAACAGGAATATCCGAACCAAGCGGGCAACTCATCCTGTACATAACCGGGGAGAATATTCTGTATGTGACAGTGTCAGTGTGTGGGTTGCYAATAAAACCACAGCAACAGACATCAAAGGTAAAGAGGTGACTGTGATGGTGGATGTCAACCTCAATAACAATGCTTACAAGCAGTACTTCTTTGAGACCAAATGCAGAGACCCTAAGCCAGTGTCCAGTGGGTGCAGAGGTATTGATGCCAGGCACTGGAATTCCTACTGC-----------------------------------------------------------------------------------------------------------------------------------------------------------------------------------------------------------------------------------------------------------------------------------------------------------------------------------------------------------------------------------------------------------------------------------------------------------------------------------------------------------------------------------------------------------------------------------------------------------------------------------------------------------------------------------------AGAACATAATTCCCCTTTAAAGGTTGATGTGGACCTTTCC---CCAGTTACTCTCAAGATAAACCTCCAGGAGGTAAAAGCGAGTAAGAATGTAGATGTCCACAATCAT---TCTGAAGCAAGAAGTGCAAAGCAAAGAGTCAATGGTAAAGACTCCACTGACACCAAAGAAGACAAC---AGAGAAAAAGACAAGCACAAATCTAAACCAAGCACATCGATTGCGAGTACGGTCAGTGCACCGAAGCCCGAAATGTCTGACGGCGCCCAAAGTAGCTCAGCGGATAATAAGTGGAAGCCATTGCAGGGTGCAGGGAATCTCCAGCTGCCTGCTAGTTCTTCGGAAGTC---AAAAATCTACCCTCTGAATCAAAACCGCAAGGGTTAAGGATAGAAATCAAGAGCAAAAACAAAATTAGACCAGGCTCTCTGTTTGATGAAGTAAGGAAGACGGCCCGGCTTAATCGGAGACCAAGAAACCAYGARAGYTCCAGYGAGGAGGATTCAGCCGAGCGAGAGAACAGCCAGTCCAGAAGCCGCAGCCGGTCGCGGAGCAAGTCAGAACCCAAATCCCGGCACCGAACCAGATCCCTTTCCTACAAGGAGGCAGGTGCTAGTCCTAGTGATGAGGAGATAGAACAGGAAGAGGAGGAG---------CAAAAAGAGGAAATAGAG---GTAAAGATAGATGAGGGAGTAGAGCTT------AAGGAGAAT---GACAGGCAGCAA---GATAATCAG------------GAGGAGGATGTAGTTCTAGTTAAAGAGGATGGG------GAAAGCATTCTGCCGCTAGATGGAGATCAG---GATGTGATGGAAACGAGTGAGGTAGATCATGCA---------------GAGCCACTAGAAAATGAGAATAGCAAAGAAGTGGTGCCGGAAATGGAATGTAATGCAGAAACAGAACAGGAGGAGCCTATTGCTGTCCTAGAGAAAGAGGAA---GCCAGCAAGCCAGAGGTTGAA------GCAGAA------GTAGAGGAGGTAGAAGCGAAGGAGCCT---GAATCTGCTCCA---GCATTGGAGGCTGAG------GCT---CAGCCTCTCTCAGAGTCTGTGCTTCAGCCACAGCCTCCTCCAGTGTTGGAATCTACCCAGGACCGGGACCAAGAGCCTCAGGTAGACCAAGAGGAGCCTCTTGTAGTGCCTGAAAAGGTGCCTGAAATTCAGGCAGACCAAGCCCCGGGAGTAACAGTAGAAATCAAGAACAAAGTTAGGAGCGGGAGTAGGGGT---AGAGCAAGGAACAAAACCAGCAAGAGTCGAAGCCGGAGTACTAGCAGTAGTACTAGCAGTACTAGCTCTACAAGTAGTAGTAGCGGCAGCAGTTCGAGCAGTGGCAGCAGCAGTAGCCGGAGCAGCTCCAGCAGCAGCAGC---AGCTCTAGTGGAACTAGCAGCCAGGAAAGCAGCAGTAGC---TCTAGTAGCAGTGAGAGCAGGAGTCGGAGCAGAGGGCGG---GGGCACAAC---AGGGACAGAAAGCGCAGGAGGAGTGTGGAGAGGAAGCGGAGG---GATAATTCAGGA---------GTAGACAGGAGTCACAAGTCTTCAAAAGGT---AGCAGCAGAGATGCAAAAGGATCGAAGGATAAAAGTTCAAGGCAACTGATGCCAAGTCACGAGAAGAAG---TATCCCAATTCCACGCACCAGGATACAGACAGCGATTCGGGGCGAGGAAGTTGTGAGAGCCCTTCTCTATTATCAGAGAAGCGCAAAGATGCCAGGAATCCA---GCTGAACTGAAAACACTG---GATATCGAAGGTGTGCAAAAGAACGCTGGTATAAAAAGCACACCAGAAACCTCAAAT---ATAGACTGT---GAAGGACAGCTTCCCTGGTCCAGCAGTGGTGGACCACAGGCATCCACATGGCCAGGGCCTCAGCTGCCAAACTATCAGACTYCTTATTGTTTCAATAAGGAAATCACAGATGTGTGTAAAATAGCACTCAGTGCCATTAATGGAAACAGGTCACCTGTTTTGATGGAGAGTGAAAATACACTCCATCATTCCCAACATCCGAAAACC---ACAGAAACAATTAGCAAAGGAGCACCAACCAGGTTGGAGGATGAGACAAACTTGCCCTTAAATGTT---CATGGTGACCAAAGGGCC---TTGTGGTTATTCCCTCCGGTGAGGTTGCCTTCTTCATCTATAAAACCAATGGATGCGTGGTGGGCAACCTGGTGGCCATCGTGGTGCTGTGCAAGTCCCGCAAGGAGCAGAAGGAGACCACTTTCTACACGCTGGTCTGTGGCCTGGCCGTCACCGATCTGTTGGGCACCTGCCTGGTGAGCCCCGTCACCATCGCCACCTACCTGAAGAAAGAGTGGCCCGGCGGGCAGCCTCTCTGCGAGTACAGCACCTTTATCTTGCTCTTCTTCGGCCTCTCTGGGCTCAGCATCATCTGCGCTATGTCCATTGAGCGCTACTTGGCCATCAACCACGCCTACTTCTACAGCCACTACGTGGACAAGAAGCTGGCCGCCCTCACCCTCTTTGCCATCTACGTCTCCAACGTCCTCTTCTGCGCCCTGCCCAGCATGGGCCTGGGCAGCACCAAGCTCCAGTACCCACAGACCTGGTGCTTCATCGACTGGAGGACCAACATCTCCTCCCATGCCGCCTTCTCCTACATGTGTGTTGCATATGGTTTCTTCAGAACAGCCAACCGACCTCAATGAAAACTACAATAAATCAACAGAACATCCAGGGAAGAATGAAGTTTCTGAACATGCAGAGAAAAAGCTGGAGCGCAACTTGAGCTTTGAAATTAAAAAGGTACCTCTCCAAGAGGGACCTAAGAGCTTTGATGGCAACACCCTCTTGAATCGGGGACATGCAATTAAAATTAAAACTGGCTCATCTTGTGCCATAGATAAGACTGCCAAACCACAAGAGCTAGGCTCAGGAGATGCACCTACAGATTCCTTACAAAACTCTTGTGTAGAATGCAATGTACAACCACTTGATAAATCT---GTAACATCCTCATCAGAAGGATGTCCGTGTATAGGAAGT---TCTGATGCTCTGCAAAGACCAGATTGTTTACCTCTTAAA---GAGAAAGGGCATGCAACATGGTCATTACAAGGAACTGACAACATACAG------CCTGTACCA------GAGGACACATCTTCAGTTGTTTTATGTCATGGTGTTAAAAATCTGTCATTAGTACCGAATGCACAGTCTCAAACAGCTCTCCCTTCCATTGAACCAACCAATCATCATCAC---AGTGGCTTGCTTTCAATTAGAGCTCCCCTTTGTTTTACAAATCCTCTACATTCTGATGATTCTGTCTGAGGATGCTTGCATGCAAGAAAAGCTGTCCTTAGAATTTCGAGATGTGCATGYC---TCCAAGAGCATGAAGAAAGCTCCCTTGGAGAAAAAGGAGTTGAAATTAGCAAGGCTGAAGCATCTAATGCAGCGCTCCCTCAGTGAGTCTGATACAGATTCAAATAACTCTGAAGATCAGAAAAATACACCTGTGAGAAGAACGGATAAGCCAAGACCACAGCCCATCGTGGAAAGCACTGAAAGCACGGAGAATTTGCACCTAATGATTAAGAGGCATACTTTGGCATCA---GGTCGCCGGTTCCCTTTTGGAATGAAAACCTCAAAATCGTTGGAT---GGTCACAGCCCTTCTCCCACTTCTGAAAGCAGTGATCCTGATAATGAGTCCCTGTATCAGATTGGTACCGTATCGCAGAAC---CAGATGTCGGGAGATGCTTGCCAGTCAAGCCCTGAGACGTCCACTTCTCACAAAGTTGCCACAAGAGCTACTGTATACTTTGTGGCCATGGTCTACATGTTTCTAGGAGTGTCGATTATAGCCGATCGCTTCATGTCATCAATAGAAGTGATTACGTCCCAAGAGAAAGAGATCACCATCAAGAAACCTAATGGTGAAACCACCAAGACCACAGTTAGAGTTTGGAATGAGACTGTTTCCAATCTAACTCTGATGGCTTTGGGCTCTTCTGCTCCAGAGATCCTCCTTTCTGTGATTGAAGTGTGTGGCCACGGATTCCATGCAGGGGACCTTGGGCCAAGCACCATTGTAGGAAGTGCAGCCTTCAACATGTTCGTCATCATAGCCCTTTGTGTTTACGTTGTCCCAGATGGAGAAATCAGGAAGATTAAGCATCTCCGTGTGTTTTTTGTCACTGCGGCTTGGAGCATCTTTGCCTACACTTGGCTTTACTTAATTTTATCTGTCATATCGCCTGGGGTAGTAGAAGTCTGGGAAGGCTTGCTCACCTTCTTCTTCTTTCCAATCTGTGTGGTGTTTGCCTGGGTTGCCGACCGGAGGCTCTTGTTTTACAAGTATGTCTACAAGAGGTACAGGGCTGGCAAACAGAGGGGGATGATCATTGAGCATGAAGGTGAAGGGCCGCAGTCCAAAGCTGACATTGAAATGGATGGGAAAGTAGTTAATTCCCATGTTGAAAGTTTCTTGGATGGCACTCTGGTCCTCGAGGTAGACGAGAAGGATCAAGATGATGAGGAAGCGAGGAGGGAAATGGCCAGAATCCTCAAAGAGCTGAAGCAGAAGCATCCAGACAAAGAAATGGAGCAGCTGATAGAATTGGCTAATTATCAGGTTCTTAGTCAACAGCAAAAGAGCCGAGCCTTTTACCGAATCCAAGCCACTCGACTAATGACCGGGGCAGGCAATATATTGAAGAGACATGCTGCAGACCAAGCCAGAAAAGCAGTCAGCATGCATGAGGTCAACTGTGAAGTAGCAGACAATGACCCTGTCAGTAAGGATGGCGAGACAAGGAAGATAAAGCACTTGAGGGTTTTCTTTGTCACTGCTGCATGGAGCATCTTTGCATATATCTGGCTGTACATGATCCTAGCAGTCTTCTCTCCAGGTGTGGTCCAGGTGTGGGAAGGCCTTCTCACTCTCATTTTCTTCCCAGTTTGTGTCTTCCTGGCTTGGATAGCAGACAGAAGGTTATTTATGAATAAGTATGTGCACAAAAAATACCGCACCAACAAGCACAGGGGTATCATCATTGAGACAGAGGGGGAACACCCCAAAGGAATCGAGATGGATGGTAAGATGATGAACTCCCACTTTCTAGATGGTAACCTAGTGCCTATGGAAGGGAAAGAGGTAGATGAATCTCGTAGAGAGATGATCCGAATCCTTAAGGATCTGAAGCAAAAACACCCAGAAAAGGACTTAGACCAGTTGGTGGAGATGGCCAATTACTATGCCTTATCTCACCAGCAAAAGAGCAGGGCATTCTATAGGATTCAAGCAACCAGGATGATGACGGGAGCAGGAAATATTCTCAAAAAGCATGCAGCCGAGCAAGCTAAGAGGAGCACTAGCTTGCATGAAGTGCGGCTTGAGGAGCCTGAGGAATTTATCTCGAAAGTTTACTTTGATCCTTGCTCCTACCAGTGTCTGGAGAACTGTGGTGCTGTTCTCCTCACTGTGGTCCGGAAAGGAGGAGATGTGTCAAAAACTGTTTATGTGGACTATAAGACAGAAGATGGTTCTGCCAATGCTGGGGCTGACTATGAGTTTACAGAAGGGACTGTTGTTTTGAAATCGGGGGAGACCCAGAAAGAGTTCTCTATAGGAATCATTGATGATGACATCTTTGAAGAAGACGAACATTTCTTTGTACGCCTCAACAACCTACGAGTGGTTGAGACTGATGAA---CCTCCTGAGCTGAACAATTTGCCATATCCCAAGGCCATATTGGCCTCCCCATGCGTGGCTACTGTGACTATCTTGGATGATGACCATGCAGGTATTTTCACCTTTGAGTGCGATGTGATACATGTCAGTGAGAGCATTGGAATAATGGAGGTGAAAGTTCTTAGGACATCTAATGCCTTAGTATTTTATGCTTATTGGACTCCATGCCCGGATGATGGGCTTTGCATCAATCCATGTATCAACGACCACTGTGCCGAAAATGGTACTCGGATGTCTGCTCGAATGGAT------GCAATGGTTCTAGACGAAGTTACCATTGCTGGTCCCTGCTGGGTTCTATATTTAGATCCTGCCCTGTGTCTGATAATGGTTTGCATTCTGCTCTACACAACATATCCACTTCTTAAAGAATCGGCTCTCATCCTTTTGCAAACTGTTCCCAAACAAATTGATATCCGCTCTTTAAACGAGAAACTCCGCAAGCTGGAAGAAGTTGAAGCGGTTCATGAATTGCATGTTTGGCAGCTAGCAGGAAGCAGGATCATTGGGACCGCTCATATAAAATGTAAAGACCCAGAAACTTACATGAAAGTGGCAAAGGATATAAAGGAGATCTTTCATGATGAAGGGATACATGCAACCACCATTCAGCCAGAATTTGCCATTGTGGGCTCAGGTGTGGATTTTGAGGCTGTGAGCAGCAAATGTGARCTTCCCTGCAGA------------------------------------------ACAAACCCAGCTTCTGGAAATTTCCATGGTGGTTTA---TCCTTTGACCCATCCCTCTTCTCTCAAGCCATGCCACCATCATGTGAATGTAGCCCAGAAGTCCGGAACTTCAAGGAGACCATTCAGCAACTGGAAGGTCGTTTGGTGAGACAGGATCACCAAATCAGAGAACTCATTGCCAAGATGGAGACCCAGAACTCCCAGGTGGGGGATCTCAAAGGTACAATTAAAAATCTAGAGGAGAAAATCACTGAATTGGAAGCACAGCAGTGTAATGGTATTTTCATATGGAAAATTGAGCATTTCAGTGTTTATCTGAAAGCCCTAGAAGAAGAAAGACCTGTTGTGATCCACAGCCCAGGTTTCTATACAGGGAAGCCTGGCTACAAACTTTGCATGCGTCTGCATATCCAGCTTCCAAATGTTCAGAGGTGTGCAAACTATATTTCCCTTTTTGTTCATATTATGCAAGGGGAGTATGACAATTATCTGCCCTGGCCGTTTCAAGGCACCATACGCCTTTCTGTTCTGGATCAGTCAGAAGGATCTCCAAGACAAAACCATGAAGAAGTAATGGATACCAAGCCTGAACTGCTAGCTTTCCTTGGCCTTGGGCCAGGCCCCTCCAGAG---AAGAAGGCCGAGAAC---TCCAGTTACAAAGACCCGTCCTGCCAGGCTCCCTCCGCCAAGGCCCCAGAGGCC---CACCAGGCAAAGCTGAAGCATCACAGCCTTCCGCGGACTGTT---CACGGCCCCCAGACATCCACCTCTGTGCAGATGCCC---CAGGTGAAAGTGTTTTCCATAGGGGCTCAGCCGCCAAAGGCTTTCCCC---ACATCACCCCCCTTTGTGAAGCTGCAGGGATCTAAGGCT---GTCTCACTGGTCCCCCAGCGCCCCCTCCTCGCGAAGACACCCCTCAAAACAACAAGCTTTCACACCATCTCCCTAGGATCTTCCGGCTCC---CATAAGACCCCTGGCCCTATGTCCCTGACCTACGCAGGA---AAGCACCTGAGCAACTCTGGCGCCTCA---GGACAATCGTTCAAATCGCCCTTTGTGGCC------CTTTCCAGGCACATGGCT---TCTCCCAGT---GGCTCGCCATTGACC---ATTTCT---GCAAACCAGAGCTCAAGC---AGTTTGCTGACAGGT---GCCTGT---CTTCCCTCCTCCGGGCAGGCCCCCAGTCGCTCCTCGCCCAGCCCC---ATGGTGAAGAAGACTCTCGTCTCCCAAAAGCTGACGTTGGTTGCTCCGCCGGGGGGGCCGAATGTCAGTTCGAGCGGAGGGACCCACCGAGATGAAGCAAGGCGACGTC---TTCGACTGCGCCGTGCTGGGTGACCGGGCCTTCCTCATCGAACCCGAGCATGTGGACACGGTGGGCTACGGCAAGGACCGCTCAGGCAGCCTTCTCTATTTGCAGGACACGCTGGAGGACATCCGGCGGGCCAACCGTAGCCGCGAGGAGTGCCTGATCCCAGTGCACGTGGACGGCGACGGGCACTGCTTGGTCCACGCCATCTCGCGGGCGCTGGTGGGCCGCGAGCTCTTCTGGCACGCCCTGCGGGAGAACCTCAAGGCCCACTTTGCGGAGAACCTGGCCCGCTACAAGGTGCTCTTCCACGACTTCATCGACGCGGCCGAGTGGGATGACATCGTCAACGAGTGCGACCCACTCTTCGTGCCCCCCGAGGGCGTGCCCATGGGCCTGCGCAACATCCACATCTTCGGCCTGGCCAATGTCCTGCGCCGGCCCATCATCCTCCTGGACTCCCTCAGCGGGATGCGCAGCTCAGGTGACTACTCCGCCACCTTCCTGCCCGGCTTGGTCCCGGAGGAGAAGTGCATGGGGAAGGATGGCACGCTCAACAAGCCTATCTGCATCGCCTGGAGTAGCTCGGGGCGTAACCATTACATCCCCTTGGTTGGGATAAAAGGTGCTGCTTTGCCGAAATTGCCTCTGAAATTGCTTCCCAAAGCATGGGGAGTCCCTCAGGACCTTATAAAAAAGTACATCAAGTTGGAAGAGGACGGCAGCTGCATCATTGGAGGGGATAGGAGCTTGCAAGACAAGTACTTGATGAGGCTAGTGTGTATTGGTTTAATCTCTGTAAATGGCCGAATGAGAAACAATATCAAGACGGGTTCTTCTCCTAATTCTGTATCTTCCTCACCTACTAATTCAGCCATTACACAACTGAGAAACAAGCTGGAGAATGGAAAACCACTTAGTATGTCTGAGCAATCAGGCTTACTGAAAATCAAAACAGAACCACTAGACTTCAATGAATATAAAGTTCTGATGGCAACCCATGGGTTCACTGGTGCTAATCCTTTCATGAACGGCAGACTTGGTGCGACCAGCCCAATCGGAGTCCATGCTCCTACGCAAAATCCAATGCAGCACTTAGGAATGGGGATGGAATCACCTTTACTTGGATTCCCAGCAATGGGGAGC---AATTTAAGTGAAGTGCAGAAAGTACTACAGATTGTTGACAACACCGTTTCTAGGCAGAAAATGGACTGCAGCAGTGATGAAATCTCCAAGCTGAAGGGTTATCACATGAAGGACCCTTGTTCTCAACCAGAAGAACAAGGTGTTACTTCTCCTGGTATTCCACCTGTTGGTCTTCCAGTAGTCAGTCATAATGGTGCCACTAAAAGTATTATTGACTACACACTAGAGAAGGTCAATGAAGCCAAAGCTTGTCTCCAGAGCTTGACTACAGACTCAAGGAGGCAGCTCAACAATATCAAGAAAGAAAAGCTACGCACCCTAATAGACCTAGTAACGGAAGATAAAATGATAGAGAACCATAATATACCGACTCCATTTTCATGCCAGTTCTGTAAAGAAAGTTTTCCTGGTCCCATTCCCCTGCATCAGCATGAACGTTACCTGTGTAAGATGAATGAAGAAATCAAAGCAGTCCTCCAGCCTCATGAAAACATGGCTCCTAGCAAACAAGGAGTGGGGCCTGCAAGTACGGAGACAAGTGCCAGTTCGCCCACGGCATCCACGAGCTGCGGAGCTTGACCCGCCACCCTAAGTACAAGACGGAGCTCTGCCGCACTTTCCACACCATTGGCTTCTGCCCTTACGGGCCTCGCTGCCACTTCATCCACAATGCTGAGGAGCGCCGGGCTGTGGCGCGAGAGGTCGCCATCAACGAAAGGCCCCGCCTCCAACACAGCTTCAGCTTTGCTGGCTTCCCAAGTGCTGTTGCTGCCAATGGGCTGCTGGATAGCCCTACATCCATCACCCCTCCGCCCATCCTGAGTGCCGACGACCTTTTGGGCTCTCCCACTCTGCCTGACTGTGCCAGCAACCCTTTCACCTTCTCCAGCCAGGAGCTGACCAATCTCTTTGCTCCCAGCATGGGGGTGCAGGTGTCCAGTGGAGGCTCGCCCACCGCTTTTCTCCTCAGACCCATGTCTGAATCCCCCAATATGTTTGACTCGCCCCCGAGCCCTCCAGACTCCCTCTCTGACCAGGAGGGCTATCTGAGCAGCTCTAGCAGCAGCCACAGCGGCTCGGATTCACCCATCCTGGACACCTCAAGGCGTCTTCCCATC
[truncated: 3,132,598 more chars]
